# Supplementary material for: Investigating the epithelial barrier and immune signatures in the pathogenesis of equine insect bite hypersensitivity
Source: PLoS One. 2020 Apr 28;15(4):e0232189. doi: 10.1371/journal.pone.0232189 (PMC7188278; doi:10.1371/journal.pone.0232189)
Supplement: S1 Table — (XLSX) [file pone.0232189.s002.xlsx]

## Sheet: Sheet1
	Horses with IBH
	Horse	Breed	Age (years)	Sex	EPI-IBH-NL	Full skin: IBH-LE	Full skin: IBH-NL	Lesion description
H21	1	Polish warmblood	14	Gelding	no	yes	yes	Alopecia and excoriations on the dorsal midline, under the mane and around the tail, tuft hair and alopecia on the cheeks and around ears.
H22	2	Freiberger	2	Mare	yes	yes	yes	Alopecia, acanthosis, and crusts on the basis of the mane, broken hair, and acanthosis on the basis of the tail.
H23	3	Quarterhorse	5	Mare	yes	yes	yes	Excoriations and lichenification under the mane and around the tail, alopecia around ears.
H26	4	Freiberger	2	Mare	yes	yes	yes	Broken hair,alopecia, crusts and lichenification on the basis of the mane and tail.
H27	5	Freiberger	2	Mare	yes	yes	yes	Broken hair, excoriations, crusts and lichenification on the base of the mane and tail. Alopecia on the head around the eyes, alopecia, crusts and lichenification on the ventral midline.
H28	6	Freiberger	2	Mare	yes	yes	yes	Broken hair, acanthosis, and crusts on the basis of the mane and tail.
H29	7	Freiberger x Tinker	2	Gelding	yes	yes	yes	Broken hair, swelling, few excoriations and crusts on the basis of the mane and tail.
H30	8	Freiberger	27	Mare	yes	yes	no	Tufted hair, lichenification and dandruffs under the mane and tail, excoriations and crusts on areas of abdomen and udder.
H31	9	Freiberger	8	Mare	yes	no	no	Tufted hair, dandruffs and lichenification under the mane and tail, crusts on some areas of abdomen and udder .
H32	10	Icelandic horse	25	Mare	yes	yes	yes	Crusts, lichenification and excoriations on dorsal midline, especially under the mane and at the basis of the tail, but also on the head, around the ears and some on ventral midline.
H33	11	Icelandic horse	23	Mare	yes	yes	yes	Crusts, lichenification and excoriations on dorsal midline, especially under the mane and at the basis of the tail, but also on the head, around the ears and some on ventral midline.
	Healthy controls				NON-LESIONAL SKIN
	Horse	Breed	Age (years)	Sex	H-EPI	Full skin-NL
H24	1	Freiberger	1	Gelding	yes	yes
H25	2	Freiberger	2	Mare	yes	yes
H34	3	Pasofino	15	Mare	yes	yes
H35	4	Haflinger	26	Mare	yes	yes
H37	5	Haflinger	1	Gelding	yes	yes
H17	6	Freiberger	20	Gelding	no	no
H19	7	Haflinger	12	Gelding	no	no
H15	8	Haflinger	1	Mare	no	no
H20	9	Freiberger	1	Mare	no	no
