# Supplementary material for: Investigating the epithelial barrier and immune signatures in the pathogenesis of equine insect bite hypersensitivity
Source: PLoS One. 2020 Apr 28;15(4):e0232189. doi: 10.1371/journal.pone.0232189 (PMC7188278; doi:10.1371/journal.pone.0232189)
Supplement: S2 Table — (XLSX) [file pone.0232189.s003.xlsx]

## Sheet: Sheet2
gene_id		gene_symbol	ensembl_gene_id	chromosome_name	normMean.le	normMean.H	log2FoldChange	lfcSE	pvalue	padj
100056173	TSPAN12	TSPAN12	ENSECAG00000001545	4	58.4275	233.745	-1.83893	0.190813	5.56246e-22	1.18686e-17
100058818	C25H9orf152	C25H9orf152	ENSECAG00000013290	25	37.6582	371.252	-2.61709	0.281038	1.25183e-20	1.10344e-16
100063319	ADORA2B	ADORA2B	ENSECAG00000008441	11	274.212	79.1957	1.66584	0.179327	1.55145e-20	1.10344e-16
100068204	PPP1R1B	PPP1R1B	ENSECAG00000020165	11	234.742	2415.66	-2.62415	0.287505	7.02344e-20	3.44927e-16
100055030	MFSD4A	MFSD4A	ENSECAG00000022333	5	542.935	4223.24	-2.43318	0.267028	8.08283e-20	3.44927e-16
100056200	RHPN2	RHPN2	ENSECAG00000010312	10	141.689	672.241	-1.986	0.224732	9.81457e-19	3.28184e-15
100049953	PLCH1	PLCH1	ENSECAG00000016623	16	44.0386	320.296	-2.35217	0.266479	1.07667e-18	3.28184e-15
100068968	BST1	BST1	ENSECAG00000023398	3	27.9181	178.195	-2.24389	0.257331	2.78581e-18	7.43011e-15
100071242	EXTL1	EXTL1	ENSECAG00000013612	2	13.2652	82.013	-2.19921	0.254393	5.38412e-18	1.27646e-14
100050182	ERBB4	ERBB4	ENSECAG00000022865	6	9.4061	82.9145	-2.44285	0.286683	1.58041e-17	3.37213e-14
102148649	LOC102148649				689.728	24.0309	2.9021	0.344413	3.5699e-17	6.92464e-14
100055708	ENPP5	ENPP5	ENSECAG00000012012	20	453.613	2076.35	-1.92781	0.229759	4.83715e-17	8.60085e-14
100062268	LOC100062268				7.081	47.5865	-2.23642	0.267682	6.55681e-17	1.07617e-13
100056556	LOC100056556		ENSECAG00000034046	25	3011.17	36676.2	-2.59127	0.313273	1.32166e-16	2.0143e-13
100064966	CD300LG	CD300LG	ENSECAG00000019158	11	21.0618	102.438	-1.96648	0.238603	1.6983e-16	2.2723e-13
106782232	LOC106782232				12.6175	189.948	-2.65584	0.32238	1.74766e-16	2.2723e-13
100053557	PTGER3	PTGER3	ENSECAG00000014239	5	68.1141	254.477	-1.71609	0.208414	1.81043e-16	2.2723e-13
100073198	ARFGEF3	ARFGEF3	ENSECAG00000011074	10	255.025	734.108	-1.4262	0.17347	2.00856e-16	2.38093e-13
100061926	SHC3	SHC3	ENSECAG00000023729	23	153.168	6.8157	2.81152	0.343298	2.61777e-16	2.93975e-13
100067746	SLC2A12	SLC2A12	ENSECAG00000020239	10	18.2075	104.779	-2.10539	0.257794	3.16257e-16	3.37399e-13
111768028	LOC111768028				6.6221	70.9336	-2.48717	0.305214	3.67126e-16	3.73018e-13
100034021	GJB1				27.7145	200.699	-2.28078	0.280347	4.09976e-16	3.97621e-13
100034162	SLCO1A2	SLCO1A2	ENSECAG00000017481	6	15.7438	177.53	-2.52283	0.310866	4.83829e-16	4.3047e-13
100057382	TMEM116	TMEM116	ENSECAG00000008110	8	9.8363	38.2953	-1.75169	0.215848	4.84196e-16	4.3047e-13
100063861	GALNT12	GALNT12	ENSECAG00000016546	25	81.8636	307.057	-1.71726	0.212884	7.22416e-16	6.16568e-13
100061764	KRT2B				23401.4	625.612	2.84191	0.353021	8.26232e-16	6.7805e-13
100071266	TMEM25	TMEM25	ENSECAG00000008973	7	388.14	2295.47	-2.11981	0.265406	1.3819e-15	1.06323e-12
100060208	HID1	HID1	ENSECAG00000019664	11	390.363	1121.15	-1.41823	0.177592	1.39525e-15	1.06323e-12
100058196	SLC44A3	SLC44A3	ENSECAG00000021520	5	51.1262	323.789	-2.16425	0.27192	1.73259e-15	1.27477e-12
100063782	ADHFE1	ADHFE1	ENSECAG00000000795	9	138.948	364.875	-1.31189	0.165476	2.22701e-15	1.58392e-12
100056210	TFAP2B	TFAP2B	ENSECAG00000015046	20	434.655	1223.7	-1.39328	0.17623	2.65636e-15	1.82835e-12
100053601	LOC100053601		ENSECAG00000030845	25	178.513	1868.7	-2.45115	0.310517	2.93163e-15	1.92225e-12
100065846	OXCT1	OXCT1	ENSECAG00000018312	21	938.856	2532.32	-1.34323	0.170201	2.97297e-15	1.92225e-12
100055953	SYNM	SYNM	ENSECAG00000000487	1	768.317	2129.01	-1.37465	0.174682	3.56271e-15	2.23581e-12
100056127	LOC100056127		ENSECAG00000035661	25	224.131	7416.46	-2.74014	0.349412	4.42977e-15	2.70052e-12
100061927	PPM1L	PPM1L	ENSECAG00000020721	19	185.088	542.148	-1.4368	0.183503	4.88432e-15	2.89491e-12
100629679	PRR29	PRR29	ENSECAG00000005914	11	57.3024	6.7701	2.35695	0.30355	8.18762e-15	4.7216e-12
100072525	SLC23A1	SLC23A1	ENSECAG00000021087	14	9.2823	51.0547	-2.04372	0.263393	8.54548e-15	4.79829e-12
100051261	PLS1	PLS1	ENSECAG00000014408	16	29.8612	164.728	-2.0446	0.263979	9.53381e-15	5.21597e-12
100057673	IL13RA2	IL13RA2	ENSECAG00000024016	X	77.2986	13.1983	2.1031	0.272546	1.19588e-14	6.37914e-12
100068814	BPIFB4	BPIFB4	ENSECAG00000017316	22	6.9624	120.514	-2.5684	0.333678	1.3905e-14	7.09129e-12
100147146	FOXA1	FOXA1	ENSECAG00000027995	1	61.8708	531.929	-2.32812	0.302481	1.39586e-14	7.09129e-12
100068142	RAB26	RAB26	ENSECAG00000020903	13	8.8695	96.78	-2.41596	0.314134	1.46162e-14	7.25271e-12
100068298	MCFD2				424.486	906.711	-1.05292	0.137193	1.65736e-14	8.03707e-12
100064594	NTRK1	NTRK1	ENSECAG00000009460	5	70.0158	0.5421	2.70411	0.352584	1.72787e-14	8.06416e-12
100065370	SERPINA5	SERPINA5	ENSECAG00000024779	24	13.9678	86.0961	-2.11581	0.275905	1.73854e-14	8.06416e-12
100073036	SLC12A2	SLC12A2	ENSECAG00000013422	14	2557.12	12192.6	-1.91643	0.250058	1.80333e-14	8.18676e-12
100050295	SERPINB6	SERPINB6	ENSECAG00000015966	20	2476.55	395.682	2.14007	0.280931	2.58061e-14	1.14714e-11
100056599	MMP9	MMP9	ENSECAG00000013081	22	185.388	11.7062	2.58657	0.340638	3.11857e-14	1.35798e-11
100055124	TESC	TESC	ENSECAG00000011177	8	44.4095	219.645	-1.94015	0.255933	3.43677e-14	1.46525e-11
100061344	ASB5	ASB5	ENSECAG00000016644	27	41.645	235.214	-2.04131	0.269364	3.50225e-14	1.46525e-11
100060706	ADGRG6	ADGRG6	ENSECAG00000015063	31	821.739	2533.84	-1.4856	0.19716	4.88444e-14	2.00422e-11
100055773	LOC100055773				294.621	32.6109	2.33048	0.311568	7.44101e-14	2.99564e-11
100051009	GREB1L	GREB1L	ENSECAG00000019278	8	66.3519	240.528	-1.65039	0.221196	8.57353e-14	3.38766e-11
100072604	ARSJ	ARSJ	ENSECAG00000024322	2	112.08	59.7671	0.876767	0.11756	8.78305e-14	3.40734e-11
100052678	CA8	CA8	ENSECAG00000018004	9	133.37	1321.07	-2.35244	0.315682	9.19742e-14	3.50438e-11
100057792	CRACR2A	CRACR2A	ENSECAG00000034127	6	129.999	680.98	-1.97414	0.265675	1.08039e-13	4.04426e-11
106782874	EGF	EGF	ENSECAG00000010741	2	39.7233	341.693	-2.28086	0.3071	1.11007e-13	4.08373e-11
100629132	CDO1	CDO1	ENSECAG00000012826	14	142.041	1070.66	-2.21715	0.299045	1.22441e-13	4.37149e-11
100068406	LOC100068406		ENSECAG00000022588	9	2947.44	404.088	2.21438	0.298692	1.22927e-13	4.37149e-11
100054707	HIBADH	HIBADH	ENSECAG00000016863	4	639.675	1231.37	-0.91542	0.12387	1.4666e-13	5.12997e-11
100068020	RIMS3	RIMS3	ENSECAG00000021113	2	33.9178	218.94	-2.11151	0.286144	1.59252e-13	5.48059e-11
100056612	MOGAT1	MOGAT1	ENSECAG00000005838	6	4.015	29.684	-2.15324	0.29199	1.65126e-13	5.59252e-11
100062211	ATP10A	ATP10A	ENSECAG00000014732	1	344.782	144.794	1.18427	0.160753	1.74451e-13	5.7485e-11
100073101	ARHGAP44	ARHGAP44	ENSECAG00000025167	11	19.9502	86.0693	-1.80459	0.244971	1.75119e-13	5.7485e-11
100070151	KYAT1	KYAT1	ENSECAG00000022067	25	384.459	1029.05	-1.32152	0.179701	1.92384e-13	6.21955e-11
100063572	ACER3	ACER3	ENSECAG00000026842	7	754.943	328.203	1.14085	0.156042	2.64804e-13	8.43301e-11
100050366	FAM189A2	FAM189A2	ENSECAG00000012524	23	175.411	662.636	-1.68223	0.230303	2.78503e-13	8.73884e-11
100069253	CSF3R	CSF3R	ENSECAG00000013457	2	149.279	8.3135	2.52721	0.346108	2.83956e-13	8.78081e-11
111767458	AQP5		ENSECAG00000008500	6	183.014	1245.04	-2.12701	0.292788	3.73906e-13	1.12404e-10
100062732	BHLHA15				96.2457	1112.56	-2.36629	0.325726	3.74032e-13	1.12404e-10
100052469	NPAS4	NPAS4	ENSECAG00000013683	12	7.9154	39.473	-1.92203	0.264697	3.83515e-13	1.13654e-10
100050834	ALDH6A1	ALDH6A1	ENSECAG00000009453	24	1296.85	2614.02	-0.973464	0.134302	4.21986e-13	1.23341e-10
100051730	PCGF3	PCGF3	ENSECAG00000010331	3	972.833	545.715	0.813636	0.112361	4.44546e-13	1.27278e-10
100072956	HADH	HADH	ENSECAG00000020211	2	5049.45	2570.28	0.940085	0.129839	4.47385e-13	1.27278e-10
106781886	MLNR	MLNR	ENSECAG00000035160	17	59.5956	385.096	-2.09454	0.289399	4.56881e-13	1.28269e-10
100050520	PIP5K1B	PIP5K1B	ENSECAG00000019992	23	32.777	136.792	-1.76844	0.244596	4.828e-13	1.33786e-10
100053106	SPDEF	SPDEF	ENSECAG00000021717	20	91.0202	976.449	-2.33134	0.322616	4.96166e-13	1.35727e-10
100056061	S100A12	S100A12	ENSECAG00000009742	5	3577.73	380.966	2.32677	0.322374	5.29125e-13	1.42911e-10
100061705	SHANK2	SHANK2	ENSECAG00000022208	12	126.74	410.74	-1.52589	0.211784	5.80576e-13	1.54847e-10
100059305	PAX9	PAX9	ENSECAG00000023712	1	9.1544	146.764	-2.42633	0.337909	6.94986e-13	1.83073e-10
100146152	KRT2C		ENSECAG00000018183	6	22086.3	210.557	2.51137	0.349871	7.07496e-13	1.84096e-10
100071259	CFTR	CFTR	ENSECAG00000009139	4	97.4614	498.831	-1.92626	0.269771	9.30937e-13	2.39318e-10
100629869	AQP6				46.8472	459.324	-2.27538	0.318815	9.54055e-13	2.42341e-10
100629845	ARHGAP8		ENSECAG00000017155	28	25.1141	126.27	-1.91224	0.268729	1.11206e-12	2.79154e-10
111768636	LOC111768636				8.5444	164.771	-2.42712	0.341567	1.19609e-12	2.96755e-10
111772602	CXXC4	CXXC4	ENSECAG00000030032	2	141.49	371.195	-1.29403	0.182367	1.28669e-12	3.15359e-10
100063542	KRT18		ENSECAG00000038379	6	72.579	461.135	-2.0669	0.291349	1.30063e-12	3.15359e-10
100058066	KIAA1324	KIAA1324	ENSECAG00000020301	5	226.564	1426.48	-2.06131	0.290725	1.33866e-12	3.20933e-10
100061124	DPP4	DPP4	ENSECAG00000017357	18	57.8391	212.209	-1.63824	0.231491	1.4743e-12	3.49523e-10
100070976	AOX1	AOX1	ENSECAG00000018147	18	176.435	1112.03	-2.05892	0.291707	1.68705e-12	3.95568e-10
111768638	LOC111768638				1.4592	19.9253	-2.29298	0.325138	1.75941e-12	4.04081e-10
100066372	ZNF385C	ZNF385C	ENSECAG00000016402	11	15.8635	53.6707	-1.54464	0.219029	1.76124e-12	4.04081e-10
100058855	ANGEL1	ANGEL1	ENSECAG00000023551	24	310.024	453.346	-0.544648	0.0773806	1.94238e-12	4.40899e-10
100067810	GFRA1	GFRA1	ENSECAG00000006846	1	262.125	833.787	-1.49834	0.213068	2.03275e-12	4.56114e-10
100051040	TMEM40	TMEM40	ENSECAG00000008940	16	1436.81	749.72	0.907333	0.129049	2.05216e-12	4.56114e-10
100057925	ACSL1	ACSL1	ENSECAG00000008679	27	2373.95	9759.13	-1.74206	0.248347	2.30564e-12	5.0717e-10
100054434	MB	MB	ENSECAG00000017982	28	21.2783	203.207	-2.25655	0.321941	2.39683e-12	5.21849e-10
100147119	ADRA2A	ADRA2A	ENSECAG00000003921	1	113.252	591.573	-1.92811	0.2753	2.49312e-12	5.3733e-10
100070689	HOGA1	HOGA1	ENSECAG00000008762	1	14.6034	124.114	-2.21999	0.317113	2.54813e-12	5.43695e-10
100051663	SLC49A3	SLC49A3	ENSECAG00000011353	3	1191.83	722.966	0.706376	0.100966	2.63103e-12	5.55826e-10
102150094	LOC102150094	C17orf113	ENSECAG00000033155	11	20.3057	53.3959	-1.27139	0.181962	2.8057e-12	5.86913e-10
100067294	PTPRN2	PTPRN2	ENSECAG00000012762	4	45.13	520.781	-2.3026	0.330948	3.46146e-12	7.17059e-10
100057561	ACTG2	ACTG2	ENSECAG00000018853	15	446.557	1860.14	-1.7479	0.251376	3.56771e-12	7.31964e-10
102149943	C1H10orf99				272.359	6.862	2.45724	0.353534	3.63997e-12	7.39677e-10
100050342	TBC1D16	TBC1D16	ENSECAG00000018094	11	309.336	956.073	-1.46579	0.211066	3.79252e-12	7.59127e-10
100059860	LAMA1	LAMA1	ENSECAG00000018061	8	17.5687	108.537	-2.02543	0.291674	3.80684e-12	7.59127e-10
100033896	MMP1	MMP1	ENSECAG00000023733	7	249.385	10.1662	2.44852	0.353176	4.12381e-12	8.13251e-10
100063322	LOC100063322				19.519	120.353	-2.02114	0.291574	4.15449e-12	8.13251e-10
100068411	CPEB1		ENSECAG00000016873	1	65.3369	208.19	-1.4926	0.215968	4.80482e-12	9.32004e-10
100061603	PXMP2		ENSECAG00000030141	8	58.9207	146.826	-1.22779	0.177728	4.90752e-12	9.43348e-10
100049893	C1QL2	C1QL2	ENSECAG00000030720	18	31.1888	2.8994	2.31149	0.335054	5.24172e-12	9.98594e-10
100057361	WTIP	WTIP	ENSECAG00000002491	10	263.58	628.131	-1.17424	0.170389	5.52044e-12	1.04239e-09
100070621	PATL2	PATL2	ENSECAG00000013462	1	38.5679	472.681	-2.29872	0.3341	5.97095e-12	1.11756e-09
100059772	DAGLA	DAGLA	ENSECAG00000020795	12	69.3721	332.892	-1.84788	0.269679	7.27445e-12	1.3497e-09
100034220	TIMP1	TIMP1	ENSECAG00000014259	X	813.856	200.638	1.7259	0.252126	7.62716e-12	1.40294e-09
100055509	TRPV6	TRPV6	ENSECAG00000022404	4	179.694	951.289	-1.91522	0.280393	8.46279e-12	1.54334e-09
100069383	SORCS1	SORCS1	ENSECAG00000023046	1	39.0355	188.333	-1.85121	0.271328	8.9308e-12	1.61489e-09
100054980	SOX10				92.9176	344.117	-1.63225	0.239601	9.59989e-12	1.72129e-09
100061157	GFPT1	GFPT1	ENSECAG00000019938	15	799.702	1811.33	-1.11283	0.163422	9.78961e-12	1.74067e-09
100062562	AUTS2	AUTS2	ENSECAG00000009074	13	864.178	1609.8	-0.868021	0.127718	1.0726e-11	1.89141e-09
100050709	NLGN4X		ENSECAG00000000709	X	8.0042	43.9079	-1.91967	0.282552	1.09036e-11	1.90697e-09
100054748	ERO1A	ERO1A	ENSECAG00000013757	24	3568.65	2276.74	0.637032	0.0939403	1.19149e-11	2.0669e-09
100063751	RIT1	RIT1	ENSECAG00000015714	5	2637.2	1817.33	0.530788	0.0785813	1.43193e-11	2.46395e-09
102151038	DUOXA1	DUOXA1	ENSECAG00000009034	1	786.184	204.622	1.66725	0.247742	1.69913e-11	2.90035e-09
100071615	PDE3B	PDE3B	ENSECAG00000024797	7	101.041	508.718	-1.8783	0.279331	1.76459e-11	2.98817e-09
106782427	LOC106782427				2901.15	9130.33	-1.47493	0.219494	1.82115e-11	3.05968e-09
100070818	PFKP	PFKP	ENSECAG00000020055	29	2080.63	1137.67	0.842561	0.125415	1.84031e-11	3.06771e-09
100057241	STT3B	STT3B	ENSECAG00000007007	16	1901.58	3427.72	-0.823736	0.123381	2.44917e-11	4.05101e-09
111775182	LOC111775182				1.9946	25.4133	-2.24734	0.33719	2.64819e-11	4.34649e-09
111773524	LOC111773524				19.1699	145.57	-2.08657	0.313408	2.78195e-11	4.49816e-09
106782693	CHPT1	CHPT1	ENSECAG00000019000	28	652.246	1223.53	-0.875247	0.131482	2.79889e-11	4.49816e-09
100056933	ADCY10	ADCY10	ENSECAG00000011724	5	2.9928	25.2277	-2.10927	0.316873	2.80384e-11	4.49816e-09
100060968	SCD5	SCD5	ENSECAG00000014698	3	110.707	454.784	-1.71089	0.257359	2.97333e-11	4.73447e-09
106783057	LOC106783057				55.8612	4.374	2.29753	0.346314	3.26159e-11	5.15501e-09
100034100	CYP27B1	CYP27B1	ENSECAG00000025143	6	202.13	36.5761	1.94037	0.292731	3.39127e-11	5.32056e-09
100051848	ARPC5	ARPC5	ENSECAG00000019128	5	2827.17	2020.69	0.479441	0.0723633	3.46121e-11	5.39064e-09
100065881	SLC22A15	SLC22A15	ENSECAG00000020117	5	174.205	468.234	-1.30589	0.197856	4.10646e-11	6.34924e-09
106783226	LOC106783226				55.3278	233.767	-1.72867	0.263487	5.35377e-11	8.21824e-09
100052438	ICA1	ICA1	ENSECAG00000011651	4	54.957	140.197	-1.24039	0.189792	6.33901e-11	9.6611e-09
100062186	SCN7A	SCN7A	ENSECAG00000014625	18	58.0916	158.864	-1.31901	0.20237	7.13455e-11	1.07964e-08
100070654	SLC35A1	SLC35A1	ENSECAG00000007207	10	461.989	981.03	-1.02898	0.157905	7.19992e-11	1.08186e-08
100146769	HOMER3	HOMER3	ENSECAG00000023105	21	604.107	242.623	1.21684	0.187374	8.3487e-11	1.24571e-08
100061754	FSTL5	FSTL5	ENSECAG00000000973	2	3.4945	21.4917	-1.94063	0.299127	8.71908e-11	1.29194e-08
100071018	RRAGD	RRAGD	ENSECAG00000015826	10	150.684	455.339	-1.42145	0.219137	8.78207e-11	1.2923e-08
100056260	AASS	AASS	ENSECAG00000021479	4	57.4858	198.535	-1.5481	0.238896	9.15788e-11	1.33837e-08
100061828	KRT3	KRT3	ENSECAG00000011431	6	34.6328	0.543	2.25386	0.348898	1.04753e-10	1.52049e-08
100072684	ATP2A3	ATP2A3	ENSECAG00000012083	11	461.967	1596.78	-1.5478	0.239714	1.06885e-10	1.54095e-08
100068136	CHST4	CHST4	ENSECAG00000030969	3	13.9298	213.066	-2.22984	0.345537	1.09477e-10	1.56772e-08
106781724	LOC106781724				712.869	249.255	1.36594	0.211828	1.13059e-10	1.60823e-08
100071873	SPINK5	SPINK5	ENSECAG00000000651	14	25345.2	13111.3	0.911405	0.141366	1.13979e-10	1.61058e-08
100066385	MLPH	MLPH	ENSECAG00000024624	6	304.708	2680.75	-2.09574	0.325628	1.22664e-10	1.71884e-08
100070977	POPDC2	POPDC2	ENSECAG00000021468	19	20.7017	64.2508	-1.43558	0.22308	1.23252e-10	1.71884e-08
100060030	PRKAR2B	PRKAR2B	ENSECAG00000011664	4	498.02	1776.32	-1.57538	0.245359	1.35619e-10	1.87903e-08
100071982	CPA5	CPA5	ENSECAG00000029504	4	74.7467	21.804	1.54452	0.240731	1.39951e-10	1.92653e-08
100060343	HYKK	HYKK	ENSECAG00000007552	1	49.0152	106.246	-1.0542	0.16458	1.49957e-10	2.05104e-08
100064679	CCSER1	CCSER1	ENSECAG00000011463	3	43.7591	124.827	-1.36057	0.212578	1.55052e-10	2.10722e-08
100050346	MYH11	MYH11	ENSECAG00000017015	13	2196.61	7368.56	-1.51678	0.237203	1.61128e-10	2.17594e-08
100065797	SH3BP4	SH3BP4	ENSECAG00000009382	6	483.194	1136.64	-1.14825	0.179775	1.69044e-10	2.26728e-08
100057832	PRKN				71.214	145.029	-0.973369	0.152423	1.70287e-10	2.26728e-08
100051546	RARB	RARB	ENSECAG00000016976	16	20.7342	61.4763	-1.39957	0.219187	1.7108e-10	2.26728e-08
106781479	LOC106781479				0.8583	19.5526	-2.22295	0.348373	1.7602e-10	2.31836e-08
106782806	LOC106782806				2.0215	24.2372	-2.16842	0.339957	1.78834e-10	2.34098e-08
100073273	PDE8B	PDE8B	ENSECAG00000012189	14	81.5793	408.286	-1.82486	0.286224	1.82197e-10	2.37045e-08
100051531	SLC38A5	SLC38A5	ENSECAG00000006306	X	197.47	79.1156	1.21895	0.191337	1.88143e-10	2.43297e-08
111774637	LOC111774637				17.2211	83.5693	-1.80755	0.283776	1.89463e-10	2.43528e-08
100061792	KRT77	KRT77	ENSECAG00000008673	6	6392.72	39908.3	-1.94035	0.305385	2.10109e-10	2.68082e-08
100050350	FAM107A	FAM107A	ENSECAG00000009135	16	561.189	1913.89	-1.53051	0.240909	2.11079e-10	2.68082e-08
100070541	DUOX1	DUOX1	ENSECAG00000023918	1	3253.1	961.534	1.52555	0.240529	2.26088e-10	2.85446e-08
100061525	KRT6C	KRT6B	ENSECAG00000039058	6	4527.75	218.811	2.24186	0.353688	2.31982e-10	2.91165e-08
100033968	ATP1B1	ATP1B1	ENSECAG00000017771	5	1401.8	4678.59	-1.50702	0.237834	2.35121e-10	2.93379e-08
100060450	KMO	KMO	ENSECAG00000015341	30	83.2823	641.563	-2.03892	0.322308	2.5159e-10	3.12104e-08
111774224	TTC36	TTC36	ENSECAG00000007348	7	138.466	923.073	-1.98088	0.313717	2.7152e-10	3.33468e-08
100070673	SFRP5	SFRP5	ENSECAG00000026876	1	10.5983	40.0488	-1.61021	0.255023	2.71938e-10	3.33468e-08
111770574	LOC111770574		ENSECAG00000034517	25	24.911	708.649	-2.22367	0.352498	2.82055e-10	3.43897e-08
100062677	NOSTRIN	NOSTRIN	ENSECAG00000020088	18	78.031	174.445	-1.08946	0.172979	3.01147e-10	3.6509e-08
100058542	ABCD3	ABCD3	ENSECAG00000023731	5	6746.01	2987.18	1.09851	0.174817	3.30407e-10	3.94024e-08
100629611	PIP	PIP	ENSECAG00000022713	4	303.506	11906.2	-2.22177	0.353594	3.31261e-10	3.94024e-08
100050144	TMEM182	TMEM182	ENSECAG00000028489	15	46.3942	320.306	-1.97789	0.314797	3.31983e-10	3.94024e-08
106781550	LOC106781550				23.9916	256.225	-2.10821	0.33555	3.32401e-10	3.94024e-08
100052199	UPP1	UPP1	ENSECAG00000008193	4	60.7539	7.7987	2.04255	0.325225	3.37639e-10	3.98023e-08
100071572	SORL1	SORL1	ENSECAG00000019083	7	1398.1	3272.84	-1.1399	0.181529	3.39827e-10	3.984e-08
100053280	QSOX1	QSOX1	ENSECAG00000017109	5	4426.75	2444.04	0.826397	0.131698	3.49748e-10	4.07791e-08
100068116	TAT	TAT	ENSECAG00000021565	3	1.9374	72.1452	-2.216	0.353395	3.59615e-10	4.17017e-08
100146640	HS3ST6	HS3ST6	ENSECAG00000000862	13	186.798	498.565	-1.28407	0.205269	3.96183e-10	4.56938e-08
100053489	KRT14	KRT14	ENSECAG00000011583	11	151134	46477.6	1.48392	0.237567	4.20207e-10	4.82041e-08
100068162	MYO1E	MYO1E	ENSECAG00000024352	1	2678.62	1800.68	0.563318	0.0902036	4.23917e-10	4.83696e-08
100064914	PPP4R4	PPP4R4	ENSECAG00000019485	24	124.149	440.629	-1.55617	0.249736	4.62658e-10	5.25092e-08
100034086	PDE3A	PDE3A	ENSECAG00000016360	6	151.116	486.664	-1.46844	0.236024	4.92116e-10	5.55571e-08
100062526	SYT7	SYT7	ENSECAG00000020657	12	291.337	1153.78	-1.64716	0.264866	5.00813e-10	5.62413e-08
100061552	MSMO1	MSMO1	ENSECAG00000010554	2	12749.5	6278.22	0.969701	0.155997	5.09494e-10	5.69166e-08
100061914	GABRA2	GABRA2	ENSECAG00000000924	3	41.2593	8.349	1.8075	0.290886	5.1725e-10	5.73917e-08
100073279	IQGAP2	IQGAP2	ENSECAG00000004274	14	435.258	1319.69	-1.41104	0.227103	5.19126e-10	5.73917e-08
111772543	ADAM8	ADAM8	ENSECAG00000028085	1	110.181	24.1602	1.75066	0.281943	5.32332e-10	5.85483e-08
100315052	MIR492-2				3.1547	59.2217	-2.16992	0.349693	5.46233e-10	5.97691e-08
100051954	TMEM150C	TMEM150C	ENSECAG00000018024	3	108.882	292.865	-1.28809	0.207632	5.51406e-10	6.00272e-08
111767819	LOC111767819				1.2132	16.286	-2.13961	0.345276	5.76185e-10	6.20711e-08
100070842	TGM5	TGM5	ENSECAG00000009004	1	2245.84	1129.52	0.943863	0.15232	5.77025e-10	6.20711e-08
100147624	LOC100147624		ENSECAG00000036762	8	17.1215	62.6504	-1.576	0.254356	5.78907e-10	6.20711e-08
100057538	FABP5	FABP5	ENSECAG00000008270	9	28972	10520.2	1.31557	0.212602	6.09535e-10	6.50282e-08
100059826	LRRC26	LRRC26	ENSECAG00000018604	25	11.546	70.335	-1.9117	0.309031	6.16706e-10	6.5466e-08
100064038	TSPAN8	TSPAN8	ENSECAG00000026887	6	88.2519	275.572	-1.43768	0.232459	6.22298e-10	6.57325e-08
102148822	LOC102148822				12.1596	112.948	-2.05131	0.331869	6.36607e-10	6.68515e-08
100053757	IL12RB2	IL12RB2	ENSECAG00000016537	5	66.8009	16.615	1.66278	0.269038	6.39158e-10	6.68515e-08
100055530	PRR15L				65.3381	250.731	-1.61574	0.261876	6.83453e-10	7.11358e-08
100067197	AZGP1	AZGP1	ENSECAG00000014927	13	601.487	4048.68	-1.95702	0.317469	7.07389e-10	7.32697e-08
100058549	HEY1	HEY1	ENSECAG00000028820	9	76.3678	172.822	-1.09698	0.177992	7.13347e-10	7.35299e-08
100061560	KRT6B	KRT6B	ENSECAG00000039058	6	3622.47	341.937	2.12496	0.34485	7.18447e-10	7.36995e-08
106782861	LOC106782861				22.2159	53.5649	-1.16308	0.188886	7.38669e-10	7.53575e-08
100051418	SIX4	SIX4	ENSECAG00000023515	24	42.5588	241.875	-1.87343	0.304295	7.43044e-10	7.53575e-08
100052045	LOC100052045		ENSECAG00000020129	1	8174.68	3486.17	1.13912	0.185037	7.45205e-10	7.53575e-08
100033921	LATH	LATH	ENSECAG00000033216	PJAA01004442.1	678.553	15990.7	-2.16292	0.351517	7.59776e-10	7.64686e-08
102148193	LOC102148193				730.438	36.5329	2.17597	0.353766	7.70493e-10	7.71831e-08
102150436	CCDC192	CCDC192	ENSECAG00000034646	14	4.4608	34.5751	-2.00289	0.325701	7.77328e-10	7.7504e-08
100065725	CLMN	CLMN	ENSECAG00000011365	24	223.19	795.161	-1.55098	0.252352	7.94063e-10	7.88043e-08
100063582	SPOCK2	SPOCK2	ENSECAG00000009278	1	170.071	478.523	-1.3332	0.217086	8.18146e-10	8.08185e-08
100064366	KCNMA1	KCNMA1	ENSECAG00000010713	1	417.659	1970.84	-1.76278	0.287082	8.23544e-10	8.09768e-08
100053506	ZDHHC2	ZDHHC2	ENSECAG00000014490	27	257.877	648.947	-1.21627	0.19818	8.40015e-10	8.22174e-08
100063665	SUGCT	SUGCT	ENSECAG00000020946	4	30.6574	67.1264	-1.06097	0.173553	9.76214e-10	9.51118e-08
100052421	PRDX1	PRDX1	ENSECAG00000008678	2	8538.17	4000.67	1.02825	0.168241	9.8539e-10	9.55694e-08
100050425	ACOX2	ACOX2	ENSECAG00000011932	16	392.196	1038.54	-1.27107	0.208045	9.9897e-10	9.64481e-08
100066819	OSMR	OSMR	ENSECAG00000019438	21	913.139	436.326	1.00436	0.164471	1.01797e-09	9.78395e-08
100061441	LINGO1	LINGO1	ENSECAG00000005701	1	48.0419	113.988	-1.15184	0.188769	1.0486e-09	1.00332e-07
102150994	FAM174B	FAM174B	ENSECAG00000036090	1	176.214	400.707	-1.10165	0.180705	1.08486e-09	1.03338e-07
100050964	MGAT4A	MGAT4A	ENSECAG00000015468	15	238.84	798.476	-1.49645	0.245544	1.09814e-09	1.04138e-07
100049797	SERPINB1	SERPINB1	ENSECAG00000009896	20	524.957	252.454	0.996122	0.163581	1.13274e-09	1.06943e-07
102150024	LOC102150024				52.7571	16.8417	1.43938	0.236701	1.1945e-09	1.12278e-07
102150935	LOC102150935				60.9957	18.7218	1.49315	0.245819	1.24638e-09	1.1664e-07
100056844	DHTKD1	DHTKD1	ENSECAG00000009315	29	59.2917	131.223	-1.0747	0.177053	1.27974e-09	1.19239e-07
100071095	HIF3A	HIF3A	ENSECAG00000020693	10	15.9158	84.6498	-1.81807	0.299626	1.29661e-09	1.20286e-07
111771868	LOC111771868				5.429	32.726	-1.88558	0.311099	1.35248e-09	1.24926e-07
100068672	ACSM3	ACSM3	ENSECAG00000006669	13	606.291	1655.35	-1.29884	0.214514	1.40607e-09	1.29316e-07
111775199	LOC111775199				0	12.6472	-2.11656	0.349675	1.42232e-09	1.30249e-07
100060568	PNPLA8	PNPLA8	ENSECAG00000012878	4	1368.05	880.831	0.622308	0.102838	1.43635e-09	1.30972e-07
100053226	LRRC75B	LRRC75B	ENSECAG00000023404	8	20.2534	60.1853	-1.3815	0.228585	1.50616e-09	1.36753e-07
100054768	CNN1	CNN1	ENSECAG00000014489	7	385.171	1375.01	-1.54622	0.255958	1.5325e-09	1.38198e-07
100009711	MMP13	MMP13	ENSECAG00000005506	7	98.3181	1.825	2.08184	0.344639	1.53503e-09	1.38198e-07
100072964	YBX2	YBX2	ENSECAG00000009996	11	181.674	60.0902	1.40035	0.231923	1.56025e-09	1.39878e-07
100009694	SLC16A1	SLC16A1	ENSECAG00000021627	5	355.501	165.205	1.03907	0.172174	1.58936e-09	1.41892e-07
100051576	EPHX4	EPHX4	ENSECAG00000015114	5	4.1808	45.8927	-2.05312	0.340372	1.61961e-09	1.4399e-07
100051113	AZI2	AZI2	ENSECAG00000020392	16	1448.57	954.668	0.590724	0.0979518	1.63189e-09	1.4448e-07
100050148	VILL	VILL	ENSECAG00000012325	16	255.699	550.322	-1.03599	0.171921	1.68127e-09	1.48237e-07
100630242	SPINK8				120.274	529.37	-1.70339	0.282929	1.73804e-09	1.52611e-07
102150102	GPRASP2	GPRASP2	ENSECAG00000010419	X	56.8909	173.074	-1.40175	0.233128	1.82364e-09	1.59471e-07
100050374	SULT4A1	SULT4A1	ENSECAG00000032875	28	419.014	110.126	1.60277	0.26702	1.94353e-09	1.68975e-07
100070707	LOC100070707		ENSECAG00000017014	21	31.4849	203.926	-1.91572	0.319177	1.94816e-09	1.68975e-07
100061830	PRCP	PRCP	ENSECAG00000023356	7	844.254	514.865	0.694776	0.115808	1.98068e-09	1.711e-07
111774632	LOC111774632				1.0062	16.6614	-2.08181	0.347064	1.99345e-09	1.71509e-07
100056635	EGLN3	EGLN3	ENSECAG00000005086	1	2133.36	1058.99	0.955995	0.159411	2.00937e-09	1.72178e-07
100053505	CLDN8				107.301	543.576	-1.7865	0.297928	2.01736e-09	1.72178e-07
100050530	ESRRG	ESRRG	ENSECAG00000015997	30	3.4134	38.3725	-2.04908	0.341852	2.04687e-09	1.74e-07
100069149	ACHE	ACHE	ENSECAG00000006898	13	55.6243	16.9197	1.48018	0.247141	2.10869e-09	1.78544e-07
100057507	SYT11	SYT11	ENSECAG00000019725	5	267.79	100.568	1.27344	0.212784	2.16803e-09	1.82843e-07
100033960	FGF1	FGF1	ENSECAG00000020769	14	59.3448	251.385	-1.66891	0.27935	2.31128e-09	1.94157e-07
100070247	FAM105A	OTULINL	ENSECAG00000017059	21	531.682	333.579	0.657227	0.110212	2.47183e-09	2.06829e-07
100053528	ZNF114				157.54	48.5149	1.46741	0.246189	2.51448e-09	2.0931e-07
106783442	LOC106783442				16.8979	338.276	-2.09701	0.351842	2.5211e-09	2.0931e-07
111767524	LOC111767524				1.0624	17.8382	-2.0785	0.348871	2.55679e-09	2.1145e-07
106783468	LOC106783468				13.0132	98.9145	-1.94138	0.326251	2.67209e-09	2.20132e-07
100065595	TMEM178B	TMEM178B	ENSECAG00000014200	4	14.8538	76.3077	-1.78664	0.300848	2.87282e-09	2.35759e-07
100051749	EHBP1	EHBP1	ENSECAG00000009318	15	516.403	901.621	-0.776372	0.130755	2.89211e-09	2.36433e-07
100056830	CTBP2	CTBP2	ENSECAG00000022504	1	326.919	459.476	-0.486012	0.0818978	2.94967e-09	2.40218e-07
100066934	ASTN2	ASTN2	ENSECAG00000001128	25	31.8569	70.0538	-1.06563	0.179608	2.97257e-09	2.41162e-07
100060872	PLD5	PLD5	ENSECAG00000015845	30	33.558	172.737	-1.78483	0.301322	3.15484e-09	2.5498e-07
100069562	MYO5C				387.398	865.499	-1.07647	0.181756	3.169e-09	2.55158e-07
102148466	LOC102148466				410.456	135.42	1.40014	0.236533	3.23035e-09	2.5912e-07
100063194	NEO1	NEO1	ENSECAG00000024743	1	617.748	1093.97	-0.793432	0.13428	3.44669e-09	2.75438e-07
100062886	CASP14	CASP14	ENSECAG00000012619	21	16622.1	5284.68	1.43049	0.24289	3.87434e-09	3.08458e-07
100072294	TNIP3	TNIP3	ENSECAG00000010953	2	34.0723	4.8032	1.94827	0.331351	4.10783e-09	3.25832e-07
100053772	KLHL13	KLHL13	ENSECAG00000008237	X	58.667	187.17	-1.43695	0.244517	4.18532e-09	3.3069e-07
100060890	VEGFC	VEGFC	ENSECAG00000012133	27	57.9438	157.655	-1.2868	0.219005	4.21064e-09	3.3069e-07
100072381	SLC16A10	MFSD4B	ENSECAG00000021803	10	98.5406	268.3	-1.29059	0.219656	4.21558e-09	3.3069e-07
100630801	IDI1	IDI1	ENSECAG00000024977	29	7577.43	3681.38	0.97999	0.166845	4.26332e-09	3.33211e-07
100070101	WFIKKN2	WFIKKN2	ENSECAG00000015064	11	19.151	97.1807	-1.75945	0.299766	4.37309e-09	3.40543e-07
100049835	TNC	TNC	ENSECAG00000017433	25	1751.85	561.783	1.42124	0.242223	4.42496e-09	3.43329e-07
106783137	LOC106783137				104.494	22.4248	1.73533	0.295886	4.49464e-09	3.47472e-07
100050126	SNTG1	SNTG1	ENSECAG00000000087	9	1.1161	13.2716	-1.99093	0.339501	4.51117e-09	3.4749e-07
100062164	NCAM1	NCAM1	ENSECAG00000019193	7	21.3891	56.1332	-1.23341	0.210434	4.59329e-09	3.52543e-07
100069047	MMP12	MMP12	ENSECAG00000019445	7	203.906	18.7912	2.03671	0.347596	4.64484e-09	3.55222e-07
106782171	LOC106782171				222.932	705.271	-1.42887	0.244193	4.87435e-09	3.71443e-07
100629446	VKORC1L1	VKORC1L1	ENSECAG00000011186	13	1148.04	830.574	0.460994	0.0788436	5.00677e-09	3.80176e-07
100060296	CNTNAP2				228.555	452.24	-0.933959	0.159785	5.0627e-09	3.81936e-07
102147728	LOC102147728				14.4691	72.2751	-1.75405	0.300095	5.06575e-09	3.81936e-07
100051673	BNIP3	BNIP3	ENSECAG00000017458	1	3259.92	1243.34	1.24999	0.214109	5.28089e-09	3.96755e-07
100056060	YWHAZ	YWHAZ	ENSECAG00000021882	9	12393.1	6615.56	0.864141	0.148122	5.41204e-09	4.05182e-07
111772942	LOC111772942				6.2056	34.2702	-1.80438	0.310338	6.09029e-09	4.53079e-07
100034081	ATP2B2	ATP2B2	ENSECAG00000023528	16	91.0752	479.735	-1.77149	0.304685	6.09428e-09	4.53079e-07
100068209	B4GALT1	B4GALT1	ENSECAG00000012393	23	2854.64	1835.73	0.622114	0.107037	6.16732e-09	4.56917e-07
100063235	SH3GL2	SH3GL2	ENSECAG00000009922	23	88.8553	215.306	-1.16409	0.200395	6.2845e-09	4.63987e-07
100069551	GUCY1B1	GUCY1B1	ENSECAG00000021009	2	233.27	777.999	-1.47104	0.253328	6.36552e-09	4.68349e-07
100073092	PRDM6	PRDM6	ENSECAG00000004532	14	5.5206	24.7389	-1.66668	0.287466	6.71818e-09	4.92597e-07
100146394	DLG3	DLG3	ENSECAG00000017508	X	205.713	358.611	-0.77251	0.133304	6.8279e-09	4.98928e-07
100064007	NFIX	NFIX	ENSECAG00000019690	7	2633.1	4253.54	-0.672753	0.116148	6.94678e-09	5.04618e-07
100055379	C3H4orf19	C3H4orf19	ENSECAG00000017301	3	21.091	91.7688	-1.6584	0.286324	6.95307e-09	5.04618e-07
100062641	TRPC4	TRPC4	ENSECAG00000024910	17	28.4706	93.2928	-1.45583	0.251608	7.20439e-09	5.20839e-07
100055449	KHK	KHK	ENSECAG00000025017	15	31.8631	88.0256	-1.30108	0.224882	7.2254e-09	5.20839e-07
100068579	ADAM23	ADAM23	ENSECAG00000018514	18	37.5351	94.0585	-1.19949	0.207956	8.02267e-09	5.76363e-07
100058947	SCCPDH	SCCPDH	ENSECAG00000020866	30	2395	1215.92	0.924876	0.160584	8.43794e-09	6.04162e-07
100064145	LOC100064145		ENSECAG00000011581	16	12.3162	0	2.01282	0.349663	8.58909e-09	6.12927e-07
100053852	SVEP1	SVEP1	ENSECAG00000021653	25	619.093	1889.7	-1.38825	0.241209	8.64428e-09	6.1481e-07
100052908	NRXN1				15.8646	46.2192	-1.35229	0.235181	8.92529e-09	6.32687e-07
100146423	LOC100146423		ENSECAG00000015199	18	451.866	2327.56	-1.74632	0.304068	9.2901e-09	6.56367e-07
100071603	TCEA3	TCEA3	ENSECAG00000010437	2	144.958	373.044	-1.22524	0.213436	9.43678e-09	6.6453e-07
111770021	LOC111770021				0.314	6.1531	-1.98312	0.345775	9.7352e-09	6.83289e-07
100055974	C1QTNF7	C1QTNF7	ENSECAG00000007989	3	97.1557	408.889	-1.63142	0.284959	1.03374e-08	7.23176e-07
100054511	THRA	THRA	ENSECAG00000011120	11	1490.81	2205.03	-0.553551	0.0967508	1.05641e-08	7.36618e-07
100065915	TAS1R3	TAS1R3	ENSECAG00000022351	2	37.9293	81.1571	-1.02137	0.178551	1.06333e-08	7.3903e-07
100063543	SC5D	SC5D	ENSECAG00000018059	7	3508.08	1793.9	0.915556	0.160128	1.07995e-08	7.48148e-07
100060414	EPHX2	EPHX2	ENSECAG00000023444	2	1741.35	754.03	1.10901	0.193985	1.08442e-08	7.4881e-07
100146262	SLC22A17	SLC22A17	ENSECAG00000013169	1	379.806	677.524	-0.79995	0.140085	1.1267e-08	7.755e-07
100059005	AGTR1	AGTR1	ENSECAG00000001279	16	29.0438	172.163	-1.8054	0.316318	1.14619e-08	7.86375e-07
100068123	LOC100068123		ENSECAG00000037498	13	12198.8	5327.17	1.09848	0.192737	1.20255e-08	8.22396e-07
102149124	ABO				6.071	56.5957	-1.95	0.342847	1.28779e-08	8.77877e-07
111768303	LOC111768303				0.9344	16.8873	-1.99903	0.351902	1.34182e-08	9.11794e-07
100058669	IMPA2	IMPA2	ENSECAG00000017598	8	1580.46	774.369	0.965963	0.170318	1.41544e-08	9.58768e-07
111772024	LOC111772024				0.7924	9.6142	-1.95409	0.344764	1.44544e-08	9.75992e-07
100066726	PYGL	PYGL	ENSECAG00000011728	1	2929.61	1192.06	1.17546	0.207671	1.51184e-08	1.01761e-06
100055800	PMEPA1	PMEPA1	ENSECAG00000018005	22	1067.22	422.243	1.20454	0.212831	1.5173e-08	1.01807e-06
100146550	NR2F1	NR2F1	ENSECAG00000018508	14	32.0205	111.911	-1.49414	0.264635	1.6417e-08	1.09809e-06
102149355	LOC102149355				30.1166	101.537	-1.4684	0.260479	1.72718e-08	1.15165e-06
100051997	RAB5A	RAB5A	ENSECAG00000019062	16	2272.72	1760.24	0.365979	0.0649721	1.77243e-08	1.17814e-06
106783220	LOC106783220				17.9423	89.9885	-1.7211	0.305706	1.80287e-08	1.19466e-06
100062570	NR3C2	NR3C2	ENSECAG00000016605	2	128.626	274.485	-1.01764	0.180872	1.84096e-08	1.21612e-06
111773425	LOC111773425				17.8211	134.191	-1.86008	0.330864	1.88867e-08	1.24379e-06
100058828	CDH19	CDH19	ENSECAG00000023022	8	52.8239	145.179	-1.28408	0.22857	1.93294e-08	1.26902e-06
100058732	KCNJ3	KCNJ3	ENSECAG00000001276	18	8.1251	63.9538	-1.86645	0.33255	1.99378e-08	1.30362e-06
100052639	TMC4	TMC4	ENSECAG00000012839	10	43.3101	103.219	-1.13698	0.202591	1.99786e-08	1.30362e-06
106783484	LOC106783484				5.476	32.7161	-1.80061	0.320877	2.00532e-08	1.3045e-06
100033827	TXN	TXN	ENSECAG00000013324	25	5036.94	1868.85	1.26751	0.226022	2.04802e-08	1.32822e-06
111767596	CGNL1	CGNL1	ENSECAG00000011325	1	196.217	465.72	-1.13492	0.20243	2.06513e-08	1.33526e-06
100070588	PTPRU	PTPRU	ENSECAG00000012344	2	224.116	557.216	-1.18263	0.211148	2.13138e-08	1.37374e-06
102148282	ADGRB1	ADGRB1	ENSECAG00000031963	9	19.2018	79.3827	-1.61091	0.287638	2.13751e-08	1.37374e-06
100072656	PGK1	PGK1	ENSECAG00000014984	X	5859.16	2735.35	1.02077	0.182519	2.23577e-08	1.43167e-06
100069209	GRIK3	GRIK3	ENSECAG00000010275	2	9.8715	49.0556	-1.70608	0.305077	2.24107e-08	1.43167e-06
100056300	CADPS2	CADPS2	ENSECAG00000024021	4	46.1128	145.808	-1.40974	0.252288	2.29944e-08	1.46257e-06
100070195	COTL1	COTL1	ENSECAG00000012738	3	1202.71	472.21	1.20943	0.216452	2.30315e-08	1.46257e-06
100056196	ADAM12	ADAM12	ENSECAG00000012744	1	307.882	71.4724	1.65014	0.295495	2.34617e-08	1.48546e-06
100059839	CHKA	CHKA	ENSECAG00000011539	12	148.513	310.14	-0.989886	0.177357	2.38711e-08	1.50691e-06
100061116	SDK2	SDK2	ENSECAG00000020626	11	449.743	187.899	1.14489	0.205185	2.40797e-08	1.5156e-06
100065828	FCHSD2	FCHSD2	ENSECAG00000011163	7	336.538	682.863	-0.956211	0.171424	2.43212e-08	1.5263e-06
100070585	LOC100070585		ENSECAG00000035730	11	2793.85	1115.23	1.19057	0.213538	2.46906e-08	1.54493e-06
100055982	FAM129A	FAM129A	ENSECAG00000007385	5	866.798	2159.61	-1.18391	0.212516	2.53382e-08	1.58082e-06
100056954	REPS2	REPS2	ENSECAG00000009429	X	116.608	293.274	-1.19556	0.214671	2.55794e-08	1.59122e-06
106781487	LOC106781487				2.9103	14.2282	-1.67717	0.30132	2.6051e-08	1.61311e-06
102148124	SCML1		ENSECAG00000030878	X	26.2179	72.9129	-1.29369	0.232432	2.60825e-08	1.61311e-06
100147135	SRCIN1	SRCIN1	ENSECAG00000014219	11	329.204	962.288	-1.33721	0.240358	2.64571e-08	1.63154e-06
100071384	CA4	CA4	ENSECAG00000022739	11	10.8112	994.602	-1.93311	0.347604	2.67854e-08	1.64703e-06
100070940	MAATS1	MAATS1	ENSECAG00000016423	19	2.737	32.2034	-1.94584	0.350073	2.72281e-08	1.66944e-06
100065761	TBC1D24		ENSECAG00000014929	13	76.2691	195.171	-1.20834	0.217588	2.80292e-08	1.71364e-06
100052640	LOC100052640				52.417	7.5991	1.85076	0.333345	2.82276e-08	1.72083e-06
106783194	LOC106783194				3629.12	443.046	1.90184	0.342625	2.84358e-08	1.72859e-06
100051485	PLCB4	PLCB4	ENSECAG00000012335	22	314.015	1029.27	-1.43384	0.258469	2.89886e-08	1.75719e-06
111774638	LOC111774638				25.8082	122.061	-1.68358	0.30378	2.98871e-08	1.80652e-06
100630053	SLAMF9	SLAMF9	ENSECAG00000022218	5	42.2347	7.287	1.77414	0.320194	3.01057e-08	1.81459e-06
100033835	GPX3				12421.8	4151.13	1.36201	0.245862	3.02954e-08	1.82088e-06
100070390	TBX20	TBX20	ENSECAG00000018182	4	5.1431	62.7061	-1.93095	0.348699	3.06661e-08	1.83799e-06
100070035	DNHD1	DNHD1	ENSECAG00000006457	7	123.313	209.705	-0.738326	0.133384	3.10639e-08	1.85454e-06
100061827	LOC100061827		ENSECAG00000015784	6	171.803	1051.17	-1.78223	0.321991	3.11162e-08	1.85454e-06
100629285	ABRACL		ENSECAG00000029003	31	656	288.402	1.08763	0.196578	3.1515e-08	1.87308e-06
100056125	PI3	PI3	ENSECAG00000014295	22	248.309	10.7795	1.93082	0.349087	3.18301e-08	1.88655e-06
102147901	LRRTM1	LRRTM1	ENSECAG00000008983	15	2.0506	10.3962	-1.66545	0.301305	3.24925e-08	1.92048e-06
102148989	LMTK3	LMTK3	ENSECAG00000013701	10	65.4074	129.973	-0.930379	0.168545	3.38859e-08	1.9973e-06
100067284	CCDC13				44.6874	167.697	-1.53755	0.279009	3.5733e-08	2.09468e-06
100630914	SMIM13	SMIM13	ENSECAG00000031540	20	1312.63	957.081	0.449321	0.0815409	3.58066e-08	2.09468e-06
100068670	LOC100068670	SLC14A1	ENSECAG00000014487	8	78.7991	370.737	-1.664	0.301983	3.58324e-08	2.09468e-06
100051306	PROC		ENSECAG00000016570	18	13.0984	67.0705	-1.72806	0.31364	3.5942e-08	2.09534e-06
100067483	LOC100067483	TMPRSS11E	ENSECAG00000023819	3	1716.64	845.684	0.955815	0.173705	3.74409e-08	2.17677e-06
100065984	DSG3	DSG3	ENSECAG00000011388	8	9711.46	3313.39	1.34106	0.244039	3.90171e-08	2.25439e-06
100062053	ASIC5	ASIC5	ENSECAG00000020439	2	0.1279	7.8201	-1.92172	0.349723	3.90796e-08	2.25439e-06
100630206	LOC100630206		ENSECAG00000013941	5	1.1964	13.5121	-1.90048	0.345862	3.90929e-08	2.25439e-06
100073042	ARHGEF38	ARHGEF38	ENSECAG00000011171	2	17.2443	111.503	-1.80341	0.328262	3.93344e-08	2.2622e-06
100050162	ABHD17B	ABHD17B	ENSECAG00000020790	23	954.857	655.993	0.533056	0.0970516	3.96289e-08	2.27302e-06
100061226	COL11A2				28.7605	65.0029	-1.07335	0.195548	4.0435e-08	2.31303e-06
100050769	BCAP29	BCAP29	ENSECAG00000017348	4	2564.62	1735.64	0.551945	0.100569	4.06022e-08	2.31639e-06
100068264	ENPP4	ENPP4	ENSECAG00000008799	20	236.161	564.622	-1.13699	0.207217	4.0887e-08	2.32642e-06
100055221	DHRS2	DHRS2	ENSECAG00000012643	1	16431.8	6013.38	1.27279	0.232025	4.12195e-08	2.33685e-06
100068793	SIX2	SIX2	ENSECAG00000017789	15	4.5648	29.9508	-1.79667	0.327545	4.12894e-08	2.33685e-06
100070489	HACD2	HACD2	ENSECAG00000008612	19	5112.16	2775.32	0.838131	0.152992	4.29486e-08	2.42389e-06
100050582	STAC	STAC	ENSECAG00000021165	16	121.049	38.7129	1.40048	0.255663	4.30546e-08	2.42389e-06
100147516	PLCXD1	PLCXD1	ENSECAG00000027808	X	1324.25	584.586	1.07975	0.197204	4.36762e-08	2.44368e-06
100061336	CLYBL	CLYBL	ENSECAG00000016069	17	73.2263	139.255	-0.878786	0.160502	4.36962e-08	2.44368e-06
102150364	SERP1	SERP1	ENSECAG00000033049	16	954.048	1652.52	-0.760807	0.13896	4.37497e-08	2.44368e-06
100034244	SDHA	SDHA	ENSECAG00000000397	21	1480.96	2509.39	-0.732998	0.133899	4.3932e-08	2.44746e-06
100050680	DNMT3L		ENSECAG00000009690	26	54.2825	13.1634	1.61853	0.295792	4.45323e-08	2.47444e-06
100064480	LOC100064480				21.0614	45.1628	-1.00554	0.183874	4.53508e-08	2.51064e-06
100629682	LOC100629682		ENSECAG00000008232	10	791.024	18744.2	-1.93459	0.353779	4.54191e-08	2.51064e-06
100146260	GFRA2	GFRA2	ENSECAG00000020585	2	12.0879	39.963	-1.42743	0.261279	4.67563e-08	2.57788e-06
100146832	ADRB1	ADRB1	ENSECAG00000036130	1	29.811	86.0674	-1.3158	0.240909	4.71295e-08	2.59176e-06
100055782	SLC7A3	SLC7A3	ENSECAG00000020612	X	9.405	25.5179	-1.26353	0.23138	4.7386e-08	2.59917e-06
100063207	GALNT4				210.499	383.921	-0.825603	0.151296	4.84559e-08	2.65103e-06
111770153	LOC111770153				13.7806	49.595	-1.49353	0.273803	4.90418e-08	2.67028e-06
111774653	LOC111774653				6.6754	23.6227	-1.47935	0.271206	4.9058e-08	2.67028e-06
100070306	VIT	VIT	ENSECAG00000003318	15	168.136	825.739	-1.68636	0.309593	5.12167e-08	2.78069e-06
100068363	STAC2	CACNB1	ENSECAG00000000637	11	226.667	483.94	-1.01121	0.185701	5.17023e-08	2.79993e-06
100147010	LOC100147010				0.6913	17.6168	-1.92212	0.353049	5.19922e-08	2.8085e-06
111773966	LOC111773966				0.4179	6.4358	-1.88626	0.346498	5.21584e-08	2.81036e-06
100052671	TPI1	TPI1	ENSECAG00000015581	6	5942.13	2980.18	0.933546	0.171522	5.24706e-08	2.82006e-06
100051186	CACNA1D	CACNA1D	ENSECAG00000015892	16	21.951	91.398	-1.59295	0.293053	5.45791e-08	2.92602e-06
111774142	LOC111774142				70.6798	135.572	-0.887646	0.163385	5.54641e-08	2.96601e-06
100070692	ILDR1	ILDR1	ENSECAG00000014188	19	44.8107	93.9698	-0.989312	0.182238	5.67732e-08	3.02843e-06
100067145	GNMT	GNMT	ENSECAG00000017768	20	0.7282	9.5268	-1.88983	0.348473	5.85537e-08	3.11561e-06
100070698	LOC100070698				17.1569	80.869	-1.67159	0.308457	5.98665e-08	3.17754e-06
102149219	LOC102149219		ENSECAG00000038699	13	21.952	80.5879	-1.50365	0.277616	6.08492e-08	3.22169e-06
100050551	SOAT1	SOAT1	ENSECAG00000007962	5	5946.05	2379.73	1.18094	0.218096	6.13674e-08	3.24108e-06
100057678	ACTC1	ACTC1	ENSECAG00000013022	1	55.874	407.404	-1.81898	0.336088	6.2256e-08	3.27989e-06
106783453	LOC106783453				206.636	636.911	-1.37335	0.253827	6.28227e-08	3.29282e-06
100052657	NFATC2	NFATC2	ENSECAG00000018997	22	520.176	258.316	0.945166	0.174693	6.28691e-08	3.29282e-06
100073047	VAMP2				773.409	1270.64	-0.691661	0.127845	6.29643e-08	3.29282e-06
100056172	WDR1	WDR1	ENSECAG00000018435	3	4461.59	2923.18	0.594904	0.110019	6.39853e-08	3.33773e-06
102148620	LOC102148620		ENSECAG00000014790	22	1367.04	3839.28	-1.29218	0.238989	6.4136e-08	3.33773e-06
111772450	LOC111772450				4.7221	62.2267	-1.90101	0.351762	6.50839e-08	3.37882e-06
100147656	S100A14	S100A14	ENSECAG00000024619	5	10766.3	6409.45	0.720549	0.133454	6.69289e-08	3.46617e-06
100070522	LTBP1	LTBP1	ENSECAG00000019691	15	1368.28	675.212	0.951895	0.176324	6.71789e-08	3.47069e-06
100068801	TAPT1	TAPT1	ENSECAG00000011326	3	878.581	1351.27	-0.605352	0.112182	6.80807e-08	3.50879e-06
100066286	BTNL9	BTNL9	ENSECAG00000011762	14	44.1323	248.669	-1.73495	0.321663	6.90337e-08	3.54933e-06
100073048	SH3YL1	SH3YL1	ENSECAG00000010989	15	1122.1	717.316	0.627426	0.116418	7.06901e-08	3.62576e-06
100033947	TIMP3	TIMP3	ENSECAG00000018314	28	797.802	1854.07	-1.10351	0.204805	7.12012e-08	3.64322e-06
100034024	MPZ	MPZ	ENSECAG00000009075	5	81.1653	326.985	-1.56212	0.290264	7.37733e-08	3.76579e-06
100072444	NRG2	NRG2	ENSECAG00000013341	14	80.8008	155.069	-0.892285	0.165839	7.43064e-08	3.78395e-06
100068549	LOC100068549	PRSS22	ENSECAG00000017432	13	288.487	76.9961	1.52102	0.282845	7.54872e-08	3.83493e-06
100055454	AADACL3	AADACL3	ENSECAG00000013280	2	7504.83	2384.22	1.391	0.258789	7.65716e-08	3.88078e-06
102148133	LOC102148133				128.691	0.5617	1.78742	0.332635	7.72187e-08	3.9043e-06
111774676	LOC111774676				28.727	10.1019	1.30962	0.243772	7.77352e-08	3.92113e-06
100067399	ABHD17C				975.507	506.713	0.890627	0.165898	7.93818e-08	3.99474e-06
100063768	SLC25A12	SLC25A12	ENSECAG00000009055	18	393.484	552.519	-0.482823	0.0901309	8.46595e-08	4.25031e-06
100067636	CCDC149	CCDC149	ENSECAG00000022451	3	366.873	706.873	-0.890728	0.166311	8.51791e-08	4.26392e-06
100057118	ATP6AP2	ATP6AP2	ENSECAG00000019889	X	2469.42	1809.09	0.442995	0.0827181	8.53304e-08	4.26392e-06
102149514	LOC102149514		ENSECAG00000033590	7	11.6907	53.4891	-1.6249	0.303452	8.56915e-08	4.26614e-06
100060017	SLC16A5	SLC16A5	ENSECAG00000021415	11	600.979	1106.23	-0.835724	0.156078	8.57746e-08	4.26614e-06
100053116	MSR1	MSR1	ENSECAG00000011292	27	144.736	34.553	1.59864	0.298951	8.91866e-08	4.42552e-06
100037400	CXCL8	CXCL8	ENSECAG00000015342	3	50.3275	4.2965	1.88788	0.353389	9.18259e-08	4.5389e-06
100034071	TRPV5	TRPV5	ENSECAG00000004594	4	2.676	32.3541	-1.85958	0.348101	9.18969e-08	4.5389e-06
111768791	LOC111768791				0	3.8933	-1.87027	0.350365	9.39533e-08	4.62975e-06
100072858	PLA2G12A	PLA2G12A	ENSECAG00000015453	2	954.063	1606.61	-0.723452	0.135943	1.0279e-07	5.0479e-06
100062608	POSTN	POSTN	ENSECAG00000023841	17	25157.1	6790.02	1.50896	0.283559	1.02912e-07	5.0479e-06
111775310	LOC111775310				0.5368	8.904	-1.86033	0.349997	1.06501e-07	5.21198e-06
100070564	GARNL3	GARNL3	ENSECAG00000021157	25	46.7964	151.77	-1.4047	0.264328	1.07106e-07	5.22959e-06
100061510	CISH	CISH	ENSECAG00000016867	16	527.395	241.807	1.03231	0.194269	1.07361e-07	5.23005e-06
100070559	MMD	MMD	ENSECAG00000017588	11	787.096	297.675	1.23191	0.232203	1.12474e-07	5.46664e-06
100069512	ELOVL4	ELOVL4	ENSECAG00000022969	10	20810.8	8573.03	1.14582	0.2161	1.14364e-07	5.53736e-06
100147264	SHISA9				14.1291	48.5042	-1.44121	0.271831	1.14613e-07	5.53736e-06
100067211	LAMP1	LAMP1	ENSECAG00000017618	17	10400.8	6849.35	0.587504	0.110814	1.14708e-07	5.53736e-06
100147267	PRDM8	PRDM8	ENSECAG00000017778	3	70.8322	229.584	-1.40358	0.264777	1.15168e-07	5.54702e-06
100054386	RASD2	RASD2	ENSECAG00000038427	28	33.4774	115.887	-1.45602	0.274784	1.16573e-07	5.60209e-06
100071854	CD47	CD47	ENSECAG00000018995	19	1270.19	833.239	0.592618	0.111854	1.16979e-07	5.60897e-06
100060869	TBC1D8B	TBC1D8B	ENSECAG00000021440	X	130.419	248.093	-0.875054	0.165491	1.23911e-07	5.928e-06
100034045	CD68	CD68	ENSECAG00000002186	11	327.27	133.283	1.15885	0.219354	1.27072e-07	6.06563e-06
100629133	TOPAZ1	TOPAZ1	ENSECAG00000022033	16	3.1887	26.5046	-1.81379	0.343415	1.28043e-07	6.09836e-06
100055437	AFF2	AFF2	ENSECAG00000021132	X	11.536	38.1594	-1.41643	0.268378	1.30774e-07	6.21453e-06
100058331	ARPC2	ARPC2	ENSECAG00000011456	6	5265.8	3141.49	0.716648	0.136012	1.37179e-07	6.49106e-06
111773442	LOC111773442				22.3832	165.839	-1.77872	0.337584	1.37201e-07	6.49106e-06
100060362	NTNG1	NTNG1	ENSECAG00000016691	5	27.8339	103.462	-1.49834	0.284527	1.39371e-07	6.57913e-06
100051016	GK		ENSECAG00000003599	X	585.368	307.02	0.877389	0.166718	1.41946e-07	6.6859e-06
111769268	LOC111769268				23.6296	65.3316	-1.26495	0.240421	1.42968e-07	6.71917e-06
100057212	LOC100057212		ENSECAG00000021292	29	16.3769	67.9057	-1.56784	0.298094	1.44393e-07	6.77125e-06
111773176	LOC111773176				20.2596	73.8412	-1.4858	0.282864	1.49865e-07	7.00699e-06
111774185	LOC111774185				8.3425	29.003	-1.45413	0.276848	1.50077e-07	7.00699e-06
100050790	PIP4P2	PIP4P2	ENSECAG00000012004	9	20.7525	49.5017	-1.12713	0.214627	1.50812e-07	7.02593e-06
100065564	SYCP1	SYCP1	ENSECAG00000013010	5	10.704	41.1512	-1.50332	0.286405	1.52992e-07	7.11196e-06
100053297	CAPG	CAPG	ENSECAG00000015128	15	3015.04	1698.88	0.788106	0.150318	1.5804e-07	7.33063e-06
100058329	LOC100058329		ENSECAG00000024946	5	500.188	944.768	-0.864716	0.165123	1.63396e-07	7.56264e-06
100070119	SYT10	SYT10	ENSECAG00000016752	6	0.6257	10.0379	-1.84613	0.3526	1.64297e-07	7.5879e-06
100067064	CYP3A89	CYP3A89	ENSECAG00000024477	13	7.0316	38.6778	-1.68323	0.321513	1.6467e-07	7.58867e-06
100033931	SERPINE1	SERPINE1	ENSECAG00000019781	13	284.409	92.4379	1.36183	0.260168	1.65507e-07	7.61085e-06
100056338	SHCBP1	SHCBP1	ENSECAG00000000281	3	205.194	73.6061	1.27694	0.244098	1.68333e-07	7.72413e-06
100146413	LOC100146413		ENSECAG00000023770	10	741.429	19002	-1.84775	0.353672	1.74648e-07	7.99672e-06
111767755	LOC111767755				10.4125	35.4395	-1.42621	0.273057	1.75924e-07	8.0379e-06
100629616	HSPA2	HSPA2	ENSECAG00000029421	24	3626.09	1439.83	1.18041	0.226158	1.79492e-07	8.1834e-06
100060020	GRIA1	GRIA1	ENSECAG00000020849	14	6.1864	31.9421	-1.65663	0.317458	1.8047e-07	8.21041e-06
100051879	ENO1	ENO1	ENSECAG00000003345	2	12331.9	6332.49	0.90071	0.172659	1.82149e-07	8.26916e-06
100064076	LOC100064076		ENSECAG00000033624	6	6.1891	25.2146	-1.53388	0.294156	1.84282e-07	8.34823e-06
100072936	LOC100072936				16.5133	1.4949	1.83223	0.351422	1.85052e-07	8.36537e-06
100057796	ADCY8	ADCY8	ENSECAG00000024601	9	43.5529	9.8259	1.60148	0.307529	1.91336e-07	8.63114e-06
100063296	CATSPERB	CATSPERB	ENSECAG00000006002	24	22.5819	98.9064	-1.58407	0.304238	1.92249e-07	8.65404e-06
111772867	LOC111772867				0.2222	5.4267	-1.82259	0.350193	1.94483e-07	8.73618e-06
106782381	LOC106782381				43.9239	104.493	-1.12372	0.216017	1.97154e-07	8.83757e-06
100061178	LOC100061178		ENSECAG00000016240	5	12814.3	3717.21	1.44577	0.278063	1.99887e-07	8.94127e-06
100070798	HMMR	HMMR	ENSECAG00000008506	14	281.63	116.608	1.13643	0.219115	2.1435e-07	9.56816e-06
100061925	ABHD11	ABHD11	ENSECAG00000024165	13	351.144	575.918	-0.687279	0.13254	2.15501e-07	9.59946e-06
100064233	HEPACAM	HEPACAM	ENSECAG00000007839	7	1.9306	13.4886	-1.73227	0.334276	2.19332e-07	9.74978e-06
100062804	SYP	SYP	ENSECAG00000015208	X	13.3982	32.8971	-1.14717	0.221501	2.23008e-07	9.89257e-06
100053934	SMARCD2	SMARCD2	ENSECAG00000011370	11	1244.77	2084.42	-0.714574	0.137993	2.23875e-07	9.9104e-06
100056532	FN3K	FN3K	ENSECAG00000008617	11	21.1948	57.8919	-1.24598	0.240641	2.24553e-07	9.91984e-06
100056764	MAPK8IP1	MAPK8IP1	ENSECAG00000007619	12	238.686	408.209	-0.740974	0.14317	2.27333e-07	1.00062e-05
100072355	AMD1	AMD1	ENSECAG00000011198	10	2061.29	1128.72	0.822576	0.15894	2.27446e-07	1.00062e-05
100064264	GYS2	GYS2	ENSECAG00000014649	6	308.678	88.3515	1.45198	0.280589	2.28202e-07	1.00109e-05
100069388	GBGT1	GBGT1	ENSECAG00000012442	25	949.735	562.617	0.724945	0.140099	2.2849e-07	1.00109e-05
111769366	LOC111769366				19.754	56.1655	-1.28405	0.248374	2.34323e-07	1.02454e-05
100066610	KRT16	KRT16	ENSECAG00000005067	11	43500.5	3796.72	1.82784	0.353752	2.37857e-07	1.03786e-05
100070799	XKR8				349.661	796.32	-1.07307	0.207788	2.41413e-07	1.05123e-05
100054850	VSIG10	VSIG10	ENSECAG00000002661	8	323.906	526.896	-0.67824	0.131381	2.43829e-07	1.05749e-05
100063014	DMP1	DMP1	ENSECAG00000004158	3	63.6111	9.563	1.73188	0.335482	2.43841e-07	1.05749e-05
106783171	LOC106783171				712.378	76.1988	1.8121	0.351623	2.55613e-07	1.10629e-05
100068397	PHYKPL	PHYKPL	ENSECAG00000013232	14	112.554	183.25	-0.674034	0.130821	2.57276e-07	1.11123e-05
100058072	CRABP2	CRABP2	ENSECAG00000016560	5	4163.1	1316.75	1.37897	0.267695	2.58728e-07	1.11507e-05
791244	PAM	PAM	ENSECAG00000021895	14	3921.51	6883.94	-0.773568	0.150185	2.59444e-07	1.11507e-05
100060134	RORC	RORC	ENSECAG00000000918	5	237.87	578.636	-1.13868	0.221079	2.59732e-07	1.11507e-05
111767607	LOC111767607				4.0726	58.1978	-1.82105	0.353717	2.62816e-07	1.12604e-05
100067480	MOCOS	MOCOS	ENSECAG00000017630	8	840.466	493.887	0.736054	0.143024	2.65603e-07	1.13571e-05
100068233	PLEKHS1	PLEKHS1	ENSECAG00000015436	1	38.4485	135.379	-1.44704	0.281218	2.66629e-07	1.13781e-05
100034182	IGF2	IGF2	ENSECAG00000028346	12	314.752	598.511	-0.869852	0.169205	2.73524e-07	1.1649e-05
100070329	CRIM1	CRIM1	ENSECAG00000015608	15	1427.39	2547.94	-0.794165	0.154508	2.74817e-07	1.16808e-05
100064109	LOC100064109				72.3589	235.875	-1.39513	0.271459	2.75645e-07	1.16927e-05
100070776	CATSPER2	CATSPER2	ENSECAG00000020759	1	54.861	138.124	-1.17357	0.228382	2.76776e-07	1.17074e-05
100062088	TMEM45A	TMEM45A	ENSECAG00000011816	19	5557.81	2963.24	0.854278	0.166254	2.77088e-07	1.17074e-05
100063705	KERA	KERA	ENSECAG00000017668	28	210.7	316.737	-1.72117	0.335064	2.79409e-07	1.17821e-05
100058887	C24H14orf37	ARMH4	ENSECAG00000017456	24	31.6953	102.419	-1.38598	0.269942	2.83094e-07	1.1914e-05
100057016	LDHA	LDHA	ENSECAG00000020669	7	8684.41	4582.81	0.8665	0.168868	2.87878e-07	1.20914e-05
100071257	PAQR7	PAQR7	ENSECAG00000005649	2	328.474	895.807	-1.24779	0.243308	2.92189e-07	1.22484e-05
102150724	LOC102150724				34.5985	13.1955	1.21021	0.236342	3.04546e-07	1.27383e-05
100066500	SNTB1	SNTB1	ENSECAG00000017294	9	280.47	566.276	-0.939359	0.183458	3.05071e-07	1.27383e-05
106782883	LOC106782883				0.9415	9.4152	-1.77976	0.34772	3.08185e-07	1.28432e-05
100053360	MICU3	MICU3	ENSECAG00000012782	27	36.5242	112.38	-1.34378	0.26269	3.12997e-07	1.30183e-05
111774219	APOC3	APOC3	ENSECAG00000039785	7	95.0771	9.5207	1.80736	0.353385	3.14711e-07	1.30642e-05
100052213	BIN1	BIN1	ENSECAG00000006957	18	543.682	264.84	0.960353	0.187896	3.20303e-07	1.32705e-05
100056461	DISP3	DISP3	ENSECAG00000013274	2	6.8119	28.5648	-1.54262	0.302087	3.28121e-07	1.35681e-05
100053217	SLC9A5	SLC9A5	ENSECAG00000020279	3	25.9227	63.9207	-1.14469	0.224477	3.40826e-07	1.40661e-05
100071641	PABPC4L	PABPC4L	ENSECAG00000031416	2	25.1275	60.2395	-1.11192	0.218102	3.4301e-07	1.4129e-05
100072436	NRBF2	NRBF2	ENSECAG00000011036	1	479.659	356.304	0.424844	0.0833732	3.4748e-07	1.42855e-05
100067956	LOC100067956				32.9746	137.061	-1.53203	0.300698	3.48939e-07	1.43179e-05
100066775	ABHD5	ABHD5	ENSECAG00000022063	16	6303.79	3524.8	0.795754	0.156334	3.57866e-07	1.4656e-05
106782449	LOC106782449				11.4388	64.7444	-1.66937	0.32804	3.60071e-07	1.47181e-05
111774221	LOC111774221				210.857	575.498	-1.2445	0.244579	3.61218e-07	1.47367e-05
100629456	LOC100629456		ENSECAG00000007143	27	126.062	30.1252	1.55555	0.305751	3.62572e-07	1.47506e-05
100061595	KRT6A	KRT6B	ENSECAG00000039058	6	14146.4	1816.57	1.77536	0.348969	3.62942e-07	1.47506e-05
106783134	LOC106783134				14.0004	3.8229	1.46751	0.288714	3.71646e-07	1.50757e-05
100033909	ACTR3	ACTR3	ENSECAG00000020867	18	4138.32	2748.34	0.574908	0.113138	3.74543e-07	1.51644e-05
111774100	LOC111774100				5.0829	0.111	1.76823	0.348167	3.8002e-07	1.5357e-05
111767869	LOC111767869				6.7414	30.5763	-1.56923	0.309281	3.89953e-07	1.57286e-05
111769041	LOC111769041				1.6682	11.9342	-1.71013	0.337116	3.91986e-07	1.57808e-05
100070422	LOC100070422	CALML3	ENSECAG00000006393	29	100.197	18.7088	1.67035	0.329525	3.9999e-07	1.60727e-05
100072433	KLF11	KLF11	ENSECAG00000015820	15	388.756	571.801	-0.541689	0.10695	4.08682e-07	1.63802e-05
100066843	LRRC8A	LRRC8A	ENSECAG00000013359	25	722.089	1151.55	-0.650654	0.12847	4.09179e-07	1.63802e-05
111770609	LOC111770609				7.1536	24.6838	-1.4148	0.279766	4.2572e-07	1.70104e-05
100049847	CD36	CD36	ENSECAG00000015229	4	1048.44	682.928	0.599414	0.11858	4.30565e-07	1.71683e-05
100058048	TMC8	TMC8	ENSECAG00000010090	11	206.703	90.7252	1.07384	0.212447	4.31279e-07	1.71683e-05
100059602	MIPOL1	MIPOL1	ENSECAG00000026892	1	142.531	259.747	-0.820048	0.162296	4.35426e-07	1.73011e-05
111776196	LOC111776196				18.8408	2.0817	1.77593	0.351908	4.49816e-07	1.78396e-05
100146921	FSCN1	FSCN1	ENSECAG00000008056	13	1328.22	565.702	1.10201	0.218394	4.51186e-07	1.78608e-05
100059703	TMED3				631.812	1208.3	-0.875494	0.173633	4.60183e-07	1.81832e-05
100056845	BTC	BTC	ENSECAG00000022505	3	138.786	391.44	-1.26804	0.251713	4.71336e-07	1.85895e-05
100051332	TIMP4	TIMP4	ENSECAG00000011609	16	66.5079	162.495	-1.14159	0.226634	4.7252e-07	1.85913e-05
100054217	ARHGEF9	ARHGEF9	ENSECAG00000014934	X	294.504	452.682	-0.602235	0.119565	4.73125e-07	1.85913e-05
100059420	SPR	SPR	ENSECAG00000018793	15	68.7551	152.091	-1.03591	0.205732	4.77212e-07	1.87174e-05
100055495	SPRYD7	SPRYD7	ENSECAG00000011472	17	978.55	650.774	0.573988	0.114005	4.7842e-07	1.87304e-05
100050420	SF1	SF1	ENSECAG00000024544	12	2259.32	2984.27	-0.396499	0.0787744	4.81983e-07	1.88353e-05
100051755	FIGN	FIGN	ENSECAG00000030798	18	65.6381	189.663	-1.29021	0.256394	4.8507e-07	1.89213e-05
100061728	CNDP1	CNDP1	ENSECAG00000022986	8	7.3008	23.1803	-1.3566	0.269898	4.99927e-07	1.94652e-05
100069852	NTRK3	NTRK3	ENSECAG00000012510	1	150.092	326.124	-1.01686	0.202448	5.09178e-07	1.97893e-05
100052386	SDR9C7	SDR9C7	ENSECAG00000018703	6	1636.65	929.122	0.775798	0.154525	5.1525e-07	1.99889e-05
111773980	LOC111773980				1.1607	8.5145	-1.70293	0.339537	5.29111e-07	2.04894e-05
100063967	CAPZA1	CAPZA1	ENSECAG00000016995	5	2897.25	2086.97	0.464711	0.0926711	5.3136e-07	2.05392e-05
100051638	NAA11				0.7369	6.4724	-1.71813	0.342702	5.34536e-07	2.06246e-05
100067314	FKBP7	FKBP7	ENSECAG00000008092	18	176.299	99.3606	0.786936	0.157	5.37775e-07	2.06988e-05
100629347	PRR13				975.813	674.132	0.521889	0.104126	5.38399e-07	2.06988e-05
100062953	RPS6KA5	RPS6KA5	ENSECAG00000023892	24	114.285	187.282	-0.685954	0.136924	5.45012e-07	2.09153e-05
100057124	GPD1L	GPD1L	ENSECAG00000018150	16	884.865	1572.25	-0.786645	0.157116	5.53516e-07	2.12035e-05
102148923	LOC102148923				12.5235	41.1562	-1.38177	0.276001	5.54551e-07	2.12051e-05
100034033	FILIP1L	FILIP1L	ENSECAG00000016973	19	1575.97	1053.32	0.56514	0.112911	5.5812e-07	2.13034e-05
100060724	GPRC5C	GPRC5C	ENSECAG00000017083	11	305.386	457.235	-0.56685	0.113375	5.74017e-07	2.18711e-05
100062560	ABCA8	ABCA8	ENSECAG00000018992	11	566.601	2089.34	-1.46151	0.292464	5.81621e-07	2.21213e-05
100060925	PLSCR4	PLSCR4	ENSECAG00000016367	16	216.159	469.632	-1.01575	0.203366	5.89313e-07	2.2374e-05
100070482	MYLK	MYLK	ENSECAG00000015387	19	2221.72	4125.06	-0.838976	0.168165	6.06918e-07	2.30014e-05
100055603	DGAT2L6	DGAT2L6	ENSECAG00000006583	X	600.806	266.092	1.05711	0.211923	6.09525e-07	2.30593e-05
100054772	OGN	OGN	ENSECAG00000017802	23	271.468	1073.68	-1.49505	0.299742	6.10709e-07	2.30614e-05
106783330	LOC106783330		ENSECAG00000030712	6	86.6246	292.918	-1.40362	0.28143	6.11742e-07	2.30614e-05
100063082	CCDC170	CCDC170	ENSECAG00000013130	31	47.6682	107.79	-1.05967	0.212522	6.15815e-07	2.3174e-05
100061959	NPR1	NPR1	ENSECAG00000000954	5	128.551	316.838	-1.14362	0.229417	6.20029e-07	2.32915e-05
100067554	BAIAP3	BAIAP3	ENSECAG00000014225	13	81.1815	148.004	-0.819712	0.164553	6.31122e-07	2.36665e-05
100053887	PDXDC1	PDXDC1	ENSECAG00000019385	13	1601.39	1965.11	-0.293384	0.0589057	6.33951e-07	2.37309e-05
100630302	SAP30L				492.212	872.188	-0.782587	0.157167	6.38074e-07	2.38434e-05
100051903	LOC100051903				47.3208	93.6696	-0.914628	0.183878	6.555e-07	2.44326e-05
100065109	LIPT2	LIPT2	ENSECAG00000017517	7	10.8447	28.6365	-1.20471	0.242206	6.56133e-07	2.44326e-05
100050059	CA2	CA2	ENSECAG00000016228	9	2539.97	631.755	1.52075	0.306535	7.00941e-07	2.60557e-05
100053009	TRNT1	TRNT1	ENSECAG00000014420	16	448.219	291.718	0.598862	0.120768	7.09384e-07	2.63237e-05
111770016	KCNK15	KCNK15	ENSECAG00000030952	22	1.4571	14.4162	-1.73758	0.350457	7.12093e-07	2.63784e-05
100060278	FADS6	FADS6	ENSECAG00000024003	11	1744.45	824.624	0.988038	0.199407	7.23708e-07	2.67622e-05
100061743	C1H15orf39	C1H15orf39	ENSECAG00000017739	1	300.358	586.924	-0.898118	0.181355	7.33582e-07	2.70803e-05
100050353	FGF9	FGF9	ENSECAG00000018716	17	5.8411	17.8769	-1.3135	0.265266	7.35875e-07	2.71181e-05
100066559	HAP1	HAP1	ENSECAG00000010380	11	203.096	49.8282	1.51894	0.306864	7.42631e-07	2.73199e-05
100051672	EBP	EBP	ENSECAG00000022178	X	2530.44	1224.87	0.961254	0.194395	7.62001e-07	2.79842e-05
100060779	SLC9C2	SLC9C2	ENSECAG00000007335	5	4.9439	32.7683	-1.67599	0.339083	7.70442e-07	2.82352e-05
100063361	ACSL6	ACSL6	ENSECAG00000010126	14	47.6131	11.3483	1.52928	0.309418	7.71481e-07	2.82352e-05
100069851	BORCS7		ENSECAG00000007175	1	349.594	230.055	0.588881	0.119286	7.94457e-07	2.90262e-05
100058496	LOC100058496		ENSECAG00000009736	23	21.7618	49.4015	-1.05841	0.214446	7.99338e-07	2.91546e-05
100070165	SPOUT1	SPOUT1	ENSECAG00000010177	25	301.301	445.799	-0.551331	0.111814	8.1901e-07	2.97849e-05
102148480	TMEM210	TMEM210	ENSECAG00000018705	25	11.5377	30.2383	-1.20244	0.243868	8.19409e-07	2.97849e-05
100051068	SERAC1	SERAC1	ENSECAG00000013154	31	429.673	264.46	0.67154	0.136224	8.23648e-07	2.98881e-05
100060503	UST	UST	ENSECAG00000021865	31	249.032	506.194	-0.941352	0.191058	8.3481e-07	3.02417e-05
100630774	SPINK7	SPINK7	ENSECAG00000034028	14	1389.05	425.52	1.37654	0.279597	8.50925e-07	3.07732e-05
100067200	ZMAT1	ZMAT1	ENSECAG00000013390	X	152.744	304.921	-0.92206	0.187349	8.58318e-07	3.09674e-05
100067628	TRAK1	TRAK1	ENSECAG00000014600	16	1561.02	2437.77	-0.622149	0.126417	8.59197e-07	3.09674e-05
106781903	LOC106781903				41.9814	12.6922	1.38735	0.281965	8.64093e-07	3.10913e-05
100058694	B3GNT5	B3GNT5	ENSECAG00000001863	19	792.601	434.125	0.817962	0.166357	8.79236e-07	3.15829e-05
100063353	LOC100063353	CYP4F22	ENSECAG00000012358	21	8561.84	3031.81	1.26382	0.257056	8.81054e-07	3.15951e-05
111772597	LOC111772597				6.9893	38.8037	-1.62163	0.329927	8.87355e-07	3.17676e-05
100066111	GPIHBP1	GPIHBP1	ENSECAG00000010834	9	6.1362	20.3525	-1.37537	0.279881	8.91726e-07	3.18706e-05
100064221	LOC100064221		ENSECAG00000021518	13	1002.81	466.781	1.00263	0.204068	8.96029e-07	3.19708e-05
100049813	C15H2orf40	C15H2orf40	ENSECAG00000018633	15	13.1588	51.3989	-1.47593	0.300463	9.00647e-07	3.2082e-05
100052517	UFD1	UFD1	ENSECAG00000011062	8	1065.72	711.279	0.567575	0.115761	9.43814e-07	3.35636e-05
106782892	COQ8A	COQ8A	ENSECAG00000019955	30	530.989	856.911	-0.664491	0.135579	9.52837e-07	3.38281e-05
111770848	LOC111770848				10.3305	1.2922	1.71423	0.349898	9.62043e-07	3.40982e-05
100056735	APBA1	APBA1	ENSECAG00000000271	23	125.821	261.735	-0.964875	0.196964	9.64517e-07	3.41292e-05
100060380	CHRNA2				40.9411	8.6797	1.58724	0.324033	9.6629e-07	3.41353e-05
100062377	RAB13	RAB13	ENSECAG00000016551	5	580.403	363.397	0.650972	0.132937	9.73879e-07	3.43369e-05
100059840	EBF1				300.798	636.659	-0.984717	0.201103	9.75216e-07	3.43369e-05
100068338	SLIT2	SLIT2	ENSECAG00000022407	3	263.17	561.646	-0.992973	0.202803	9.76861e-07	3.43382e-05
100060923	MXD1	MXD1	ENSECAG00000011257	15	1435.02	776.39	0.832135	0.170017	9.85987e-07	3.4602e-05
106783176	LOC106783176				3704.72	1260.54	1.2937	0.264661	1.01792e-06	3.5664e-05
100070065	PKP2	PKP2	ENSECAG00000013566	6	212.113	384.414	-0.809719	0.165746	1.03276e-06	3.61247e-05
106783130	LOC106783130				7.9418	56.0987	-1.66808	0.341494	1.03611e-06	3.61824e-05
100059120	SLC1A1	SLC1A1	ENSECAG00000010935	23	488.778	1072.42	-1.02289	0.209493	1.04639e-06	3.64819e-05
100056316	AWAT1	AWAT1	ENSECAG00000007956	X	24115.6	13402.3	0.799301	0.163723	1.04996e-06	3.6489e-05
100068839	KLHDC7A	KLHDC7A	ENSECAG00000023604	2	29.643	184.846	-1.65063	0.338145	1.05325e-06	3.6489e-05
100050772	RAB7B	RAB7B	ENSECAG00000005306	5	1587.01	947.905	0.710975	0.145652	1.05368e-06	3.6489e-05
100051060	NPC2	NPC2	ENSECAG00000018345	24	2039.13	1334.03	0.593637	0.121624	1.05589e-06	3.6489e-05
100062673	FBXL21		ENSECAG00000008980	14	14.7231	34.5668	-1.07808	0.220886	1.05704e-06	3.6489e-05
100055109	RGS6	RGS6	ENSECAG00000011760	24	24.1173	83.2218	-1.40053	0.286965	1.05815e-06	3.6489e-05
100061886	KRT79	KRT79	ENSECAG00000021660	6	27255.4	13288.6	0.950866	0.194833	1.05857e-06	3.6489e-05
100050185	TMEM117	TMEM117	ENSECAG00000025096	6	781.906	434.559	0.79896	0.163721	1.06078e-06	3.65063e-05
100057973	ERLIN2	ERLIN2	ENSECAG00000009999	27	1193.93	1689.56	-0.490825	0.100654	1.08054e-06	3.71263e-05
100051207	SLC37A1	SLC37A1	ENSECAG00000015444	26	55.2514	134.166	-1.12272	0.230256	1.08288e-06	3.71469e-05
100146667	NACAD		ENSECAG00000033164	4	5.2192	23.1494	-1.5247	0.312851	1.09601e-06	3.75372e-05
100056176	AVPR1A	AVPR1A	ENSECAG00000010418	6	115.399	382.785	-1.37748	0.282697	1.10113e-06	3.7652e-05
106782100	LOC106782100				94.0313	220.884	-1.09164	0.224278	1.1311e-06	3.86147e-05
100033900	TGFB1	TGFB1	ENSECAG00000011671	10	304.262	156.205	0.894709	0.183908	1.14472e-06	3.90176e-05
100065671	SLC25A23	SLC25A23	ENSECAG00000020970	7	96.7158	222.198	-1.06708	0.219462	1.16067e-06	3.94981e-05
111769066	LOC111769066				56.4321	112.702	-0.922242	0.189698	1.16423e-06	3.9556e-05
100055809	GPR85				61.84	189.814	-1.32777	0.273181	1.17146e-06	3.97385e-05
100033895	FABP3	FABP3	ENSECAG00000024852	2	72.4189	196.375	-1.22215	0.251659	1.19561e-06	4.04932e-05
100033867	MAOA	MAOA	ENSECAG00000022277	X	287.849	521.756	-0.808384	0.166609	1.22234e-06	4.1333e-05
100073304	NAIP	NAIP	ENSECAG00000001141	14	51.7599	18.2176	1.26461	0.260725	1.23244e-06	4.16086e-05
100060460	ACOT11	ACOT11	ENSECAG00000000113	2	84.0353	26.6485	1.34745	0.277957	1.24909e-06	4.2104e-05
100063295	RDH11	RDH11	ENSECAG00000020502	24	1657.18	948.019	0.764462	0.157724	1.2544e-06	4.22164e-05
100070043	AZIN2	AZIN2	ENSECAG00000023032	2	157.536	69.7134	1.05286	0.217351	1.27226e-06	4.27491e-05
100070738	PGAM1	PGAM1	ENSECAG00000010786	1	6589.76	3079.08	0.996327	0.205699	1.27503e-06	4.27491e-05
102150253	LOC102150253				15.5469	56.6275	-1.43087	0.295425	1.27624e-06	4.27491e-05
111770324	LOC111770324				33.7112	14.3696	1.08814	0.224717	1.28376e-06	4.29335e-05
100069001	PRC1	PRC1	ENSECAG00000017906	1	575.147	247.957	1.07911	0.222986	1.30264e-06	4.34968e-05
100063939	LAMTOR2	LAMTOR2	ENSECAG00000009193	5	1125.2	680.021	0.695416	0.143822	1.32975e-06	4.43326e-05
100060105	LINGO4	LINGO4	ENSECAG00000012494	5	169.987	419.002	-1.13386	0.234637	1.34889e-06	4.49006e-05
100059766	ARHGAP28	ARHGAP28	ENSECAG00000013547	8	196.651	104.474	0.856715	0.177299	1.35153e-06	4.49182e-05
100051634	KCNJ15	KCNJ15	ENSECAG00000008811	26	666.437	312.874	0.990859	0.205101	1.35792e-06	4.50606e-05
100147214	NOL3		ENSECAG00000023317	3	80.8932	32.499	1.14407	0.236877	1.36652e-06	4.52756e-05
100058817	MPIG6B	MPIG6B	ENSECAG00000022397	20	2562.77	1831.73	0.474977	0.0983697	1.3757e-06	4.55092e-05
100061664	ZSCAN26	ZSCAN26	ENSECAG00000006796	20	38.6503	79.1304	-0.940175	0.194938	1.41454e-06	4.67215e-05
111773967	LOC111773967				62.7054	96.4332	-0.60194	0.124871	1.43211e-06	4.72285e-05
100063519	GSDMD	GSDMD	ENSECAG00000015005	9	630.551	416.638	0.580758	0.12052	1.44443e-06	4.75614e-05
100033855	SOD1	SOD1	ENSECAG00000008958	26	1120.57	1906.37	-0.729966	0.151533	1.45572e-06	4.78594e-05
100050957	SEC23A	SEC23A	ENSECAG00000014310	1	1992.1	1480.66	0.421595	0.087595	1.48676e-06	4.87735e-05
100053486	RASL12	RASL12	ENSECAG00000009263	1	114.502	328.872	-1.26601	0.263049	1.4881e-06	4.87735e-05
100063928	PPP1R12B	PPP1R12B	ENSECAG00000023080	30	1146.81	2125.06	-0.832856	0.173072	1.49289e-06	4.88556e-05
100065186	PEX13				428.229	284.23	0.574489	0.119392	1.49595e-06	4.88808e-05
100052202	GTF2B	GTF2B	ENSECAG00000024914	5	876.361	611.762	0.507441	0.105512	1.5144e-06	4.94077e-05
100073014	ATP1B2	ATP1B2	ENSECAG00000007919	11	25.7114	65.9559	-1.16246	0.24173	1.51733e-06	4.94279e-05
100071208	TBX4	TBX4	ENSECAG00000024414	11	1.1649	23.0022	-1.70037	0.353699	1.5292e-06	4.97387e-05
100050086	SPRY2	SPRY2	ENSECAG00000002250	17	167.152	282.918	-0.724727	0.15084	1.55055e-06	5.03563e-05
100049903	PSMC6	PSMC6	ENSECAG00000038126	24	1854.68	1319.35	0.481206	0.10022	1.57475e-06	5.10646e-05
111768429	LOC111768429				0.9079	37.0204	-1.66342	0.346578	1.59018e-06	5.12758e-05
100058112	GRIP1	GRIP1	ENSECAG00000008246	6	315.352	155.745	0.934558	0.194718	1.59027e-06	5.12758e-05
100055873	TSPAN7		ENSECAG00000016573	X	166.735	370.758	-1.03276	0.21518	1.59052e-06	5.12758e-05
106782783	A3GALT2	A3GALT2	ENSECAG00000035454	2	24.2113	7.4937	1.34367	0.279961	1.59088e-06	5.12758e-05
106783318	LOC106783318				85.174	15.2018	1.60367	0.334195	1.59771e-06	5.14183e-05
100147533	TPM4	TPM4	ENSECAG00000022254	21	10678.2	5886.92	0.807511	0.168332	1.60949e-06	5.17194e-05
100060862	KLF15	KLF15	ENSECAG00000021092	16	24.7233	120.757	-1.55942	0.325376	1.64585e-06	5.28083e-05
100061619	PHF1	PHF1	ENSECAG00000001042	20	889.683	1377.42	-0.6094	0.127173	1.6521e-06	5.29293e-05
100050164	PSEN1	PSEN1	ENSECAG00000004387	24	1868.57	1483.12	0.330424	0.0690049	1.68109e-06	5.37773e-05
100051301	LOC100051301		ENSECAG00000030753	8	696.847	129.435	1.61123	0.336638	1.69934e-06	5.42797e-05
100053295	JUP	JUP	ENSECAG00000020592	11	22687.8	12989.3	0.761629	0.15923	1.72532e-06	5.50272e-05
100064815	TMTC1	TMTC1	ENSECAG00000008569	6	167.322	448.957	-1.20784	0.252584	1.73628e-06	5.5294e-05
106781018	LOC106781018				44.72	3.0218	1.69034	0.3537	1.76155e-06	5.6015e-05
111769232	LOC111769232				16.5028	42.0409	-1.15512	0.241723	1.7643e-06	5.60193e-05
100063981	SIPA1L3	SIPA1L3	ENSECAG00000023553	10	803.873	1198.17	-0.559998	0.117198	1.76845e-06	5.60675e-05
100051371	LOC100051371		ENSECAG00000035510	8	52.9328	3.6057	1.68144	0.352002	1.78102e-06	5.63822e-05
100055430	IER3	IER3	ENSECAG00000017157	20	847.453	390.522	1.00868	0.211235	1.79583e-06	5.67668e-05
100053825	PIWIL2	PIWIL2	ENSECAG00000025128	2	8.2795	32.7943	-1.46531	0.306946	1.80745e-06	5.69706e-05
100051839	NTF3	NTF3	ENSECAG00000024611	6	16.3436	49.9629	-1.30697	0.273777	1.80762e-06	5.69706e-05
100053436	KRT17	KRT17	ENSECAG00000016411	11	20931.5	6686.84	1.33052	0.278806	1.82236e-06	5.73507e-05
100061977	MTUS2	MTUS2	ENSECAG00000013935	17	10.6561	34.3243	-1.33053	0.279058	1.86126e-06	5.84886e-05
100057342	LOC100057342		ENSECAG00000040563	8	919.543	216.464	1.51666	0.318229	1.8797e-06	5.89812e-05
100058358	LOC100058358		ENSECAG00000003474	16	4411.1	3408.56	0.367679	0.0771612	1.88783e-06	5.91491e-05
100058251	ATP1A2	ATP1A2	ENSECAG00000024827	5	109.056	305.231	-1.23901	0.260086	1.89936e-06	5.94004e-05
100050502	TXNDC9	TXNDC9	ENSECAG00000003510	15	696.324	520.896	0.413349	0.0867719	1.90141e-06	5.94004e-05
100054042	MDGA1	MDGA1	ENSECAG00000008700	20	19.3495	60.1187	-1.32113	0.277369	1.90656e-06	5.94741e-05
100052410	GRIN2C	GRIN2C	ENSECAG00000007439	11	382.685	134.443	1.25683	0.264076	1.94217e-06	6.04964e-05
100066248	INSR	INSR	ENSECAG00000010127	7	781.596	1300.49	-0.701	0.1473	1.94547e-06	6.0511e-05
100629496	PMAIP1		ENSECAG00000032735	8	124.912	75.1437	0.700501	0.147245	1.96131e-06	6.09148e-05
102150146	LOC102150146				237.799	735.11	-1.31973	0.277554	1.98572e-06	6.15832e-05
100052238	VRK2	VRK2	ENSECAG00000021408	15	211.966	125.422	0.724611	0.152443	2.00093e-06	6.1965e-05
100069045	PKHD1	PKHD1	ENSECAG00000022699	20	6.503	37.9772	-1.60731	0.338197	2.00847e-06	6.21082e-05
100060329	ABHD3	ABHD3	ENSECAG00000010188	8	564.214	220.543	1.16378	0.244924	2.01839e-06	6.23247e-05
100067041	CYP3A93	CYP3A93	ENSECAG00000037404	13	13.1545	57.9151	-1.50574	0.317209	2.06637e-06	6.37141e-05
100071834	SCLT1	SCLT1	ENSECAG00000024050	2	100.575	65.6713	0.605465	0.127594	2.0824e-06	6.41156e-05
100055071	DBX2	DBX2	ENSECAG00000012695	6	3.7827	21.394	-1.58572	0.334285	2.0994e-06	6.45461e-05
100056598	CD180	CD180	ENSECAG00000017398	21	19.4959	3.4911	1.60857	0.339157	2.10739e-06	6.46985e-05
100055709	MAFB	MAFB	ENSECAG00000024705	22	2321.95	1154.71	0.924708	0.194988	2.11213e-06	6.47507e-05
100146404	FCGBP		ENSECAG00000011718	10	9198.48	2907.16	1.32926	0.280717	2.18795e-06	6.69191e-05
100058228	SPATA13		ENSECAG00000016372	17	557.09	988.899	-0.780508	0.164834	2.18913e-06	6.69191e-05
100055922	MLF1	MLF1	ENSECAG00000016503	19	39.6932	88.2948	-1.0283	0.217327	2.22785e-06	6.79093e-05
100052608	MAPK10	MAPK10	ENSECAG00000017280	3	3.4457	12.676	-1.4036	0.296645	2.22789e-06	6.79093e-05
102150124	LOC102150124				1463.01	59.3268	1.60869	0.340232	2.26495e-06	6.89404e-05
100050717	MAGEH1				114.801	197.802	-0.740176	0.156635	2.29563e-06	6.97284e-05
106781344	LOC106781344				20.608	1110.16	-1.65332	0.349885	2.29737e-06	6.97284e-05
100147043	PRRT4	PRRT4	ENSECAG00000037532	4	124.575	46.4185	1.21264	0.256839	2.34241e-06	7.09829e-05
102149270	HMGA2	HMGA2	ENSECAG00000040252	6	32.5114	11.9084	1.21621	0.257625	2.34852e-06	7.09829e-05
100070604	LOC100070604				166.48	65.3501	1.16537	0.246863	2.35017e-06	7.09829e-05
100055246	LOC100055246		ENSECAG00000019801	21	345.612	89.7256	1.45373	0.307957	2.35201e-06	7.09829e-05
100050250	CDK18	CDK18	ENSECAG00000000622	5	96.9349	269.739	-1.23291	0.261287	2.37474e-06	7.15674e-05
100057312	PDCD6		ENSECAG00000021111	21	1346.8	1025.28	0.388043	0.0822497	2.38333e-06	7.17252e-05
100069615	CNFN	CNFN	ENSECAG00000017130	10	4371.79	2331.89	0.844412	0.179021	2.39533e-06	7.19848e-05
100065300	BCKDHB	BCKDHB	ENSECAG00000009840	10	1011.68	520.173	0.886658	0.188006	2.40405e-06	7.21452e-05
100068061	HDGFL3	HDGFL3	ENSECAG00000020143	1	226.005	378.926	-0.7078	0.150192	2.44518e-06	7.32763e-05
100065418	GSC	GSC	ENSECAG00000024741	24	7.4783	107.33	-1.66668	0.353762	2.46142e-06	7.36598e-05
100056769	STX12	STX12	ENSECAG00000012718	2	930.093	746.094	0.314737	0.0668109	2.46669e-06	7.37138e-05
102150933	GVQW3				180.57	393.574	-1.00939	0.214348	2.48791e-06	7.42442e-05
100068085	PRX	PRX	ENSECAG00000023423	10	41.1115	112.269	-1.21245	0.257496	2.49414e-06	7.4326e-05
106781743	LOC106781743				5.6055	21.8527	-1.46008	0.310111	2.49843e-06	7.43502e-05
100059209	XBP1	XBP1	ENSECAG00000014780	8	864.908	1647.48	-0.862347	0.183198	2.51147e-06	7.4634e-05
100073257	ANKRD34B	ANKRD34B	ENSECAG00000004587	14	79.4678	17.984	1.51611	0.322304	2.55152e-06	7.56866e-05
100062775	ANK3	ANK3	ENSECAG00000009700	1	1141.7	1794.22	-0.628391	0.133593	2.55398e-06	7.56866e-05
100051658	NPL	NPL	ENSECAG00000000650	5	308.438	718.59	-1.07378	0.228308	2.561e-06	7.57891e-05
100067821	SLC39A8	SLC39A8	ENSECAG00000025010	3	275.454	759.537	-1.22349	0.260183	2.57113e-06	7.59837e-05
100056452	SYT13	SYT13	ENSECAG00000023889	12	7.021	31.1731	-1.52416	0.324184	2.58212e-06	7.6203e-05
111768079	LOC111768079				11.119	44.8628	-1.45742	0.310096	2.60297e-06	7.66277e-05
100066910	COBL	COBL	ENSECAG00000021645	4	538.882	1155.08	-0.990593	0.210779	2.60562e-06	7.66277e-05
100629311	HIGD1A	HIGD1A	ENSECAG00000010978	16	1384.48	812.916	0.729077	0.155138	2.60751e-06	7.66277e-05
100052869	EML5	EML5	ENSECAG00000012293	24	9.0088	28.517	-1.31478	0.279783	2.61088e-06	7.66277e-05
100050835	LOC100050835		ENSECAG00000034000	26	884.262	470.972	0.845368	0.179923	2.62064e-06	7.68087e-05
100070816	SMPDL3B	SMPDL3B	ENSECAG00000000634	2	631.437	1246.33	-0.902047	0.19206	2.64418e-06	7.73831e-05
100056734	PRELID3B	PRELID3B	ENSECAG00000000513	22	2073.88	1565.37	0.399515	0.0850679	2.6475e-06	7.73831e-05
106781569	ZG16B		ENSECAG00000039909	13	2.7701	330.429	-1.53226	0.32638	2.66992e-06	7.79316e-05
100066315	POPDC3	POPDC3	ENSECAG00000021367	10	18.3266	65.8528	-1.39713	0.297629	2.6763e-06	7.80114e-05
100051281	RTL6	RTL6	ENSECAG00000001294	28	781.061	1035.19	-0.39994	0.0852828	2.73777e-06	7.96942e-05
100054863	MUM1L1	PWWP3B	ENSECAG00000003067	X	11.3472	33.4395	-1.26305	0.269367	2.74599e-06	7.98244e-05
100052905	SYT12	SYT12	ENSECAG00000025014	12	516.458	177.611	1.26924	0.270724	2.75445e-06	7.99615e-05
100057744	SERPINB10	SERPINB10	ENSECAG00000008493	8	5377.56	1931.43	1.23425	0.263332	2.77166e-06	8.02789e-05
111767569	C2CD4A		ENSECAG00000038352	1	3.5624	41.3174	-1.65761	0.353664	2.77291e-06	8.02789e-05
100067921	PTGDS	PTGDS	ENSECAG00000009262	25	5.7194	38.7954	-1.59834	0.341087	2.7855e-06	8.05342e-05
100050199	OAT	OAT	ENSECAG00000014873	1	2782.11	3854.58	-0.46124	0.0984389	2.79213e-06	8.06166e-05
111774208	LOC111774208				3.7641	14.4272	-1.44025	0.30747	2.81049e-06	8.1037e-05
100073170	LOC100073170	SLC47A1	ENSECAG00000012493	11	56.6168	23.1099	1.12634	0.240486	2.81895e-06	8.11713e-05
100052753	SMC4	SMC4	ENSECAG00000022164	19	1233.77	685.73	0.795583	0.169912	2.83645e-06	8.15651e-05
102147797	RTL5	RTL5	ENSECAG00000023894	X	240.683	562.379	-1.0763	0.229981	2.86924e-06	8.23379e-05
100070298	EIF3I	EIF3I	ENSECAG00000013877	2	2967.08	1811.71	0.680441	0.145399	2.87104e-06	8.23379e-05
100072720	PPA1	PPA1	ENSECAG00000018686	1	734.291	437.171	0.712891	0.152384	2.89343e-06	8.28686e-05
111769254	LOC111769254				44.5881	143.577	-1.33437	0.285247	2.89759e-06	8.28764e-05
100068130	SLC17A5	SLC17A5	ENSECAG00000015945	10	385.492	548.408	-0.49696	0.10632	2.95082e-06	8.42632e-05
100146833	LOC100146833		ENSECAG00000007830	18	136.398	370.834	-1.20966	0.258807	2.95397e-06	8.42632e-05
100071830	RYR3	RYR3	ENSECAG00000013267	1	50.9378	128.397	-1.14596	0.245311	2.99084e-06	8.52009e-05
100072326	DDO	DDO	ENSECAG00000007354	10	1.1063	12.3767	-1.651	0.353468	2.99925e-06	8.52571e-05
100059346	ETV5	ETV5	ENSECAG00000000221	19	442.586	752.535	-0.725704	0.155372	3.0008e-06	8.52571e-05
100057656	CD55		ENSECAG00000016667	5	1185.64	732.245	0.666728	0.142763	3.00959e-06	8.52873e-05
111772582	LOC111772582				1.462	8.9252	-1.58228	0.338817	3.01172e-06	8.52873e-05
100052819	PLEKHH1	PLEKHH1	ENSECAG00000022432	24	166.335	288.472	-0.751047	0.160828	3.01386e-06	8.52873e-05
100058116	KHDRBS3	KHDRBS3	ENSECAG00000010194	9	15.0256	46.2179	-1.30336	0.279155	3.02768e-06	8.55649e-05
100058421	TUBB6	TUBB6	ENSECAG00000016535	8	914.83	416.655	1.0152	0.217633	3.09025e-06	8.72179e-05
100049798	LOC100049798		ENSECAG00000034395	20	582.525	250.471	1.07084	0.229692	3.13091e-06	8.82485e-05
100055145	NRBP1	NRBP1	ENSECAG00000007795	15	2251.31	1817.74	0.306039	0.0656585	3.14558e-06	8.85269e-05
100037401	PLA2G2A	PLA2G2A	ENSECAG00000010997	2	1.1677	15.6404	-1.64194	0.352284	3.14908e-06	8.85269e-05
100069697	HMGCLL1	HMGCLL1	ENSECAG00000000662	20	5.4275	19.1394	-1.38806	0.297868	3.16218e-06	8.87782e-05
102147345	LOC102147345				3.8126	19.1816	-1.53891	0.330325	3.18101e-06	8.91894e-05
100052019	LMOD1	LMOD1	ENSECAG00000021583	30	367.134	881.288	-1.10016	0.236232	3.20672e-06	8.97925e-05
100054269	EPHX1	EPHX1	ENSECAG00000019677	30	390.529	889.632	-1.05049	0.225582	3.21153e-06	8.98091e-05
102148342	LOC102148342				73.4711	174.942	-1.09278	0.234739	3.235e-06	9.03472e-05
100070046	TGM2	TGM2	ENSECAG00000006290	22	537.369	112.596	1.53994	0.330901	3.25898e-06	9.08979e-05
111770884	LOC111770884				0.3369	8.0593	-1.6415	0.352759	3.26658e-06	9.09909e-05
106781701	LOC106781701				1.6825	14.8812	-1.61808	0.347852	3.29299e-06	9.1607e-05
100054571	MARVELD3	MARVELD3	ENSECAG00000019511	3	77.1334	161.699	-0.964937	0.207636	3.36377e-06	9.3454e-05
100071491	BTLA	BTLA	ENSECAG00000016436	19	124.729	43.4287	1.25551	0.270288	3.39968e-06	9.43289e-05
100009685	HTR2A	HTR2A	ENSECAG00000024282	17	20.7827	3.6413	1.57866	0.339937	3.41744e-06	9.46987e-05
100053985	FBXL22				23.7712	65.4822	-1.21884	0.262487	3.42676e-06	9.48337e-05
100059061	HSD17B7	HSD17B7	ENSECAG00000024992	5	279.225	134.392	0.959031	0.206556	3.43437e-06	9.49211e-05
100055896	FOXP2	FOXP2	ENSECAG00000023867	4	62.0444	144.403	-1.07237	0.23103	3.45564e-06	9.53856e-05
100060435	TGFBR3	TGFBR3	ENSECAG00000019700	5	1445.8	2922.83	-0.926661	0.199651	3.46067e-06	9.54009e-05
100051258	PPARG	PPARG	ENSECAG00000016664	16	453.558	272.455	0.700259	0.15091	3.48024e-06	9.58167e-05
100050759	FAM161B	FAM161B	ENSECAG00000021896	24	131.578	205.74	-0.622954	0.134273	3.49348e-06	9.60573e-05
111775529	LOC111775529	RF00278	ENSECAG00000025401	10	17.7206	5.7147	1.29426	0.279142	3.54263e-06	9.72834e-05
100057836	KIF1A	KIF1A	ENSECAG00000014504	6	16.8437	39.22	-1.06325	0.229335	3.54825e-06	9.73125e-05
100058360	RPRM	RPRM	ENSECAG00000001246	18	0.1054	6.4938	-1.6215	0.349906	3.58472e-06	9.81478e-05
100058197	RUFY4	RUFY4	ENSECAG00000011221	6	301.951	158.575	0.858695	0.185306	3.58791e-06	9.81478e-05
100068868	ST8SIA5	ST8SIA5	ENSECAG00000023864	8	316.879	88.9574	1.39872	0.301985	3.62606e-06	9.90644e-05
100073162	MYB	MYB	ENSECAG00000009918	10	65.9148	172.641	-1.17645	0.254066	3.64789e-06	9.95332e-05
100054660	FRMD1	FRMD1	ENSECAG00000010465	31	313.813	611.704	-0.885007	0.191144	3.65588e-06	9.9624e-05
100050896	COG3	COG3	ENSECAG00000003080	17	602.07	733.103	-0.283481	0.0612349	3.66715e-06	9.97098e-05
100061795	TMEM132B	TMEM132B	ENSECAG00000006732	8	18.9325	64.6148	-1.36412	0.294669	3.66838e-06	9.97098e-05
100061700	NTRK2	NTRK2	ENSECAG00000011815	23	388.299	793.132	-0.936339	0.202292	3.68052e-06	9.99127e-05
100063511	KRT8	KRT8	ENSECAG00000021775	6	869.14	1971.38	-1.04463	0.22571	3.68855e-06	9.99557e-05
100072960	CLDN7	CLDN7	ENSECAG00000007289	11	27.6167	66.3285	-1.0968	0.23699	3.69148e-06	9.99557e-05
102149269	PCP4	PCP4	ENSECAG00000012551	26	12.9144	49.3912	-1.4193	0.306715	3.70242e-06	0.000100125
100147480	LOC100147480		ENSECAG00000037378	28	52.4859	17.1039	1.3031	0.281684	3.72594e-06	0.000100633
106782258	MAPK13	MAPK13	ENSECAG00000030024	20	2724.33	1739.36	0.623137	0.134731	3.74495e-06	0.000101019
100059922	CLDN3	CLDN3	ENSECAG00000007614	13	19.5134	73.3932	-1.41964	0.306974	3.75289e-06	0.000101105
100067614	CELF4	CELF4	ENSECAG00000008810	8	28.0005	73.112	-1.16828	0.252685	3.77336e-06	0.000101529
100061990	DIXDC1	DIXDC1	ENSECAG00000012987	7	344.855	606.673	-0.767778	0.166121	3.80401e-06	0.000102224
111772795	LOC111772795				899.573	286.123	1.31324	0.28416	3.81034e-06	0.000102266
100062895	ATP1B3	ATP1B3	ENSECAG00000019885	16	4790.72	2591.96	0.825518	0.17872	3.85503e-06	0.000103335
111775884	LOC111775884				27.871	82.1646	-1.26801	0.274633	3.89172e-06	0.000104188
100629176	SPCS3	SPCS3	ENSECAG00000016480	27	985.62	1480.36	-0.568965	0.123286	3.93055e-06	0.000105096
100060656	LOC100060656	CD300LB	ENSECAG00000010702	11	51.2985	13.9497	1.41076	0.305999	4.0202e-06	0.000107358
100065037	HMGCS1	HMGCS1	ENSECAG00000008637	21	19513.3	11385.8	0.735566	0.159561	4.0279e-06	0.000107429
100056057	PPM1H	PPM1H	ENSECAG00000008975	6	460.679	924.612	-0.917141	0.198995	4.04877e-06	0.000107851
111772544	LOC111772544				5.1261	16.8305	-1.33812	0.290396	4.06697e-06	0.000108201
100061301	SIDT1	SIDT1	ENSECAG00000024677	19	17.7194	57.4674	-1.32766	0.288535	4.19697e-06	0.00011152
100068810	CDHR2	CDHR2	ENSECAG00000005816	14	57.4031	19.7396	1.25918	0.273765	4.235e-06	0.000112391
100066918	TJP3	TJP3	ENSECAG00000011885	7	74.2433	183.02	-1.1224	0.244092	4.2603e-06	0.000112761
100050524	GOLGA7	GOLGA7	ENSECAG00000020655	27	1740.41	1259.89	0.457461	0.0994859	4.26054e-06	0.000112761
100056411	LOC100056411		ENSECAG00000037470	16	18.4278	159.602	-1.61701	0.351673	4.26479e-06	0.000112761
100063383	SYK	SYK	ENSECAG00000009488	23	415.702	284.012	0.536896	0.116775	4.272e-06	0.000112812
100052299	CCDC85A	CCDC85A	ENSECAG00000009888	15	21.529	43.0105	-0.905136	0.196899	4.28698e-06	0.000113067
106782191	LOC106782191				67.3242	117.333	-0.758148	0.165045	4.35703e-06	0.000114773
100072933	LOC100072933	CLEC10A	ENSECAG00000023871	11	25.3285	4.5206	1.5561	0.338795	4.36813e-06	0.000114923
100052615	CLCA2	CLCA2	ENSECAG00000020901	5	6918.27	3826.79	0.799211	0.174015	4.3742e-06	0.000114941
100033897	GAPDH	GAPDH	ENSECAG00000022051	6	16717.3	8825.91	0.85329	0.185835	4.39742e-06	0.000115409
111771529	P2RY4	P2RY4	ENSECAG00000038211	X	156.293	307.886	-0.896225	0.195245	4.42684e-06	0.000116039
100063623	HSPA4L	HSPA4L	ENSECAG00000009877	2	1902.26	1037.82	0.815335	0.177643	4.43813e-06	0.000116192
100055542	TPM2	TPM2	ENSECAG00000014009	25	920.719	1790.78	-0.882309	0.192331	4.48673e-06	0.000117265
111774914	LOC111774914				18.3104	3.3527	1.5485	0.337562	4.49009e-06	0.000117265
100070206	APOBEC3Z1B	APOBEC3Z1B	ENSECAG00000022371	28	1171.92	133.41	1.6205	0.353418	4.5353e-06	0.0001183
100058736	ABHD16A	ABHD16A	ENSECAG00000013375	20	775.937	1066.03	-0.449753	0.0981656	4.61495e-06	0.000120231
100058449	EXOC5	EXOC5	ENSECAG00000008168	24	1468.21	1068.13	0.450446	0.0983864	4.68694e-06	0.000121958
100065520	TTPA	TTPA	ENSECAG00000011506	9	129.421	300.383	-1.06369	0.232425	4.72869e-06	0.000122894
111773438	LOC111773438				2.6475	14.7973	-1.54358	0.337705	4.85888e-06	0.000126124
100053419	LOC100053419		ENSECAG00000021086	8	67.7035	178.709	-1.17849	0.257905	4.88951e-06	0.000126765
100062175	ACTA2	ACTA2	ENSECAG00000015145	1	2195.2	4841.08	-1.01348	0.221808	4.89665e-06	0.000126796
100055064	PLA2G6	PLA2G6	ENSECAG00000020924	28	83.4781	170.088	-0.930673	0.203781	4.94674e-06	0.000127938
100059679	LPP	LPP	ENSECAG00000014723	19	1794.56	2646.5	-0.543973	0.119136	4.97174e-06	0.000128429
100052008	PROKR2	PROKR2	ENSECAG00000032055	22	575.81	231.202	1.13077	0.247706	4.99538e-06	0.000128883
100058915	TMEM97	TMEM97	ENSECAG00000012404	11	3411.6	2023.59	0.714896	0.156628	5.01168e-06	0.000129148
102150986	LOC102150986		ENSECAG00000036921	5	122.147	250.601	-0.939773	0.205913	5.0205e-06	0.000129219
100050161	AURKA	AURKA	ENSECAG00000023961	22	203.147	106.37	0.861615	0.188917	5.09572e-06	0.000130966
102147497	LOC102147497				103.84	250.218	-1.09686	0.240507	5.10067e-06	0.000130966
102151084	LOC102151084				23.8196	51.8242	-1.00017	0.219342	5.11894e-06	0.000131278
100064041	CHCHD1	CHCHD1	ENSECAG00000006865	1	747.131	496.599	0.569761	0.125158	5.3056e-06	0.000135901
100060934	SGPP2	SGPP2	ENSECAG00000022734	6	1488.73	497.901	1.27771	0.280713	5.32253e-06	0.000136171
111774993	LOC111774993				50.9266	94.3642	-0.830412	0.182502	5.36071e-06	0.000136897
100072910	LOC100072910	GLB1L2	ENSECAG00000024922	7	226.728	456.547	-1.22181	0.268536	5.36784e-06	0.000136897
100072903	ETNPPL	ETNPPL	ENSECAG00000018724	2	321.866	871.032	-1.19345	0.262309	5.37014e-06	0.000136897
106783228	LOC106783228				11.1081	59.3142	-1.52568	0.335409	5.3973e-06	0.000137425
102149067	LOC102149067				9.4844	0.9856	1.60497	0.352894	5.41489e-06	0.000137709
111775175	LOC111775175				1.8662	10.5218	-1.53763	0.338141	5.43354e-06	0.000138018
100629633	ATXN7L2				2199.73	1580.1	0.46698	0.102749	5.4967e-06	0.000139457
100058336	ARPC3	ARPC3	ENSECAG00000020416	8	2634.46	1835.72	0.507737	0.11173	5.51125e-06	0.00013966
100630750	LOC100630750		ENSECAG00000031455	11	6.4765	0.476	1.59983	0.352158	5.54737e-06	0.000140408
100055333	MGAT3	MGAT3	ENSECAG00000024098	28	24.1148	67.6665	-1.22003	0.26858	5.55853e-06	0.000140524
111774722	LOC111774722				7.9471	0.5117	1.59651	0.351481	5.56562e-06	0.000140537
100053227	DYNLL1	DYNLL1	ENSECAG00000008104	8	4801.55	2808.06	0.731551	0.161085	5.58807e-06	0.000140937
100065011	LOC100065011		ENSECAG00000008372	30	25.2294	48.92	-0.888324	0.195719	5.65818e-06	0.000142537
100059805	MYRF	MYRF	ENSECAG00000021799	12	3.0658	12.3068	-1.40104	0.308707	5.66815e-06	0.000142619
100052411	EZH1	EZH1	ENSECAG00000008605	11	692.986	1012.72	-0.532248	0.11732	5.71389e-06	0.000143601
100055636	TMEM41B	TMEM41B	ENSECAG00000026871	7	2378.38	1703.28	0.471322	0.103978	5.81824e-06	0.000146052
100033964	ESR2	ESR2	ENSECAG00000024947	24	41.8583	102.51	-1.11334	0.245629	5.82566e-06	0.000146066
100063337	IGFN1		ENSECAG00000013767	30	0.0918	8.2857	-1.59566	0.352071	5.83657e-06	0.000146158
100054841	S100B	S100B	ENSECAG00000012395	26	23.6691	63.7244	-1.18787	0.262108	5.84305e-06	0.000146158
100065366	RAB6B		ENSECAG00000035439	16	24.9604	104.755	-1.44552	0.319049	5.87855e-06	0.000146874
100058089	TMC6	TMC6	ENSECAG00000020115	11	635.302	381.02	0.700838	0.154701	5.89094e-06	0.000147012
100064750	LTBP4	LTBP4	ENSECAG00000017905	10	1271.93	3100.77	-1.10567	0.244126	5.92354e-06	0.000147653
100055587	KEL	KEL	ENSECAG00000010525	4	1.1482	7.865	-1.54842	0.341911	5.93432e-06	0.000147749
100071043	MDFIC	MDFIC	ENSECAG00000013772	4	1215.3	934.088	0.375587	0.082952	5.96119e-06	0.000148245
100068768	LRMP	LRMP	ENSECAG00000009290	6	97.3578	395.997	-1.44256	0.318634	5.974e-06	0.00014839
100072406	C2H4orf3				1815.17	1272.16	0.500226	0.110541	6.03197e-06	0.000149656
100033965	CRISP3	CRISP3	ENSECAG00000006482	20	44.9754	654.063	-1.59974	0.353539	6.04121e-06	0.000149711
111773623	LOC111773623				1.6382	39.6873	-1.59088	0.35163	6.05913e-06	0.000149981
100056918	TSPOAP1				72.2715	129.989	-0.79503	0.175826	6.13477e-06	0.000151646
100065577	HMGCR	HMGCR	ENSECAG00000021330	14	4154.12	2193.61	0.850884	0.188187	6.14063e-06	0.000151646
100069694	NGFR	NGFR	ENSECAG00000017793	11	50.7191	123.885	-1.10431	0.244322	6.18693e-06	0.000152613
111772954	LOC111772954				0.5726	6.2688	-1.58833	0.351591	6.25575e-06	0.000154133
100049831	RORB	RORB	ENSECAG00000024312	23	6.1836	22.6125	-1.37815	0.305087	6.26515e-06	0.000154186
100071691	ARHGEF37	ARHGEF37	ENSECAG00000022738	14	1865.6	1185.34	0.628039	0.139082	6.31377e-06	0.000155204
100067994	LOC100067994		ENSECAG00000033324	3	6.7563	28.4613	-1.45574	0.322529	6.37652e-06	0.000156453
100061529	SCARB1	SCARB1	ENSECAG00000024242	8	5343.97	2796.14	0.860759	0.190716	6.3825e-06	0.000156453
102147975	LOC102147975				68.0324	98.3175	-0.522447	0.115761	6.38657e-06	0.000156453
100069557	ISYNA1	ISYNA1	ENSECAG00000019571	21	302.102	543.885	-0.79169	0.175458	6.41771e-06	0.000157035
102148940	EPS8L3	EPS8L3	ENSECAG00000018026	5	58.6453	12.8112	1.49488	0.33144	6.47507e-06	0.000158257
100068281	ADAMTS12	ADAMTS12	ENSECAG00000016121	21	780.791	288.656	1.19647	0.265323	6.49851e-06	0.000158648
100061428	C23H9orf3	AOPEP	ENSECAG00000015883	23	1111.11	753.801	0.543216	0.12049	6.53238e-06	0.000159212
100052358	GALNT15	GALNT15	ENSECAG00000016679	16	206.048	1616.56	-1.58425	0.351412	6.53652e-06	0.000159212
100033887	S100A6	S100A6	ENSECAG00000008401	5	7911.71	3334.55	1.08253	0.240231	6.5991e-06	0.000160264
100050084	GJB2				9399.73	2934.53	1.3181	0.292525	6.6086e-06	0.000160264
100053621	TAGLN2	TAGLN2	ENSECAG00000010107	5	6992.14	4106.39	0.725824	0.161084	6.60963e-06	0.000160264
100066475	LYNX1		ENSECAG00000035167	9	1240.05	658.839	0.843228	0.187139	6.60975e-06	0.000160264
100052570	PSMB5	PSMB5	ENSECAG00000017123	1	2335.11	1643.14	0.494609	0.10978	6.6234e-06	0.000160397
100314979	MIR143				5.2136	28.1705	-1.51865	0.337085	6.63028e-06	0.000160397
102148640	HASPIN	HASPIN	ENSECAG00000008432	11	52.1696	21.518	1.10165	0.244686	6.72241e-06	0.000162442
100058058	ERG28	ERG28	ENSECAG00000020442	24	964.402	607.282	0.64001	0.142187	6.75753e-06	0.000163106
100147341	SLC25A22	SLC25A22	ENSECAG00000011808	12	182.75	308.59	-0.718143	0.15959	6.79799e-06	0.000163897
100050546	CIDEA	CIDEA	ENSECAG00000026894	8	1270.3	575.882	1.01235	0.224986	6.80801e-06	0.000163953
100146510	KLK6	KLK6	ENSECAG00000024749	10	1841.18	505.587	1.3929	0.309818	6.92881e-06	0.000166674
100072304	SLC37A2	SLC37A2	ENSECAG00000010251	7	547.421	186.442	1.25605	0.279557	7.02214e-06	0.000168729
100057260	SLC10A5	SLC10A5	ENSECAG00000004565	9	15.7635	47.2472	-1.26709	0.28206	7.04668e-06	0.000169128
100070273	CBX7	CBX7	ENSECAG00000012939	28	967.799	1709.51	-0.769475	0.171379	7.12593e-06	0.000170838
100630171	LOC100630171		ENSECAG00000024790	11	650.71	251.342	1.15777	0.258029	7.2243e-06	0.000173002
100064472	KLHL5	KLHL5	ENSECAG00000008627	3	621.441	1089.06	-0.760057	0.169411	7.24158e-06	0.000173172
100060661	FAM162A	FAM162A	ENSECAG00000020415	19	1671.32	968.499	0.741749	0.165337	7.24763e-06	0.000173172
100063429	P4HTM	P4HTM	ENSECAG00000003137	16	65.687	124.069	-0.838329	0.186888	7.26636e-06	0.000173285
100059301	CNKSR2	CNKSR2	ENSECAG00000000149	X	29.2545	91.1946	-1.28349	0.286131	7.26861e-06	0.000173285
100056230	S100A2				12853.3	3023	1.46238	0.32606	7.29132e-06	0.000173633
111768337	SLC26A6	SLC26A6	ENSECAG00000013120	16	1246.18	931.241	0.413026	0.0921569	7.4028e-06	0.000175943
100073191	STARD4	STARD4	ENSECAG00000016183	14	1379.6	712.796	0.874181	0.195062	7.41016e-06	0.000175943
100059024	L1CAM	L1CAM	ENSECAG00000002810	X	174.287	85.1898	0.93219	0.20801	7.41308e-06	0.000175943
100630139	LOC100630139				1975.72	907.391	0.997836	0.222836	7.5386e-06	0.000178723
111768007	LOC111768007				21.7864	58.1722	-1.18117	0.263847	7.57943e-06	0.000179492
111773490	LOC111773490				4.439	15.5229	-1.33831	0.299022	7.61863e-06	0.00018022
100050449	PNPLA5	PNPLA5	ENSECAG00000013596	28	19704.7	9662.39	0.929878	0.207784	7.63331e-06	0.000180367
100052116	ABHD14B	ABHD14B	ENSECAG00000022421	16	528.571	802.761	-0.582011	0.130075	7.66203e-06	0.000180846
100051801	SYNE4	SYNE4	ENSECAG00000000190	10	89.2528	171.649	-0.867691	0.194235	7.92414e-06	0.000186826
100057809	LOC100057809		ENSECAG00000019107	21	2.5413	17.1295	-1.53224	0.343015	7.93299e-06	0.000186828
100034051	ARG2	ARG2	ENSECAG00000016534	24	168.904	65.3596	1.15398	0.258488	8.03131e-06	0.000188935
100009677	HK2	HK2	ENSECAG00000021905	15	2327.53	1227.39	0.851027	0.190682	8.07904e-06	0.000189848
100058707	SEC14L2		ENSECAG00000019540	8	470.963	314.324	0.561209	0.125769	8.11164e-06	0.000190405
100066562	ATP11B	ATP11B	ENSECAG00000016912	19	2479.86	1577	0.626058	0.14036	8.1812e-06	0.000191811
100629155	LYRM9		ENSECAG00000009807	11	25.1439	48.3224	-0.868871	0.194807	8.18951e-06	0.000191811
100070852	LOC100070852		ENSECAG00000013663	18	9.4959	25.9538	-1.20459	0.270196	8.26453e-06	0.000193356
100067695	TMEM63B	TMEM63B	ENSECAG00000013055	20	2238.55	1642.34	0.438067	0.0982893	8.31467e-06	0.000194193
100052088	DSG1	DSG1	ENSECAG00000018040	8	52409.2	25323.4	0.945392	0.212123	8.31851e-06	0.000194193
100059759	UNG	UNG	ENSECAG00000008080	8	644.784	300.689	0.982231	0.220413	8.33806e-06	0.000194436
100057887	TTC24	TTC24	ENSECAG00000019286	5	1.7624	8.6999	-1.48249	0.332744	8.3759e-06	0.000195105
100065830	LOC100065830		ENSECAG00000011804	20	21.7932	48.8324	-1.01419	0.227688	8.41675e-06	0.00019571
100070549	HLF	HLF	ENSECAG00000016953	11	982.093	1668.75	-0.722586	0.162228	8.42317e-06	0.00019571
100055473	MDC1	MDC1	ENSECAG00000011057	20	1779.82	2599.21	-0.530386	0.119086	8.43577e-06	0.00019571
100067528	ENDOD1	ENDOD1	ENSECAG00000017667	7	3321.74	2247.74	0.546442	0.122693	8.43854e-06	0.00019571
100066769	SVOPL	SVOPL	ENSECAG00000010714	4	297.813	124.459	1.0871	0.24411	8.45443e-06	0.000195865
100052061	LURAP1	LURAP1	ENSECAG00000021605	2	175.333	402.62	-1.04468	0.234705	8.54607e-06	0.000197774
100059505	PAQR3	PAQR3	ENSECAG00000015867	3	1909.47	1060.04	0.791504	0.177968	8.68942e-06	0.000200851
100064843	THSD7A	THSD7A	ENSECAG00000000292	4	94.4732	219.269	-1.05361	0.236915	8.69848e-06	0.000200851
106782893	STUM				52.2366	124.894	-1.07995	0.242848	8.70727e-06	0.000200851
100060271	EPB41L5	EPB41L5	ENSECAG00000016637	18	703.633	1007.84	-0.504952	0.113561	8.72622e-06	0.000201071
100052142	FAIM2	FAIM2	ENSECAG00000021544	6	50.8897	215.25	-1.43113	0.321916	8.76226e-06	0.000201683
100057135	CPA4	CPA4	ENSECAG00000018730	4	7365.75	2514.76	1.24686	0.280538	8.80881e-06	0.000202536
106780836	DBNDD2	DBNDD2	ENSECAG00000000442	22	553.478	376.386	0.540084	0.12155	8.85864e-06	0.000203463
100056365	ENDOV	ENDOV	ENSECAG00000012208	11	346.68	525.607	-0.58004	0.130558	8.8807e-06	0.00020375
100063528	PXYLP1	PXYLP1	ENSECAG00000010807	16	258.987	127.311	0.925767	0.208396	8.89838e-06	0.000203816
100049933	CLCN4	CLCN4	ENSECAG00000016806	X	117.714	187.524	-0.646159	0.145458	8.90268e-06	0.000203816
100055206	LDHD	LDHD	ENSECAG00000010322	3	300.728	553.323	-0.815711	0.183772	9.04944e-06	0.000206954
100055293	CBX6	CBX6	ENSECAG00000018311	28	630.414	939.068	-0.554984	0.125075	9.11363e-06	0.000208199
100050018	MBNL1	MBNL1	ENSECAG00000024349	16	4945.98	3403.96	0.523819	0.118087	9.16952e-06	0.000209251
100067427	TCF7L1	TCF7L1	ENSECAG00000022931	15	339.218	525.408	-0.604975	0.136412	9.21161e-06	0.000209987
100062894	JADE2	JADE2	ENSECAG00000013170	14	1192	1889.64	-0.636336	0.143518	9.25709e-06	0.000210799
100058067	TNS1	TNS1	ENSECAG00000014711	6	4200.46	7713.86	-0.813095	0.183409	9.28329e-06	0.00021117
100057797	TMEM79	TMEM79	ENSECAG00000001165	5	4055.78	2212.24	0.811588	0.183093	9.30758e-06	0.000211497
111769173	LOC111769173				0.4382	5.9272	-1.56432	0.352957	9.33404e-06	0.000211873
100065923	SEZ6L2	SEZ6L2	ENSECAG00000017305	13	11.5658	30.9641	-1.16863	0.263705	9.35454e-06	0.000212113
102149252	LOC102149252				35.2039	13.9433	1.13689	0.256632	9.4206e-06	0.000213384
100052884	NUMA1	NUMA1	ENSECAG00000023455	7	3347.19	4369.04	-0.378865	0.0855604	9.50907e-06	0.000215159
100069573	GUCY1A1	GUCY1A1	ENSECAG00000005447	2	232.971	547.79	-1.06762	0.241281	9.65306e-06	0.00021807
102148846	LOC102148846				14.6714	40.217	-1.18877	0.268667	9.65816e-06	0.00021807
100050702	ZNF70	ZNF70	ENSECAG00000005021	8	53.1076	97.9078	-0.809798	0.183033	9.67471e-06	0.00021812
100061359	FANCC	FANCC	ENSECAG00000006736	23	211.831	291.499	-0.455664	0.102994	9.68082e-06	0.00021812
100060564	SIX1	SIX1	ENSECAG00000022919	24	5.1313	36.0944	-1.533	0.346687	9.78639e-06	0.000220266
100063880	ZNF135				87.865	122.558	-0.470286	0.106449	9.96516e-06	0.000224053
100067475	RIMKLA	RIMKLA	ENSECAG00000005880	2	398.756	133.21	1.26613	0.286664	1.00186e-05	0.000225017
100067349	NYAP1	NYAP1	ENSECAG00000012983	13	134.69	243.471	-0.792304	0.179427	1.00668e-05	0.000225862
100073278	F2R	F2R	ENSECAG00000004055	14	1214.17	733.092	0.690676	0.1566	1.03156e-05	0.000231202
100050693	SLC26A9	SLC26A9	ENSECAG00000015837	5	789.87	321.799	1.10558	0.250743	1.03741e-05	0.000232153
106783164	LOC106783164				26.1765	47.2789	-0.805409	0.182669	1.03798e-05	0.000232153
100033904	PLAUR	PLAUR	ENSECAG00000022127	10	261.748	138.155	0.851314	0.193188	1.04974e-05	0.000234537
100064105	GLMP	GLMP	ENSECAG00000024928	5	799.96	577.005	0.460517	0.104555	1.06003e-05	0.000236588
100066240	KDM1B	KDM1B	ENSECAG00000000331	20	479.509	659.089	-0.44937	0.10205	1.06544e-05	0.000237547
100061550	OLFM4	OLFM4	ENSECAG00000010860	17	17.9476	52.9424	-1.24097	0.281935	1.07444e-05	0.000239305
100069908	ACTR1A	ACTR1A	ENSECAG00000024503	1	3792.16	2606.29	0.525215	0.119334	1.07654e-05	0.000239522
100072674	TGFBI	TGFBI	ENSECAG00000020193	14	2639.58	1222.25	0.985534	0.223946	1.07874e-05	0.000239607
100067105	FUT4				92.0256	196.706	-0.975527	0.221678	1.07928e-05	0.000239607
100630157	CMTM6	CMTM6	ENSECAG00000038275	16	4452.8	3759.57	0.242948	0.0552098	1.08029e-05	0.000239607
100056191	SLC16A3	SLC16A3	ENSECAG00000009524	11	482.099	248.172	0.874303	0.198697	1.08159e-05	0.000239645
100063263	AKAP12	AKAP12	ENSECAG00000022166	31	411.442	1241.46	-1.25722	0.285795	1.08741e-05	0.000240686
100060454	ASPA	ASPA	ENSECAG00000021534	11	51.4776	118.29	-1.04074	0.236603	1.08913e-05	0.000240689
100061030	PLOD2	PLOD2	ENSECAG00000009297	16	784.424	478.157	0.677866	0.154111	1.08968e-05	0.000240689
100072993	ZBTB4	ZBTB4	ENSECAG00000018353	11	1467.08	2020.3	-0.451904	0.10277	1.09632e-05	0.000241682
100057578	FIBIN	FIBIN	ENSECAG00000005106	7	67.9977	213.633	-1.28677	0.29264	1.09708e-05	0.000241682
100065259	CAPS	CAPS	ENSECAG00000024097	7	42.5416	102.924	-1.08725	0.247275	1.09794e-05	0.000241682
100147075	GPR88	GPR88	ENSECAG00000030478	5	26.3758	74.4409	-1.20618	0.274333	1.09871e-05	0.000241682
100072666	DSE	DSE	ENSECAG00000020975	10	616.446	418.288	0.541489	0.123252	1.11613e-05	0.000245261
100064359	MAN2B1		ENSECAG00000022546	7	1979.4	1276.12	0.608248	0.138531	1.12993e-05	0.000248039
100064020	LOC100064020		ENSECAG00000027949	2	1.8862	19.3074	-1.55258	0.35369	1.13531e-05	0.000248963
111773426	LOC111773426				98.123	45.3878	0.992368	0.226106	1.13897e-05	0.000249509
111773860	LOC111773860				5.0527	31.014	-1.50825	0.343681	1.14133e-05	0.000249769
111768011	LOC111768011				6.7321	1.0781	1.52473	0.34763	1.15421e-05	0.00025211
100051552	CYP4X1	CYP4X1	ENSECAG00000020100	2	1.023	12.2855	-1.55006	0.353409	1.15439e-05	0.00025211
100070901	GIPR	GIPR	ENSECAG00000015923	10	26.7822	69.1105	-1.14466	0.261035	1.15938e-05	0.000252798
100071998	SH3RF2	SH3RF2	ENSECAG00000024467	14	4591.77	2878.44	0.643299	0.146705	1.15991e-05	0.000252798
111772539	LOC111772539				2.1581	11.3553	-1.47461	0.336343	1.1639e-05	0.000253158
100061626	KRT5	KRT6B	ENSECAG00000039058	6	126963	62170.1	0.92827	0.211733	1.16442e-05	0.000253158
100051818	CA6	CA6	ENSECAG00000000719	2	595.769	1512.58	-1.12649	0.256954	1.16512e-05	0.000253158
100051399	CARHSP1	CARHSP1	ENSECAG00000019386	13	2876.73	1858.03	0.60572	0.138204	1.17159e-05	0.00025416
100049854	ATP6V1E1	ATP6V1E1	ENSECAG00000016487	6	1647.38	1179.57	0.470382	0.107327	1.17211e-05	0.00025416
100072204	TRPC3	TRPC3	ENSECAG00000023168	2	29.8817	5.7539	1.49082	0.340245	1.17814e-05	0.000255208
100056836	TRIB2	TRIB2	ENSECAG00000010405	15	173.351	347.531	-0.906185	0.206908	1.18869e-05	0.000257232
100060327	TMPRSS12	TMPRSS12	ENSECAG00000009548	6	19.584	4.2228	1.4675	0.33519	1.19711e-05	0.000258791
100059467	EZR	EZR	ENSECAG00000018333	31	6226.81	7935.04	-0.345453	0.07894	1.20797e-05	0.000260876
100065955	TNS3	TNS3	ENSECAG00000020052	4	866.47	1412.99	-0.670537	0.153293	1.21869e-05	0.000262924
100059282	SH3BGR		ENSECAG00000010747	26	19.9884	52.6377	-1.15653	0.264447	1.22325e-05	0.000263642
100064022	CDKN1A	CDKN1A	ENSECAG00000021543	20	3423.86	1602.28	0.973991	0.222855	1.23951e-05	0.000266876
100066540	SBK1	SBK1	ENSECAG00000007688	13	83.7833	47.2195	0.778614	0.178254	1.25388e-05	0.000269698
100058718	PGRMC1	PGRMC1	ENSECAG00000039508	X	3932.33	2414.91	0.668999	0.153223	1.2644e-05	0.000271688
100054285	TREM1	TREM1	ENSECAG00000017436	20	55.2108	8.4107	1.53664	0.351988	1.26765e-05	0.000272112
100147431	MLLT6	MLLT6	ENSECAG00000012082	11	2017.83	3088.45	-0.590831	0.135357	1.27134e-05	0.000272628
100057339	MSRB3	MSRB3	ENSECAG00000005110	6	1309.43	1829.01	-0.471061	0.107998	1.29012e-05	0.000276017
100051894	PKP1	PKP1	ENSECAG00000015220	30	51057.7	29121.8	0.757938	0.173786	1.29275e-05	0.000276017
102150090	LOC102150090				616.487	270.997	1.03252	0.236745	1.29292e-05	0.000276017
100053104	ST3GAL3	ST3GAL3	ENSECAG00000012021	2	83.0329	134.367	-0.657142	0.150676	1.29299e-05	0.000276017
100057358	ENAH	ENAH	ENSECAG00000022447	30	3211.71	1778.18	0.792753	0.181775	1.29361e-05	0.000276017
100052540	CEP104	CEP104	ENSECAG00000021352	2	678.547	537.164	0.333546	0.0765058	1.30212e-05	0.000277556
100050862	TOR1AIP2	TOR1AIP2	ENSECAG00000023572	5	1414.49	914.77	0.603406	0.138424	1.3059e-05	0.000278084
111773508	LOC111773508				29.8499	9.009	1.32279	0.303565	1.31541e-05	0.00027983
100065189	GLO1	GLO1	ENSECAG00000019652	20	1349.58	721.641	0.832515	0.191093	1.32096e-05	0.000280731
100051103	PEG3	PEG3	ENSECAG00000016802	10	533.502	1226.82	-1.0414	0.2391	1.32774e-05	0.00028189
100061676	PLCE1	PLCE1	ENSECAG00000022823	1	145.587	284.249	-0.878203	0.201677	1.33377e-05	0.000282888
100066154	CYYR1	CYYR1	ENSECAG00000015554	26	144.196	344.098	-1.07522	0.247	1.34213e-05	0.000284379
100061514	DSP	DSP	ENSECAG00000014820	20	80546.8	46895.2	0.733442	0.168602	1.36053e-05	0.000287794
100061234	LOC100061234	CTSV	ENSECAG00000004288	23	7108.83	4496.18	0.631845	0.14525	1.36105e-05	0.000287794
111768789	LOC111768789				1.0479	6.639	-1.49455	0.343587	1.36229e-05	0.000287794
100071461	TRIM29	TRIM29	ENSECAG00000013651	7	19287	12402.8	0.610837	0.140439	1.36454e-05	0.000287983
102150776	HILPDA	HILPDA	ENSECAG00000003049	4	323.132	189.461	0.725393	0.166794	1.36739e-05	0.000288301
100071835	AHCYL2	AHCYL2	ENSECAG00000014138	4	1198.85	778.13	0.599107	0.137766	1.36934e-05	0.000288427
100059332	TCEAL7				1.3741	8.4162	-1.48845	0.342363	1.37649e-05	0.000289647
100050075	HSD17B12	HSD17B12	ENSECAG00000010538	12	7689	5007.63	0.594726	0.136809	1.37929e-05	0.000289949
100069964	APBB1	APBB1	ENSECAG00000014015	7	148.297	233.762	-0.624533	0.143712	1.38827e-05	0.00029155
100065545	RAB6A		ENSECAG00000022694	7	2383.83	1718.94	0.461156	0.106169	1.40152e-05	0.000294043
100062793	RIMS2	RIMS2	ENSECAG00000023008	9	12.0766	43.4852	-1.35397	0.311934	1.42124e-05	0.000297888
100066903	LIFR	LIFR	ENSECAG00000020208	21	902.802	1750.1	-0.870158	0.200543	1.4312e-05	0.000299681
102149213	LOC102149213				112.497	74.8699	0.56917	0.131183	1.43293e-05	0.00029975
106782408	JPH2	JPH2	ENSECAG00000016786	22	95.0395	285.087	-1.24663	0.287503	1.45058e-05	0.000303144
100067807	BZW1	BZW1	ENSECAG00000011768	18	5784.92	4506.39	0.355325	0.0820009	1.46969e-05	0.000306838
100068227	CENPE	CENPE	ENSECAG00000024558	3	277.934	117.34	1.06943	0.246913	1.48293e-05	0.0003093
100061868	KIF11	KIF11	ENSECAG00000006607	1	739.685	299.341	1.10634	0.255474	1.48741e-05	0.00030993
100071946	LOC100071946		ENSECAG00000001949	7	6.3604	0.6347	1.52877	0.353169	1.49988e-05	0.000312223
100050567	ERO1B	ERO1B	ENSECAG00000008935	1	161.266	239.883	-0.551016	0.127373	1.51828e-05	0.000315747
100065724	CDS2	CDS2	ENSECAG00000012485	22	1075.7	1648.63	-0.592158	0.136897	1.52145e-05	0.000316097
100050044	THBS2	THBS2	ENSECAG00000021122	31	4684.04	1780.26	1.15841	0.267833	1.52443e-05	0.000316409
100033941	LOC100033941		ENSECAG00000002115	2	2015.73	1617.72	0.314132	0.0726355	1.52693e-05	0.000316618
100057723	GALE	GALE	ENSECAG00000025140	2	1685.75	763.762	1.00392	0.232338	1.55367e-05	0.00032185
100073158	AP3S1	AP3S1	ENSECAG00000010712	14	649.086	510.732	0.343426	0.0794885	1.55716e-05	0.000322261
100056242	STRC	STRC	ENSECAG00000009715	1	1.8199	9.2746	-1.44335	0.334233	1.57157e-05	0.000324928
100068747	RBM11	RBM11	ENSECAG00000015417	26	3.4	11.4813	-1.30469	0.302206	1.58011e-05	0.000326377
100033989	DEFB4B	DEFB4B	ENSECAG00000007755	27	515.974	135.925	1.379	0.319608	1.59843e-05	0.000329843
100059972	RPAP2	RPAP2	ENSECAG00000007411	5	284.781	221.915	0.35481	0.0822382	1.60024e-05	0.000329897
100050895	WASF3	WASF3	ENSECAG00000000050	17	259.425	579.915	-1.01168	0.234626	1.61862e-05	0.000333363
100061609	LOC100061609		ENSECAG00000030406	1	57.6578	10.0959	1.49543	0.346906	1.62698e-05	0.000334762
100062879	DCSTAMP	DCSTAMP	ENSECAG00000019191	9	14.1316	3.9032	1.35675	0.314756	1.62907e-05	0.000334869
100050320	SLC38A2	SLC38A2	ENSECAG00000014498	6	10375.3	6523.27	0.638794	0.14823	1.63639e-05	0.000336051
102149637	IQCN	IQCN	ENSECAG00000010024	21	16.017	56.2591	-1.33205	0.30914	1.6407e-05	0.000336612
100053468	LOC100053468		ENSECAG00000000612	8	163.404	312.533	-0.85525	0.198503	1.64366e-05	0.000336896
100055661	CLIC5	CLIC5	ENSECAG00000023509	20	53.5467	113.273	-0.958821	0.222563	1.64674e-05	0.000337202
100034083	CASP3	CASP3	ENSECAG00000022197	27	372.558	220.342	0.712324	0.165392	1.65572e-05	0.000338716
100051655	SERPINB8	SERPINB8	ENSECAG00000010521	8	1110.77	776.307	0.502036	0.116574	1.65783e-05	0.000338822
100629325	LOC100629325				127.197	65.2898	0.870236	0.20216	1.67219e-05	0.00034143
100630748	LOC100630748				1.4459	8.593	-1.46442	0.340284	1.68111e-05	0.000342925
100069677	NSG1	NSG1	ENSECAG00000015566	3	363.081	216.325	0.706808	0.164271	1.68744e-05	0.000343887
100062018	PTPN21	PTPN21	ENSECAG00000017641	24	934.71	1600.46	-0.728379	0.169337	1.69749e-05	0.000345605
100033961	FGF7	FGF7	ENSECAG00000015510	1	227.953	423.107	-0.820854	0.19092	1.71206e-05	0.000348239
100065030	ARRDC3	ARRDC3	ENSECAG00000019506	14	3024.42	1891.57	0.644982	0.150024	1.71426e-05	0.000348355
111770776	LOC111770776				0.9521	5.954	-1.4785	0.343922	1.71626e-05	0.000348428
100070677	DESI1	DESI1	ENSECAG00000011960	28	3599.36	2071.04	0.746118	0.173581	1.72055e-05	0.000348737
111767768	LOC111767768				31.204	73.4445	-1.05856	0.24628	1.72207e-05	0.000348737
100051319	CAPN9	CAPN9	ENSECAG00000014703	1	36.1086	10.0669	1.35009	0.314113	1.72268e-05	0.000348737
100146926	ATP8B3	ATP8B3	ENSECAG00000022680	7	16.8956	4.3121	1.37567	0.320084	1.72458e-05	0.000348789
100053404	PPARD	PPARD	ENSECAG00000008227	20	1099.81	710.748	0.603753	0.140495	1.72873e-05	0.000349299
100063333	IFNGR2	IFNGR2	ENSECAG00000014660	26	656.542	480.245	0.441803	0.102834	1.73692e-05	0.000350301
100052719	MCOLN2	MCOLN2	ENSECAG00000011008	5	80.8066	177.412	-0.993922	0.231345	1.73697e-05	0.000350301
100072463	REEP3	REEP3	ENSECAG00000019662	1	2128.33	1589.67	0.41326	0.0962489	1.75751e-05	0.000354107
111775071	LOC111775071				27.0422	61.3267	-1.02619	0.239027	1.76116e-05	0.000354508
100050511	ARL6IP6	ARL6IP6	ENSECAG00000007580	18	404.097	302.068	0.411914	0.0959635	1.76748e-05	0.000355446
100071849	JADE1	JADE1	ENSECAG00000024419	2	664.364	917.141	-0.455165	0.106062	1.77467e-05	0.000356554
100061932	CPEB3	CPEB3	ENSECAG00000000077	1	176.654	302.856	-0.729468	0.169992	1.77707e-05	0.000356701
100051943	RBM24	RBM24	ENSECAG00000009819	20	30.8691	70.2967	-1.02789	0.239578	1.78348e-05	0.000357651
100054077	KRT222		ENSECAG00000026968	11	16.8173	51.7374	-1.26134	0.29402	1.78679e-05	0.000357979
111774583	LOC111774583				232.745	475.29	-0.923144	0.215313	1.80742e-05	0.000361773
100067749	SPOCK3	SPOCK3	ENSECAG00000024906	2	1.4677	16.7354	-1.5148	0.353378	1.81399e-05	0.000362747
102147835	LOC102147835				14.4314	44.1449	-1.24958	0.291596	1.82481e-05	0.000364569
106781379	LOC106781379				62.8106	102.319	-0.658821	0.153785	1.83525e-05	0.000366312
100072153	IPMK	IPMK	ENSECAG00000008002	1	440.115	266.955	0.684528	0.159802	1.83899e-05	0.000366716
100061085	ZNF395	ZNF395	ENSECAG00000015884	2	1030.16	1509.08	-0.533645	0.124619	1.85045e-05	0.000368656
100062866	SAR1B	SAR1B	ENSECAG00000012409	14	2000.33	1535.16	0.376117	0.0878525	1.85856e-05	0.000369673
100063993	LOC100063993				101.204	402.61	-1.37346	0.320823	1.86023e-05	0.000369673
111767566	C2CD4B		ENSECAG00000035298	1	2.1482	14.7856	-1.50814	0.352289	1.86078e-05	0.000369673
100059718	STEAP4	STEAP4	ENSECAG00000018828	4	1079.63	672.81	0.64924	0.151666	1.86281e-05	0.000369673
100055805	HSBP1	HSBP1	ENSECAG00000026920	3	1820.97	1210.71	0.567644	0.13261	1.86422e-05	0.000369673
100051857	SMS	SMS	ENSECAG00000017447	X	838.761	1160.23	-0.457214	0.106866	1.88241e-05	0.000372934
100067865	SRXN1	SRXN1	ENSECAG00000028292	22	745.391	414.045	0.787332	0.184077	1.89264e-05	0.000374149
100050614	MFSD14A	MFSD14A	ENSECAG00000004867	5	865.685	1100.82	-0.343526	0.080317	1.89323e-05	0.000374149
111773482	LOC111773482				425.739	171.012	1.10758	0.258965	1.89489e-05	0.000374149
100034197	LOC100034197		ENSECAG00000034896	25	6019.93	100124	-1.49968	0.350651	1.89556e-05	0.000374149
100062302	PLLP	PLLP	ENSECAG00000018044	3	78.8872	148.916	-0.836889	0.19581	1.92019e-05	0.000378661
100071597	FAXC	FAXC	ENSECAG00000016044	10	92.0704	175.31	-0.848116	0.19845	1.92259e-05	0.000378784
111770037	LOC111770037				9.651	29.8189	-1.2572	0.294202	1.92654e-05	0.000379212
100061617	ZBED2	ZBED2	ENSECAG00000001371	19	564.345	270.548	0.945273	0.221242	1.93223e-05	0.000379982
100070873	ZNF827	ZNF827	ENSECAG00000021655	2	378.329	516.579	-0.438048	0.102558	1.94396e-05	0.000381936
100053717	TXNL1	TXNL1	ENSECAG00000021822	8	1363.04	973.097	0.474621	0.111165	1.95901e-05	0.000384539
111769984	LOC111769984		ENSECAG00000009747	22	78.2499	1976.32	-1.4929	0.349699	1.96253e-05	0.000384875
100066103	TSPAN13	TSPAN13	ENSECAG00000010623	4	299.978	518.915	-0.740934	0.173581	1.96769e-05	0.000385533
100055715	SDR42E1	SDR42E1	ENSECAG00000011349	3	8488.96	5539.55	0.591267	0.138625	1.997e-05	0.000390626
100034117	TGFBR1	TGFBR1	ENSECAG00000004757	25	921.106	582.793	0.630749	0.147883	1.99734e-05	0.000390626
100051295	ADCY6	ADCY6	ENSECAG00000022288	6	1536.48	2788.51	-0.79499	0.186419	2.0033e-05	0.000391432
100050979	MTHFR	MTHFR	ENSECAG00000020032	2	337.845	193.767	0.751332	0.1762	2.00731e-05	0.000391858
100064345	HCN1	HCN1	ENSECAG00000007584	21	4.3418	19.9231	-1.41343	0.331508	2.01123e-05	0.000392264
100068038	ARL5B	ARL5B	ENSECAG00000009195	29	756.965	436.75	0.74292	0.174421	2.05027e-05	0.000399512
100068260	NCKAP1	NCKAP1	ENSECAG00000021389	18	3499.06	2541.83	0.450636	0.105881	2.08061e-05	0.000405054
100033929	SATB1	SATB1	ENSECAG00000023585	16	160.133	324.504	-0.912359	0.214423	2.09093e-05	0.000406693
100056413	KIF5C	KIF5C	ENSECAG00000013822	18	34.5729	86.3003	-1.10513	0.25985	2.10967e-05	0.000409964
100059050	ATXN7L1				122.586	182.564	-0.552849	0.130068	2.13317e-05	0.000414144
100052105	LOC100052105		ENSECAG00000035414	1	19.9924	46.3211	-1.03357	0.243178	2.13506e-05	0.000414144
100068742	UNC5A	UNC5A	ENSECAG00000007408	14	47.6901	20.8376	1.02817	0.242026	2.15512e-05	0.000417654
100056767	DYNC1LI1	DYNC1LI1	ENSECAG00000010584	16	1141.38	819.741	0.465863	0.109689	2.16541e-05	0.000419268
100055181	CRACR2B				452.315	862.387	-0.848662	0.199888	2.1792e-05	0.000421556
100052247	RNF207	RNF207	ENSECAG00000024940	2	4.0423	15.4742	-1.3418	0.316059	2.18181e-05	0.000421678
100058367	RBPMS	RBPMS	ENSECAG00000020735	27	1039.02	1967.88	-0.841967	0.198478	2.21414e-05	0.00042754
100055551	ELMO1	ELMO1	ENSECAG00000019233	4	167.529	282.921	-0.708932	0.16716	2.22492e-05	0.000429232
100056479	NUCB2	NUCB2	ENSECAG00000016586	7	344.481	574.763	-0.697813	0.164649	2.25336e-05	0.000434326
100146441	PITX2	PITX2	ENSECAG00000008407	2	12.7379	119.56	-1.49923	0.353763	2.25556e-05	0.000434358
102148665	LOC102148665				4.6605	14.2828	-1.24098	0.292899	2.26624e-05	0.000436021
100146899	TMEM151B	TMEM151B	ENSECAG00000000710	20	13.2094	40.9225	-1.2549	0.296257	2.27693e-05	0.000437683
100070893	LOC100070893	SLPI	ENSECAG00000016161	22	558.784	3986.3	-1.49645	0.353517	2.30547e-05	0.000442771
100063412	MORC2	MORC2	ENSECAG00000016223	8	1025.31	1313.71	-0.353156	0.0834488	2.31614e-05	0.000444421
100058764	ADAMDEC1	ADAMDEC1	ENSECAG00000019922	2	49.6044	2.4522	1.44664	0.341922	2.32744e-05	0.000446187
100063049	PID1	PID1	ENSECAG00000011829	6	156.888	335.656	-0.96498	0.228164	2.34387e-05	0.000448934
100063408	ASIC3	ASIC3	ENSECAG00000017999	4	14.7599	29.9365	-0.915423	0.216533	2.36167e-05	0.000451937
100059259	MAGEE2	MAGEE2	ENSECAG00000002706	X	48.7535	90.0256	-0.815312	0.192872	2.36591e-05	0.000452343
102149375	LOC102149375				4.5065	14.7656	-1.28401	0.30378	2.37043e-05	0.000452802
111775498	SERINC4	SERINC4	ENSECAG00000009834	1	12.7148	113.563	-1.48992	0.353064	2.44332e-05	0.000466307
100057749	ARMCX3	ARMCX3	ENSECAG00000001648	X	1172	1532.36	-0.380346	0.0901753	2.46637e-05	0.000470286
100068322	LOC100068322	CYP39A1	ENSECAG00000019834	20	2001.46	1110.68	0.786234	0.186431	2.47261e-05	0.000471054
100034082	GM2A	GM2A	ENSECAG00000020587	14	1789.82	1018.55	0.756499	0.179401	2.47798e-05	0.000471656
106783365	LOC106783365				50.9422	96.3779	-0.835567	0.198344	2.52316e-05	0.000479828
100052616	CDCA3	CDCA3	ENSECAG00000014517	6	244.09	109.31	1.00814	0.239407	2.54252e-05	0.000482825
100055047	ZBTB18		ENSECAG00000033381	30	516.854	761.594	-0.540015	0.128242	2.54345e-05	0.000482825
100052406	LDB3	LDB3	ENSECAG00000024538	1	25.6541	58.2418	-1.01475	0.241092	2.56521e-05	0.000486523
100630479	GTF2H4	GTF2H4	ENSECAG00000039843	20	388.884	275.486	0.482305	0.114654	2.59229e-05	0.000491223
100071324	MRVI1	MRVI1	ENSECAG00000009101	7	172.168	361.707	-0.947203	0.22519	2.5965e-05	0.000491584
100147617	FAXDC2	FAXDC2	ENSECAG00000014962	14	1937.96	1127.75	0.731206	0.17387	2.60537e-05	0.000492825
100061127	LOC100061127	HLA-DOA	ENSECAG00000006603	20	224.37	83.5448	1.15768	0.275309	2.61062e-05	0.000493381
100053521	ZBTB7C	ZBTB7C	ENSECAG00000020456	8	890.808	522.285	0.721426	0.171586	2.61719e-05	0.000493942
100052489	IFNAR2		ENSECAG00000003532	26	360.166	206.024	0.750235	0.178449	2.6202e-05	0.000493942
100065996	MAP2K1	MAP2K1	ENSECAG00000010640	1	1144.71	752.428	0.581341	0.138277	2.62053e-05	0.000493942
106781768	FAM110C				420.414	229.063	0.807761	0.192154	2.62578e-05	0.000494495
100052825	FAM120B	FAM120B	ENSECAG00000018901	31	379.962	495.921	-0.380175	0.090451	2.63281e-05	0.000495265
100051148	TMED5	TMED5	ENSECAG00000016426	5	1988.38	1509.01	0.391476	0.0931429	2.63451e-05	0.000495265
100069400	ELOVL5	ELOVL5	ENSECAG00000014755	20	817.843	516.679	0.632109	0.150404	2.63699e-05	0.000495295
100061826	GSTM3	GSTM3	ENSECAG00000018832	5	2199.49	1043.63	0.951942	0.226597	2.65691e-05	0.000498597
100066356	COL6A3	COL6A3	ENSECAG00000020887	6	13177.6	4845.19	1.16947	0.278418	2.66437e-05	0.000499558
100050871	CDC45	CDC45	ENSECAG00000011788	8	146.983	53.9392	1.1718	0.279043	2.67693e-05	0.000501472
100061549	HEMK1	HEMK1	ENSECAG00000017136	16	358.464	224.253	0.64496	0.153602	2.68205e-05	0.000501991
100065416	NBEA	NBEA	ENSECAG00000008985	17	139.913	268.957	-0.854787	0.203618	2.69294e-05	0.000503277
102148236	LOC102148236		ENSECAG00000034729	3	12.8413	1.49	1.48229	0.353116	2.69591e-05	0.000503277
100052573	UBQLN1	UBQLN1	ENSECAG00000019110	23	3499.79	2629.91	0.404309	0.0963159	2.696e-05	0.000503277
100057966	STAM2	STAM2	ENSECAG00000021355	18	870.177	716.413	0.278697	0.0663977	2.70001e-05	0.000503584
100049905	EVL	EVL	ENSECAG00000012315	24	615.835	371.425	0.689716	0.164337	2.70523e-05	0.000504118
100629386	EDARADD	EDARADD	ENSECAG00000007926	1	212.791	333.456	-0.621022	0.148036	2.72785e-05	0.000507822
111767422	MSANTD3	MSANTD3	ENSECAG00000021233	25	389.301	189.134	0.929771	0.221643	2.72987e-05	0.000507822
100051585	TRAM1	TRAM1	ENSECAG00000018378	9	2342.91	3117.33	-0.404617	0.0965275	2.76838e-05	0.000514166
100067063	KLK13	KLK13	ENSECAG00000014045	10	1343.26	522.877	1.12369	0.268075	2.76879e-05	0.000514166
102147817	SYNPO	SYNPO	ENSECAG00000017352	14	1230.46	819.361	0.565066	0.134835	2.77984e-05	0.000515769
100071425	C1QTNF5	C1QTNF5	ENSECAG00000018161	7	354.936	164.523	0.974027	0.232449	2.78604e-05	0.00051647
102148411	LOC102148411				48.7465	92.0441	-0.837118	0.199885	2.81413e-05	0.000520828
100068589	F12	F12	ENSECAG00000010619	14	41.1728	11.4768	1.34156	0.320335	2.81443e-05	0.000520828
100053541	MME	MME	ENSECAG00000009138	16	56.1388	155.718	-1.17599	0.280838	2.82139e-05	0.000521663
100069277	LOC100069277		ENSECAG00000026978	10	90.7461	199.099	-0.985997	0.23552	2.83337e-05	0.000523425
100051042	RBMS3	RBMS3	ENSECAG00000017871	16	359.764	525.573	-0.526824	0.125864	2.84341e-05	0.000524825
100065656	LOC100065656				74.9397	136.248	-0.792046	0.189256	2.85112e-05	0.000525393
100069591	CPVL	CPVL	ENSECAG00000024795	4	1309.15	632.202	0.932586	0.222839	2.85141e-05	0.000525393
100059754	LOC100059754				1.977	8.6573	-1.37236	0.327937	2.85405e-05	0.000525425
100059613	RTN1	RTN1	ENSECAG00000024305	24	28.6136	72.8824	-1.11173	0.265706	2.86336e-05	0.000526409
100055617	CENPA	CENPA	ENSECAG00000016271	15	230.473	119.748	0.858473	0.205183	2.86499e-05	0.000526409
100052424	PELO	ITGA1	ENSECAG00000017386	21	605.776	482.952	0.323042	0.0772126	2.86679e-05	0.000526409
100051756	FAAH	FAAH	ENSECAG00000023711	2	424.717	205.074	0.934847	0.223591	2.90151e-05	0.000532327
106781327	LOC106781327		ENSECAG00000029340	X	8406.93	59866.3	-1.46905	0.351415	2.9101e-05	0.000533443
100147458	FAM162B	FAM162B	ENSECAG00000019150	10	7.3751	23.3677	-1.24302	0.297464	2.9317e-05	0.000536942
100058892	ACAT2	ACAT2	ENSECAG00000014678	31	1651.3	1027.09	0.650332	0.15565	2.93856e-05	0.000537508
102149828	CHMP1B				1338.84	1098.6	0.282647	0.06765	2.93983e-05	0.000537508
100064257	TIFA				145.649	236.963	-0.666605	0.159595	2.95564e-05	0.000539936
100058179	RFFL		ENSECAG00000015502	11	1464.03	895.67	0.670965	0.160741	2.99038e-05	0.000545815
100064534	LOC100064534				14.3906	30.7808	-0.941594	0.225611	2.99928e-05	0.000546971
100059648	IGSF3	IGSF3	ENSECAG00000022378	5	3697.88	2169.94	0.720391	0.172628	3.00488e-05	0.000547524
100147651	ST8SIA2	ST8SIA2	ENSECAG00000036870	1	15.5131	38.4048	-1.07469	0.257612	3.02282e-05	0.000550323
100054747	SLC6A3	SLC6A3	ENSECAG00000024615	21	3.2928	12.7737	-1.34399	0.322195	3.02796e-05	0.000550545
100061980	ORC1	ORC1	ENSECAG00000009370	2	103.615	43.0041	1.0737	0.257404	3.0292e-05	0.000550545
106783287	LOC106783287				1.7779	6.956	-1.3566	0.325373	3.05424e-05	0.000554274
100054944	NELL2	NELL2	ENSECAG00000025101	6	529.058	1453.76	-1.16643	0.279763	3.05491e-05	0.000554274
100059233	PPP1CA	PPP1CA	ENSECAG00000010532	12	2323.3	1651.11	0.479595	0.115059	3.06919e-05	0.000556392
100050380	ADAM22	ADAM22	ENSECAG00000019027	4	20.4945	45.1976	-0.982345	0.235722	3.08108e-05	0.000558072
100058917	RHOD	RHOD	ENSECAG00000025032	12	895.813	553.463	0.658714	0.158112	3.09843e-05	0.00056074
100061205	SBSPON	SBSPON	ENSECAG00000011744	9	132.368	204.076	-0.599379	0.143917	3.11694e-05	0.000563611
100055762	DCAF16				176.996	283.767	-0.646687	0.155428	3.1728e-05	0.000573227
100056268	S100A16	S100A16	ENSECAG00000000730	5	5016.52	2968.68	0.710102	0.170686	3.17848e-05	0.000573766
100630057	GAL	GAL	ENSECAG00000016579	12	26.6007	4.4229	1.45891	0.35071	3.18409e-05	0.000574294
111775935	LOC111775935				31.5589	82.4302	-1.1305	0.271808	3.19398e-05	0.000575591
102147473	BEX4				118.299	207.13	-0.750187	0.180462	3.22415e-05	0.000580537
100049947	FHL2	FHL2	ENSECAG00000022203	15	376.103	169.014	1.00275	0.241232	3.22773e-05	0.000580692
100073240	LYSMD3	LYSMD3	ENSECAG00000024495	14	376.652	241.734	0.612066	0.147262	3.2345e-05	0.000581419
100069542	RAB3A	RAB3A	ENSECAG00000023115	21	28.3992	57.3511	-0.917677	0.220842	3.24782e-05	0.000583323
100050256	SLC38A1	SLC38A1	ENSECAG00000007576	6	1170.18	681.268	0.729244	0.175516	3.25502e-05	0.000584124
100060683	CCDC25	CCDC25	ENSECAG00000011924	2	822.388	658.522	0.315821	0.0760366	3.27362e-05	0.000586591
100147468	CD19	CD19	ENSECAG00000024105	13	101.169	53.4382	0.841524	0.202606	3.27427e-05	0.000586591
100061902	EIF4A1	EIF4A1	ENSECAG00000021478	11	10876.9	7249.71	0.562992	0.135573	3.28572e-05	0.000588149
100052985	NDUFA4L2	NDUFA4L2	ENSECAG00000023525	6	1050.71	396.681	1.14531	0.275926	3.31355e-05	0.000592634
100068800	FA2H	FA2H	ENSECAG00000020245	3	2079.41	742.345	1.18139	0.284662	3.32263e-05	0.00059376
111768743	SP9				0.7946	11.8282	-1.46653	0.353487	3.34312e-05	0.000596921
100056201	AATK	AATK	ENSECAG00000021405	11	27.6496	50.3206	-0.797874	0.192339	3.35007e-05	0.000597662
100051081	SERPINB5	SERPINB5	ENSECAG00000023893	8	12905.4	8519.19	0.575206	0.138689	3.36188e-05	0.000599269
111771371	LOC111771371				4.4484	15.3399	-1.30959	0.315806	3.3714e-05	0.000600464
100060143	DNAJA4	DNAJA4	ENSECAG00000023807	1	833.697	1208.27	-0.518114	0.124953	3.37653e-05	0.000600875
100071612	LOC100071612		ENSECAG00000015496	11	139.275	46.6664	1.23042	0.296784	3.38565e-05	0.000601997
100052054	IL17RE	IL17RE	ENSECAG00000014681	16	880.116	1243.75	-0.485513	0.117175	3.42056e-05	0.000607697
100050921	LOC100050921	CYP51A1	ENSECAG00000006455	4	2571.98	1534.71	0.699721	0.168883	3.4246e-05	0.000607909
100066121	ALDOA	ALDOA	ENSECAG00000003121	13	9656.31	6771.97	0.496724	0.119903	3.43231e-05	0.000608772
100051861	RGMA	RGMA	ENSECAG00000020167	1	105.502	192.048	-0.793764	0.191738	3.47548e-05	0.000615916
111767616	LOC111767616				3.7778	17.0872	-1.39675	0.337432	3.48281e-05	0.000616703
100050887	CDCA5	CDCA5	ENSECAG00000019578	12	124.279	51.9412	1.06621	0.257846	3.54867e-05	0.000627843
100062224	PPP2CB	PPP2CB	ENSECAG00000011173	27	1733.75	1268.28	0.44061	0.106654	3.60868e-05	0.000637932
100071840	STRIP2	STRIP2	ENSECAG00000023334	4	83.8724	153.003	-0.796167	0.192746	3.61716e-05	0.000638901
100060485	SCD	SCD	ENSECAG00000014658	1	363705	224644	0.657858	0.159284	3.62634e-05	0.000639993
100063440	LAD1	LAD1	ENSECAG00000013156	30	3623.24	2204.29	0.676352	0.163881	3.67368e-05	0.000647695
100146793	DIRAS3				3.6355	12.174	-1.24133	0.300787	3.67605e-05	0.000647695
100052637	CORO2B	CORO2B	ENSECAG00000014020	1	137.334	327.876	-1.05762	0.256359	3.69878e-05	0.000651072
100065829	DSC2	DSC2	ENSECAG00000007761	8	5581.73	2051.79	1.16423	0.282216	3.70261e-05	0.000651072
100053301	TCTA	TCTA	ENSECAG00000017355	16	221.881	302.879	-0.437051	0.105947	3.70437e-05	0.000651072
100050291	ARL5A	ARL5A	ENSECAG00000023672	18	4292.69	2432.6	0.759913	0.184236	3.71271e-05	0.000651404
102150981	LOC102150981				101.26	186.801	-0.812069	0.196893	3.71691e-05	0.000651404
100070572	ANLN	ANLN	ENSECAG00000016382	4	683.645	315.378	0.974411	0.23626	3.71824e-05	0.000651404
100061292	SORBS1	SORBS1	ENSECAG00000018511	1	842.386	1362.1	-0.656119	0.159086	3.71847e-05	0.000651404
100072667	TRPV3	TRPV3	ENSECAG00000022344	11	2087.25	1114.61	0.826151	0.200327	3.72326e-05	0.000651709
100062356	MAB21L1	MAB21L1	ENSECAG00000004493	17	18.6844	53.3691	-1.18503	0.287432	3.74264e-05	0.000654563
100072982	TRDN				0.6904	5.5493	-1.44559	0.350769	3.76891e-05	0.000658618
100630498	LY86	LY86	ENSECAG00000016805	20	26.9646	8.1991	1.27367	0.309069	3.77239e-05	0.000658687
106782890	LOC106782890				130.638	68.8518	0.837067	0.203138	3.77756e-05	0.00065905
100064657	ARRB1	ARRB1	ENSECAG00000017459	7	1663.77	2809.32	-0.707926	0.171807	3.78106e-05	0.000659122
111770171	LOC111770171				10.4965	0.7252	1.42738	0.346572	3.81237e-05	0.000664037
100052300	CAMK1	CAMK1	ENSECAG00000023628	16	59.8499	107.221	-0.772549	0.187601	3.82094e-05	0.000664987
100034242	LOC100034242		ENSECAG00000034047	3	1585.74	2897.44	-0.798138	0.193858	3.83617e-05	0.000667093
100053023	RAD51B	RAD51B	ENSECAG00000014132	24	199.157	294.343	-0.546706	0.13284	3.86278e-05	0.000670726
100052177	CIDEC	CIDEC	ENSECAG00000033890	16	2.7707	9.5133	-1.26998	0.308583	3.86335e-05	0.000670726
102148609	LOC102148609				21.3782	3.0521	1.45491	0.353734	3.9054e-05	0.000677216
100302031	TPC3	TPC3	ENSECAG00000031827	15	42.1408	102.196	-1.06622	0.259236	3.90708e-05	0.000677216
100065603	ZSWIM5	ZSWIM5	ENSECAG00000020787	2	11.5969	33.4437	-1.20008	0.291897	3.93424e-05	0.000681264
100059006	GPR180	GPR180	ENSECAG00000011085	17	189.593	271.306	-0.501323	0.121942	3.93681e-05	0.000681264
111774999	LOC111774999				24.7203	52.688	-0.953424	0.231967	3.95357e-05	0.000683565
100071118	IGSF11	IGSF11	ENSECAG00000010048	19	23.9932	51.9189	-0.95695	0.232834	3.95652e-05	0.000683565
100629807	CXCL11	CXCL11	ENSECAG00000012253	3	18.8895	5.1721	1.43622	0.349472	3.96179e-05	0.000683922
100053051	GLRX3	GLRX3	ENSECAG00000000306	1	1190.94	857.663	0.461452	0.112296	3.96981e-05	0.000684753
100073016	PPIF	PPIF	ENSECAG00000008796	1	917.822	576.883	0.635873	0.154754	3.97522e-05	0.000685132
100630857	RIPPLY3	RIPPLY3	ENSECAG00000018917	26	130.306	46.6446	1.18005	0.287375	4.02047e-05	0.000692371
100065894	IL32				524.285	210.98	1.09269	0.266185	4.0431e-05	0.000695707
100050934	BCL2	BCL2	ENSECAG00000020437	8	205.764	310.307	-0.566763	0.138073	4.04648e-05	0.000695727
100063895	ANKS6	ANKS6	ENSECAG00000016143	25	356.978	593.58	-0.68933	0.167965	4.06029e-05	0.000697539
100057821	ABHD6	ABHD6	ENSECAG00000007024	16	3051.19	1742.3	0.750338	0.182891	4.08434e-05	0.000701107
100071284	DIP2C	DIP2C	ENSECAG00000008141	29	402.745	625.424	-0.605073	0.147495	4.08997e-05	0.000701508
111770232	LOC111770232				2.5665	12.3857	-1.38129	0.336769	4.10321e-05	0.000703214
100066971	WSCD2	WSCD2	ENSECAG00000019805	8	17.1649	46.1188	-1.14127	0.278305	4.11738e-05	0.000705076
100062036	PLIN3	PLIN3	ENSECAG00000009572	7	1278.14	658.773	0.861891	0.21046	4.21657e-05	0.000721483
100629307	ZNF706	ZNF706	ENSECAG00000013562	9	1850.89	1250.79	0.544506	0.132979	4.22759e-05	0.000722789
100071467	SRRM1	SRRM1	ENSECAG00000026981	2	2291.7	2858	-0.314799	0.0768857	4.23309e-05	0.000723151
100057451	AUNIP				40.6386	18.3862	0.991332	0.24215	4.24204e-05	0.000724099
100071721	SH3TC2	SH3TC2	ENSECAG00000009311	14	723.643	1307.18	-0.785004	0.191781	4.25385e-05	0.000725535
100054142	GPR39	GPR39	ENSECAG00000005577	18	7.788	24.0134	-1.23637	0.302078	4.2603e-05	0.000726054
100034195	MMP3	MMP3	ENSECAG00000000750	7	318.029	104.155	1.23194	0.301269	4.32909e-05	0.000737189
100057142	PHLPP1	PHLPP1	ENSECAG00000016885	8	494.481	667.889	-0.425931	0.104174	4.33906e-05	0.000738298
111772666	LOC111772666				5.2311	21.6065	-1.33953	0.327645	4.34421e-05	0.000738585
100055716	PPARGC1A	PPARGC1A	ENSECAG00000009164	3	86.5801	321.53	-1.31319	0.321449	4.40348e-05	0.000748065
100053729	PEX11A	PEX11A	ENSECAG00000010027	1	1745.67	1136.1	0.593137	0.145228	4.42335e-05	0.000750844
111775012	LOC111775012				19.6633	61.8227	-1.23587	0.302647	4.43576e-05	0.000752351
100060636	AGA	AGA	ENSECAG00000000085	27	318.16	456.477	-0.502021	0.122956	4.44675e-05	0.000753616
100062109	KIF20B	KIF20B	ENSECAG00000023331	1	294.723	165.019	0.77184	0.189171	4.50136e-05	0.000762033
100056472	S100P				158.945	41.96	1.34978	0.330827	4.50356e-05	0.000762033
100070757	37865	SEPT3	ENSECAG00000023601	28	32.2093	70.3056	-0.976428	0.239486	4.55868e-05	0.000770749
100034089	TFRC	TFRC	ENSECAG00000024267	19	5635.21	3749.54	0.564351	0.138458	4.58219e-05	0.000773476
102150856	LOC102150856				35.9617	64.4119	-0.767786	0.188373	4.58394e-05	0.000773476
100053126	RRM1	RRM1	ENSECAG00000023847	7	1695.41	1010.68	0.699506	0.171624	4.58568e-05	0.000773476
100064801	ACE	ACE	ENSECAG00000012910	11	183.017	431.334	-1.04358	0.256192	4.63219e-05	0.000780568
100056814	MAGI2	MAGI2	ENSECAG00000008564	4	7.657	19.7782	-1.1055	0.271401	4.63505e-05	0.000780568
100068369	LCN9	LCN9	ENSECAG00000005458	25	9.4067	1.5469	1.43401	0.352121	4.65119e-05	0.00078267
111768857	LOC111768857		ENSECAG00000040443	18	709.024	364.882	0.862916	0.211948	4.67393e-05	0.000785875
100065604	DTNBP1	DTNBP1	ENSECAG00000012588	20	168.846	238.58	-0.487103	0.119656	4.68386e-05	0.000786926
100054395	NEDD4L	NEDD4L	ENSECAG00000000751	8	830.447	1300.01	-0.615264	0.151263	4.75179e-05	0.000797709
100147299	CBLC	CBLC	ENSECAG00000018127	10	69.0054	31.0856	0.996004	0.244892	4.75983e-05	0.000798432
100063950	LOC100063950		ENSECAG00000007425	10	10.0897	28.5771	-1.16606	0.286735	4.76863e-05	0.00079928
100060928	LRP8	LRP8	ENSECAG00000007244	2	666.495	328.699	0.905546	0.222737	4.79201e-05	0.000802567
100065499	EDA	EDA	ENSECAG00000026865	X	84.5866	127.067	-0.565326	0.139064	4.79893e-05	0.000802988
100051205	HHIPL1	HHIPL1	ENSECAG00000024687	24	120.74	60.4749	0.892977	0.219671	4.80204e-05	0.000802988
100060300	S100A11	S100A11	ENSECAG00000019069	5	8086.26	4766.25	0.71269	0.175351	4.81626e-05	0.000804325
111774617	LOC111774617				1.5344	7.3987	-1.38814	0.341545	4.81758e-05	0.000804325
100071173	YJEFN3		ENSECAG00000018123	21	37.7878	72.5958	-0.854384	0.210441	4.90787e-05	0.000818758
100071782	MAGT1	MAGT1	ENSECAG00000008074	X	1317.83	1690.65	-0.354564	0.0873426	4.91849e-05	0.000819889
100630481	UBE2D3		ENSECAG00000020678	3	4242.32	3264.52	0.371594	0.0915517	4.93157e-05	0.000821428
100053591	CLDN19	CLDN19	ENSECAG00000021395	2	8.629	24.1333	-1.15872	0.285615	4.97248e-05	0.000827596
100064158	RHBG	RHBG	ENSECAG00000013494	5	1960.03	1211.91	0.655128	0.161583	5.02558e-05	0.000835781
106782227	LOC106782227				19.0012	35.6156	-0.834092	0.205751	5.03711e-05	0.000837047
100051345	ANKEF1	ANKEF1	ENSECAG00000011916	22	32.1179	13.3046	1.07701	0.265703	5.04696e-05	0.000837627
100071350	GRAMD1C	GRAMD1C	ENSECAG00000018023	19	644.489	478.487	0.420214	0.10367	5.04845e-05	0.000837627
100066759	FAM234B	FAM234B	ENSECAG00000018373	6	641.674	1032.27	-0.649325	0.160235	5.07094e-05	0.000839723
100068923	LOC100068923		ENSECAG00000040039	3	1323.96	620.754	0.954667	0.235585	5.07124e-05	0.000839723
100063613	CETN2	CETN2	ENSECAG00000000796	X	822.177	551.199	0.554948	0.136948	5.07289e-05	0.000839723
100054931	ALDH1A1	ALDH1A1	ENSECAG00000019343	23	3141.9	4692.39	-0.556102	0.137249	5.08285e-05	0.000839968
100055920	PSMD6	PSMD6	ENSECAG00000021193	16	1320.88	960.759	0.447849	0.110535	5.08549e-05	0.000839968
100066736	LMBR1	LMBR1	ENSECAG00000024396	4	1957.46	1426.02	0.446035	0.110096	5.09303e-05	0.000839968
106782069	LOC106782069				6.056	17.1845	-1.17219	0.289336	5.0931e-05	0.000839968
100059135	SUOX	SUOX	ENSECAG00000023522	6	435.176	640.431	-0.537929	0.13278	5.09405e-05	0.000839968
100053167	HERC3	HERC3	ENSECAG00000011129	3	2466.16	1797.15	0.445593	0.110048	5.14195e-05	0.000846966
100057340	HTATIP2	HTATIP2	ENSECAG00000020077	7	2736.33	1651.45	0.684567	0.169072	5.14444e-05	0.000846966
100054186	TNS4	TNS4	ENSECAG00000007918	11	2700.56	1482.59	0.792569	0.195775	5.15761e-05	0.00084848
100060645	ORAI2	ORAI2	ENSECAG00000011613	13	385.873	228.457	0.709056	0.175168	5.16859e-05	0.000849633
100146280	ZXDB		ENSECAG00000018848	X	123.851	175.916	-0.489085	0.120973	5.27869e-05	0.000866132
100068117	SLC9B2	SLC9B2	ENSECAG00000010434	3	303.834	186.212	0.667649	0.165143	5.28026e-05	0.000866132
100034016	PRG4	PRG4	ENSECAG00000020648	5	19.7091	0.881	1.34417	0.332484	5.28114e-05	0.000866132
100071070	ARFGAP3	ARFGAP3	ENSECAG00000023901	28	521.183	837.307	-0.646936	0.160086	5.31851e-05	0.000870952
111775204	LOC111775204				63.7308	34.3507	0.815674	0.201842	5.3187e-05	0.000870952
100052701	PHOSPHO2	PHOSPHO2	ENSECAG00000031680	18	83.2032	54.0209	0.599803	0.14844	5.32926e-05	0.000872012
104795121	MIR8997				26.7981	11.0787	1.059	0.262148	5.35161e-05	0.000874999
100066619	MVK	MVK	ENSECAG00000023067	8	2377.75	1414.64	0.70113	0.173588	5.36688e-05	0.000876824
100069056	LBX2	LBX2	ENSECAG00000015630	15	185.138	350.556	-0.83422	0.206582	5.38611e-05	0.000879293
100066947	HAS3	HAS3	ENSECAG00000035324	3	1042.23	434.05	1.05857	0.262208	5.41049e-05	0.000882597
100630668	PLN	PLN	ENSECAG00000036379	10	56.0925	140.426	-1.08709	0.269303	5.42098e-05	0.000882866
100071193	AP2S1	AP2S1	ENSECAG00000016403	10	732.254	481.031	0.580707	0.143857	5.4211e-05	0.000882866
100059476	SEMA6C	SEMA6C	ENSECAG00000000588	5	135.506	246.435	-0.791062	0.195975	5.42455e-05	0.000882866
102147786	LOC102147786				4.2762	13.8816	-1.24891	0.309448	5.43856e-05	0.000884471
100071568	MMP28	MMP28	ENSECAG00000004234	11	469.099	211.674	0.989527	0.245237	5.46054e-05	0.000887369
111771331	LOC111771331				7.7473	27.7745	-1.29086	0.319982	5.47971e-05	0.000889806
100068603	LOC100068603	CYP2B6	ENSECAG00000009466	10	58.0046	143.319	-1.077	0.267031	5.50117e-05	0.000892612
100057746	SMG5	SMG5	ENSECAG00000001389	5	1201.06	917.72	0.380581	0.0943675	5.50763e-05	0.000892959
100056840	SULF2	SULF2	ENSECAG00000013630	22	2756.61	1898.3	0.519942	0.128928	5.51168e-05	0.000892959
106781614	LOC106781614				31.5204	15.0589	0.940295	0.233182	5.51971e-05	0.000893071
100069524	TDO2	TDO2	ENSECAG00000020063	2	0.2262	14.0588	-1.30809	0.324393	5.52074e-05	0.000893071
111767722	LOC111767722				46.5195	15.318	1.22237	0.303172	5.532e-05	0.000894215
100063687	PKM	PKM	ENSECAG00000007644	1	9071.59	5388.82	0.702755	0.174329	5.54921e-05	0.000896317
100065122	CETN3	CETN3	ENSECAG00000024704	14	611.558	478.384	0.348948	0.086572	5.56053e-05	0.000897466
100061730	S100A9		ENSECAG00000010117	5	240.166	42.6064	1.41502	0.351256	5.61481e-05	0.000905542
100071064	ANKRD6	ANKRD6	ENSECAG00000021169	10	224.149	338.723	-0.57128	0.14183	5.62716e-05	0.000906849
100054867	RAB27A	RAB27A	ENSECAG00000010394	1	904.886	663.677	0.437069	0.108586	5.69568e-05	0.000917198
106781744	LOC106781744				27.6024	66.2904	-1.05524	0.262276	5.73677e-05	0.000922789
100059121	POMT2	POMT2	ENSECAG00000018660	24	237.607	300.349	-0.336228	0.0835705	5.73905e-05	0.000922789
100066649	NME4	NME4	ENSECAG00000020229	13	275.382	358.118	-0.36917	0.0917666	5.74808e-05	0.000922977
100067634	TMEM8B	TMEM8B	ENSECAG00000000440	25	37.7541	68.9938	-0.784178	0.194933	5.75101e-05	0.000922977
111775687	LOC111775687				34.3683	12.9667	1.14003	0.283399	5.7532e-05	0.000922977
100629509	BBS1		ENSECAG00000017091	12	380.687	476.124	-0.317297	0.0788903	5.77062e-05	0.000925077
100067339	SIRPA		ENSECAG00000035431	22	1281.51	844.369	0.57722	0.143525	5.77685e-05	0.00092538
100052204	GPD1	GPD1	ENSECAG00000001568	6	626.436	366.709	0.720843	0.179413	5.87452e-05	0.00094032
111773207	LOC111773207				2.8015	10.7054	-1.30329	0.324479	5.90544e-05	0.000944561
100055151	DLGAP4	DLGAP4	ENSECAG00000011582	22	2153.89	1576.36	0.439448	0.10942	5.91524e-05	0.00094542
100072707	LOC100072707		ENSECAG00000002374	1	166.68	78.4562	0.950033	0.236602	5.93652e-05	0.000947827
111769323	LOC111769323				25.1332	98.6467	-1.31867	0.328419	5.93919e-05	0.000947827
100063588	FBXL19	FBXL19	ENSECAG00000018851	13	755.403	524.666	0.507092	0.126333	5.9715e-05	0.000952272
100053020	GHR	GHR	ENSECAG00000002986	21	250.086	408.84	-0.667969	0.166477	6.01095e-05	0.000957847
100033979	PTHLH	PTHLH	ENSECAG00000014708	6	108.657	36.4397	1.21067	0.301801	6.03415e-05	0.000960826
100146206	THBD	THBD	ENSECAG00000005241	22	1056.35	556.145	0.836729	0.208727	6.10466e-05	0.000971328
102150036	LOC102150036				53.585	152.486	-1.18066	0.294619	6.1389e-05	0.000976048
111768640	LOC111768640				16.5463	43.6071	-1.12835	0.281589	6.14759e-05	0.000976703
102148287	LOC102148287				1.622	7.9814	-1.38026	0.344517	6.16573e-05	0.000978856
100071378	EIF4G2	EIF4G2	ENSECAG00000014700	7	13715.8	11399.5	0.264549	0.0660423	6.18204e-05	0.000980389
100051065	LOC100051065		ENSECAG00000039827	3	215.993	570.648	-1.12716	0.281392	6.18458e-05	0.000980389
100049906	TNFSF15	TNFSF15	ENSECAG00000014513	25	27.6533	109.667	-1.32657	0.33119	6.18925e-05	0.000980401
100071160	LOC100071160		ENSECAG00000039078	20	5.5173	18.4684	-1.25642	0.3137	6.19795e-05	0.000981051
100053685	C11H17orf58				65.6115	95.5494	-0.522628	0.1305	6.20644e-05	0.000981666
100053394	PRKCE	PRKCE	ENSECAG00000010557	15	180.253	248.216	-0.451986	0.112871	6.21576e-05	0.000981854
100064268	IQGAP3	IQGAP3	ENSECAG00000020111	5	294.666	133.487	0.983549	0.245615	6.21683e-05	0.000981854
100063217	PAK1	PAK1	ENSECAG00000017840	7	520.925	372.193	0.471937	0.117889	6.24828e-05	0.000986092
106782630	LOC106782630				45.3771	15.7047	1.19969	0.299919	6.33327e-05	0.000998766
100053895	NFYC	NFYC	ENSECAG00000000678	2	503.584	667.521	-0.399924	0.0999905	6.34448e-05	0.000999794
100069929	TOR1B	TOR1B	ENSECAG00000008630	25	434.371	331.878	0.380929	0.0952753	6.38284e-05	0.0010051
100147113	ACADS	ACADS	ENSECAG00000012575	8	232.363	367.054	-0.625154	0.156438	6.43731e-05	0.00101262
100054738	RAC3	RAC3	ENSECAG00000014115	11	79.355	137.427	-0.733748	0.183617	6.44017e-05	0.00101262
100064761	BLVRA	BLVRA	ENSECAG00000011650	4	471.917	278.306	0.711889	0.178155	6.44484e-05	0.00101262
100034111	HRH4	HRH4	ENSECAG00000006494	8	11.134	2.0769	1.39112	0.348206	6.46656e-05	0.00101528
100053113	TC2N	TC2N	ENSECAG00000007305	24	245.204	540.022	-0.979665	0.245238	6.47622e-05	0.00101605
100053318	LOC100053318		ENSECAG00000018058	3	7.7952	0.7018	1.40367	0.351426	6.49116e-05	0.00101736
100070575	SORD	SORD	ENSECAG00000005266	1	256.439	396.807	-0.601671	0.15064	6.49407e-05	0.00101736
100070127	ME1	ME1	ENSECAG00000024482	10	2721.65	1847.33	0.537881	0.134714	6.5308e-05	0.00102179
100071434	HECTD2	HECTD2	ENSECAG00000013814	1	418.887	278.655	0.564543	0.141397	6.53481e-05	0.00102179
102148255	LOC102148255				4.8843	0.4886	1.40568	0.352076	6.53674e-05	0.00102179
100063101	SOWAHA	SOWAHA	ENSECAG00000022339	14	5.5924	19.2069	-1.27388	0.319121	6.55661e-05	0.00102415
100061064	INF2	INF2	ENSECAG00000007611	24	3237.57	1620.85	0.888451	0.222619	6.58218e-05	0.00102739
100052159	TOM1L2	TOM1L2	ENSECAG00000019447	11	1767.15	2252.1	-0.344888	0.0864604	6.63615e-05	0.00103506
106781884	LOC106781884				3.8384	16.1476	-1.34956	0.338341	6.642e-05	0.00103521
100060701	SLC44A1	SLC44A1	ENSECAG00000002233	25	2807.97	2080.87	0.422764	0.106023	6.6779e-05	0.0010394
100055706	AK2	AK2	ENSECAG00000023800	2	2025.61	1204.92	0.700029	0.175558	6.67865e-05	0.0010394
100630825	OCIAD2	OCIAD2	ENSECAG00000024972	3	274.346	422.148	-0.593574	0.148887	6.69843e-05	0.00104172
100059035	CCDC86	CCDC86	ENSECAG00000001495	12	436.73	258.325	0.706482	0.177246	6.72278e-05	0.00104446
100063293	ISM1	ISM1	ENSECAG00000010587	22	194.995	511.696	-1.118	0.280496	6.72579e-05	0.00104446
100050760	LOC100050760		ENSECAG00000032188	26	940.363	608.129	0.598673	0.15021	6.73183e-05	0.00104463
100051776	CCDC181	CCDC181	ENSECAG00000008361	5	10.9798	31.1396	-1.16968	0.2935	6.74041e-05	0.0010452
100061341	LOC100061341	TLE1	ENSECAG00000013680	23	324.994	466.442	-0.503631	0.126418	6.78036e-05	0.00105064
100050604	PNPLA3	PNPLA3	ENSECAG00000014604	28	4731.27	2409.84	0.869678	0.218332	6.7972e-05	0.00105248
106781959	LOC106781959				37.1274	100.275	-1.13662	0.285381	6.81011e-05	0.00105371
100069417	BHLHB9				68.043	111.851	-0.6783	0.170315	6.8163e-05	0.00105391
111768022	POU3F3				3.8853	20.5255	-1.37695	0.34577	6.82547e-05	0.00105453
102148628	LOC102148628				13.8338	37.7217	-1.13529	0.285096	6.83018e-05	0.00105453
100067216	GNE	GNE	ENSECAG00000014124	25	363.899	515.175	-0.485055	0.121848	6.86799e-05	0.00105913
100146435	GPC2	GPC2	ENSECAG00000008170	13	12.4649	25.732	-0.916184	0.230154	6.86995e-05	0.00105913
102150057	GPRASP1	GPRASP1	ENSECAG00000031861	X	68.6967	123.829	-0.775086	0.194768	6.90505e-05	0.00106259
100054567	LOC100054567	BAAT	ENSECAG00000015421	25	583.707	296.63	0.871797	0.219078	6.90903e-05	0.00106259
100060018	PITPNA				1634.72	1270.13	0.358846	0.0901761	6.90918e-05	0.00106259
100063103	CEP68	CEP68	ENSECAG00000009985	15	431.019	627.901	-0.522309	0.131257	6.9123e-05	0.00106259
100067258	C15H2orf68	C15H2orf68	ENSECAG00000014919	15	1029.12	1330.11	-0.36483	0.0916949	6.9281e-05	0.00106425
100052311	SMOX	SMOX	ENSECAG00000005905	22	1199.06	721.831	0.68588	0.172432	6.95907e-05	0.00106824
100052754	KIF2C	KIF2C	ENSECAG00000019038	2	266.659	126.85	0.936991	0.235637	6.99637e-05	0.0010732
100630074	CCNY	CCNY	ENSECAG00000010378	29	1405.9	1143.22	0.296635	0.0746131	7.01901e-05	0.00107589
100057383	LOC100057383		ENSECAG00000012625	8	34.2219	2.6384	1.36303	0.342871	7.02756e-05	0.00107643
111769169	ZSCAN12	ZSCAN12	ENSECAG00000039104	20	61.3748	109.372	-0.761365	0.191545	7.04235e-05	0.00107792
100060243	GREM2	GREM2	ENSECAG00000003167	30	83.1407	193.475	-1.0226	0.257338	7.07423e-05	0.00108203
100062842	SYNE1	SYNE1	ENSECAG00000017353	31	858.994	1587.2	-0.805133	0.202641	7.09141e-05	0.00108388
100147127	KRT19		ENSECAG00000014086	11	139.485	401.483	-1.17061	0.294656	7.10261e-05	0.00108481
100071263	MTFR1L	MTFR1L	ENSECAG00000008719	2	485.005	656.079	-0.425193	0.10705	7.12959e-05	0.00108816
100064707	KDM5B	KDM5B	ENSECAG00000014268	30	2893.89	2166.57	0.408986	0.102986	7.14922e-05	0.00109037
100034137	FCER1G	FCER1G	ENSECAG00000009535	5	415.64	217.669	0.840644	0.211948	7.30042e-05	0.00111264
100051364	SERTAD4	SERTAD4	ENSECAG00000015692	5	828.753	469.085	0.756795	0.190925	7.37557e-05	0.00112329
100033843	SMAD2	SMAD2	ENSECAG00000015132	8	1258.8	985.748	0.347291	0.0876193	7.38181e-05	0.00112332
106781303	LOC106781303				17.5709	508.251	-1.32458	0.334195	7.38629e-05	0.00112332
100064506	HDGF	HDGF	ENSECAG00000011178	5	4322.68	3162.69	0.439409	0.110871	7.39424e-05	0.00112372
100052567	GGH	GGH	ENSECAG00000014903	9	1073.2	593.552	0.781281	0.197159	7.41104e-05	0.00112548
100064396	LOC100064396		ENSECAG00000038709	7	86.1069	39.3272	0.976764	0.246509	7.42032e-05	0.00112608
100063278	DIRAS2	DIRAS2	ENSECAG00000002969	23	35.6891	11.4511	1.23257	0.311108	7.43621e-05	0.00112769
102149554	LOC102149554				30.1404	56.0127	-0.811189	0.204852	7.49858e-05	0.00113634
100069718	ACAT1	ACAT1	ENSECAG00000020128	7	1066.2	1643.28	-0.594841	0.150272	7.54477e-05	0.00114253
100053863	CLEC7A	CLEC7A	ENSECAG00000011117	6	40.0509	12.4817	1.24934	0.315737	7.59277e-05	0.00114899
100070193	ANKH	ANKH	ENSECAG00000006338	21	2445.09	3846.39	-0.619687	0.15664	7.61732e-05	0.00115188
100063148	PREX2	PREX2	ENSECAG00000018479	9	196.858	372.797	-0.830896	0.210043	7.62677e-05	0.00115191
100053759	METTL1	METTL1	ENSECAG00000009016	6	378.707	265.72	0.494501	0.125007	7.62827e-05	0.00115191
100068315	CYP2F1	CYP2F1	ENSECAG00000007161	10	3.4577	28.0986	-1.39497	0.35273	7.6607e-05	0.00115599
100055265	RAB31	RAB31	ENSECAG00000006886	8	1632.1	1033.25	0.625566	0.15819	7.66862e-05	0.00115636
100065036	RANBP9	RANBP9	ENSECAG00000003632	20	1452.83	1175.28	0.3029	0.0766517	7.76168e-05	0.00116957
100053510	PDLIM5	PDLIM5	ENSECAG00000016733	3	1208.61	1684.61	-0.466097	0.117979	7.79334e-05	0.00117351
100061807	SCAMP5	SCAMP5	ENSECAG00000021070	1	5.8565	20.2047	-1.24406	0.315011	7.83964e-05	0.00117964
100058574	MCCC1	MCCC1	ENSECAG00000008214	19	243.471	342.617	-0.479559	0.121436	7.84511e-05	0.00117964
111775952	LOC111775952				45.255	93.0054	-0.910205	0.2305	7.85323e-05	0.00118003
100062277	GTF2IRD1	GTF2IRD1	ENSECAG00000019745	13	320.349	451.538	-0.480651	0.121735	7.86921e-05	0.0011816
100057838	EFR3A	EFR3A	ENSECAG00000014883	9	1026.53	824.784	0.311833	0.0789823	7.87602e-05	0.00118179
100054321	LOC100054321				111.057	38.5544	1.17586	0.297881	7.89979e-05	0.00118452
100066161	IL18BP	IL18BP	ENSECAG00000010231	7	519.223	691.457	-0.404928	0.102603	7.92797e-05	0.00118742
100062393	KIF20A	KIF20A	ENSECAG00000016860	14	352.825	161.748	0.968735	0.245467	7.93024e-05	0.00118742
100146755	TNFRSF12A	TNFRSF12A	ENSECAG00000022424	13	513.202	263.235	0.862078	0.218456	7.93878e-05	0.00118754
100067343	ACADM	ACADM	ENSECAG00000021085	5	3722.95	2765.92	0.418648	0.10609	7.94214e-05	0.00118754
111775733	LOC111775733				3.8798	20.7064	-1.37216	0.347892	8.00608e-05	0.00119626
100053947	MAPRE1	MAPRE1	ENSECAG00000010222	22	1762.97	1338.12	0.389543	0.0987993	8.05453e-05	0.00120266
106782605	LOC106782605				8.8393	26.9324	-1.21102	0.307229	8.08875e-05	0.00120692
100060519	BLOC1S2	BLOC1S2	ENSECAG00000013421	1	194.963	141.58	0.450588	0.114342	8.12456e-05	0.00121142
100059625	PIWIL3	PIWIL3	ENSECAG00000018484	8	1.2559	11.3461	-1.39228	0.353547	8.21525e-05	0.00122408
100071529	EFR3B	EFR3B	ENSECAG00000016528	15	322.956	147.427	0.973475	0.24723	8.23272e-05	0.00122583
111774375	LOC111774375				16.3623	32.3089	-0.857072	0.217696	8.24995e-05	0.00122704
100068609	NCAPG	NCAPG	ENSECAG00000007470	3	380.988	182.283	0.929206	0.236028	8.25583e-05	0.00122704
100034113	IL13	IL13	ENSECAG00000009732	14	11.2864	0.3209	1.33634	0.339449	8.2581e-05	0.00122704
102147596	LOC102147596				1.1306	5.9856	-1.36107	0.345752	8.26617e-05	0.00122739
100071947	IFFO2	IFFO2	ENSECAG00000011016	2	16186.9	11007.1	0.535038	0.135937	8.28759e-05	0.00122892
100051250	ZNF772		ENSECAG00000003209	10	89.8717	148.139	-0.679822	0.172723	8.28801e-05	0.00122892
102149769	LOC102149769				123.275	196.987	-0.637295	0.162055	8.40397e-05	0.00124495
100053354	BCAS1	BCAS1	ENSECAG00000013155	22	104.358	277.332	-1.11819	0.284348	8.4078e-05	0.00124495
100052020	PPIA		ENSECAG00000016673	4	15448.7	10594.4	0.524153	0.133303	8.42281e-05	0.00124631
100057889	LOC100057889				11.1354	32.3154	-1.1695	0.297499	8.45595e-05	0.00125034
102150901	LOC102150901				13.3591	46.2283	-1.26698	0.322312	8.46204e-05	0.00125038
100070378	LGSN	LGSN	ENSECAG00000021630	20	9.4375	32.2759	-1.26995	0.323117	8.4838e-05	0.00125273
100054579	MALT1	MALT1	ENSECAG00000013691	8	688.614	442.322	0.607361	0.154543	8.49317e-05	0.00125309
100053662	ANKRD13C	ANKRD13C	ENSECAG00000016794	5	1174.87	907.812	0.366423	0.0932451	8.50607e-05	0.00125309
100073227	RHOBTB3	RHOBTB3	ENSECAG00000024622	14	337.086	565.05	-0.695042	0.176873	8.50822e-05	0.00125309
100064741	LOC100064741	CYP7B1	ENSECAG00000007540	9	343.546	181.484	0.830426	0.211333	8.51364e-05	0.00125309
100061946	DTD1	DTD1	ENSECAG00000025075	22	176.934	239.815	-0.429711	0.109358	8.51562e-05	0.00125309
100061564	TRPA1	TRPA1	ENSECAG00000000203	9	3.6997	0.0751	1.23528	0.314473	8.56154e-05	0.00125898
100070100	SECISBP2L	SECISBP2L	ENSECAG00000011253	1	5362.47	3420.18	0.615474	0.15678	8.64708e-05	0.00127068
102149364	LOC102149364				51.4119	90.6513	-0.747738	0.190555	8.70867e-05	0.00127885
100034139	ATP1A1	ATP1A1	ENSECAG00000024623	5	8132.86	13009	-0.639576	0.163036	8.74817e-05	0.00128377
100629762	PRRG3	PRRG3	ENSECAG00000000587	X	258.517	441.689	-0.717931	0.183027	8.76199e-05	0.00128491
100054744	MYO1B	MYO1B	ENSECAG00000017765	18	2736.57	1929.45	0.48828	0.124504	8.78882e-05	0.00128662
100064104	MTFR1	MTFR1	ENSECAG00000018466	9	1313.58	983.89	0.407399	0.103882	8.79114e-05	0.00128662
100063331	FBLN5	FBLN5	ENSECAG00000012066	24	310.395	630.199	-0.897525	0.228874	8.80054e-05	0.00128662
100051733	LOC100051733		ENSECAG00000022583	5	32.9324	11.5489	1.159	0.295555	8.80217e-05	0.00128662
100052243	MARCO	MARCO	ENSECAG00000012151	18	11.8368	2.8094	1.32885	0.338873	8.80376e-05	0.00128662
100068356	COG7	COG7	ENSECAG00000023784	13	515.307	423.099	0.28088	0.0716399	8.82852e-05	0.00128857
100056042	NCOA1	NCOA1	ENSECAG00000017819	15	719.927	989.838	-0.446914	0.113988	8.82922e-05	0.00128857
100070536	SEMA5B	SEMA5B	ENSECAG00000008520	19	15.2212	37.4924	-1.06044	0.27055	8.87045e-05	0.0012937
102151116	LOC102151116				388.843	484.313	-0.315075	0.0803945	8.88756e-05	0.00129447
100062437	CASD1	CASD1	ENSECAG00000011527	4	321.981	475.917	-0.542602	0.138451	8.88781e-05	0.00129447
100056101	BICD2	BICD2	ENSECAG00000010780	23	2986.24	2194.43	0.433385	0.110616	8.93118e-05	0.0012985
102147633	CHI3L2				3.0164	11.0369	-1.2697	0.324076	8.93227e-05	0.0012985
100050657	ANXA4	ANXA4	ENSECAG00000012321	15	3448.88	2511.13	0.445804	0.113789	8.93562e-05	0.0012985
100051763	ERMP1	ERMP1	ENSECAG00000018498	23	2522.1	1135.68	0.982787	0.250871	8.94747e-05	0.0012985
100050397	ANPEP		ENSECAG00000037098	1	73.5906	132.801	-0.777787	0.198548	8.95171e-05	0.0012985
100070133	PPP2R2C	PPP2R2C	ENSECAG00000013951	3	201.438	57.776	1.27957	0.326647	8.95508e-05	0.0012985
100051757	SIRT5	SIRT5	ENSECAG00000026898	20	350.245	508.142	-0.517852	0.132204	8.96302e-05	0.0012985
100051814	DIAPH3	DIAPH3	ENSECAG00000019161	17	238.158	128.853	0.806584	0.205917	8.96416e-05	0.0012985
100072243	ANO3	ANO3	ENSECAG00000008794	7	16.2317	43.6662	-1.12044	0.286203	9.04608e-05	0.00130947
100049576	HRC				12.6649	26.5861	-0.925977	0.236577	9.07556e-05	0.00131285
100070534	SHF	SHF	ENSECAG00000017035	1	1008.2	531.75	0.83169	0.212593	9.14884e-05	0.00132225
100058658	CSNK2B	CSNK2B	ENSECAG00000021100	20	2111.72	1377.12	0.587919	0.150291	9.15865e-05	0.00132225
100068333	HOMER2	HOMER2	ENSECAG00000023619	1	1024.08	694.245	0.53797	0.137523	9.15917e-05	0.00132225
100059096	ADAMTSL4	ADAMTSL4	ENSECAG00000019154	5	452.426	738.538	-0.662986	0.169489	9.16587e-05	0.00132233
111771403	LOC111771403				190.978	61.2868	1.21358	0.3104	9.23943e-05	0.00133204
100055579	CA9	CA9	ENSECAG00000010059	25	526.047	224.149	1.02835	0.263158	9.31596e-05	0.00134144
791248	TLR7	TLR7	ENSECAG00000007883	X	48.3524	17.628	1.14202	0.292247	9.3172e-05	0.00134144
100052802	ATP6V0A1	ATP6V0A1	ENSECAG00000016326	11	3746.82	3035.44	0.299977	0.0768106	9.40646e-05	0.00135293
100059760	RHOF	RHOF	ENSECAG00000024780	8	94.0954	64.3523	0.53586	0.137212	9.40972e-05	0.00135293
111772474	FNDC10	FNDC10	ENSECAG00000029352	2	196.63	105.887	0.811858	0.207971	9.47299e-05	0.00136084
100630684	MTFR2	MTFR2	ENSECAG00000038834	10	69.0808	33.1977	0.925182	0.237008	9.47748e-05	0.00136084
100070234	ARHGAP20	ARHGAP20	ENSECAG00000019958	7	30.4174	71.2695	-1.02058	0.26153	9.5267e-05	0.00136699
100060837	TXNDC17	TXNDC17	ENSECAG00000025006	11	1465.48	837.931	0.743477	0.190574	9.56958e-05	0.00137222
111771071	LOC111771071				12.0921	3.3577	1.2737	0.326513	9.58243e-05	0.00137314
100060963	CTSB	CTSB	ENSECAG00000023820	2	5849.3	4071.13	0.504927	0.129529	9.69141e-05	0.00138757
100055164	TRIM3	TRIM3	ENSECAG00000018279	7	287.507	491.843	-0.717455	0.184054	9.69612e-05	0.00138757
100629668	LOC100629668		ENSECAG00000033936	10	58.3394	22.4183	1.10638	0.283848	9.70782e-05	0.00138831
100060942	LOC100060942		ENSECAG00000039697	18	0.47	4.0516	-1.37489	0.352769	9.72254e-05	0.00138917
111774370	LOC111774370				13.8886	5.6866	1.09446	0.280835	9.73336e-05	0.00138917
100054429	TMEM246	TMEM246	ENSECAG00000002562	25	198.241	103.534	0.842239	0.216117	9.73339e-05	0.00138917
100057290	NANP	NANP	ENSECAG00000039564	22	577.022	484.442	0.251066	0.0644315	9.75373e-05	0.00139114
100051409	PSMD14	PSMD14	ENSECAG00000020046	18	1373.93	899.841	0.582341	0.149483	9.79147e-05	0.0013956
100072589	GFRA3	GFRA3	ENSECAG00000009357	14	37.795	70.1662	-0.809308	0.207761	9.80472e-05	0.00139655
100059541	NOTCH4	NOTCH4	ENSECAG00000012302	20	120.099	207.297	-0.727696	0.186821	9.8135e-05	0.00139687
100059481	NAP1L2	NAP1L2	ENSECAG00000009018	X	10.7745	25.9963	-1.05328	0.270479	9.85574e-05	0.00140195
100055711	FAM214B	FAM214B	ENSECAG00000018086	25	699.183	478.676	0.526669	0.135266	9.87726e-05	0.00140407
100073285	GCNT4	GCNT4	ENSECAG00000005515	14	70.9181	31.2258	0.99857	0.256477	9.88455e-05	0.00140417
111769181	LOC111769181				5.8046	14.4363	-1.05246	0.270347	9.90176e-05	0.00140508
111768395	LOC111768395				0.804	5.3552	-1.37004	0.351931	9.90412e-05	0.00140508
111771230	LOC111771230				0.7455	6.5632	-1.37525	0.353361	9.94569e-05	0.00141004
100054268	EBF2	EBF2	ENSECAG00000014179	2	36.1607	110.405	-1.1925	0.306434	9.96083e-05	0.00141125
100630913	ZNF660	ZNF660	ENSECAG00000014448	16	8.9083	19.0784	-0.947715	0.243582	9.99393e-05	0.00141445
100062283	DESI2		ENSECAG00000008142	30	1043.84	841.856	0.307875	0.0791315	9.99665e-05	0.00141445
102149215	PILRA		ENSECAG00000033857	13	27.3165	12.3268	0.974844	0.250579	0.000100092	0.00141528
100070782	PPIP5K1	PPIP5K1	ENSECAG00000015951	1	769.67	1083.34	-0.478726	0.123063	0.000100213	0.00141605
100051521	DHDH	DHDH	ENSECAG00000014872	10	811.424	417.453	0.85539	0.219967	0.000100773	0.00142209
100066165	LOC100066165				5.5936	1.2212	1.35169	0.347592	0.000100773	0.00142209
100146662	TPPP	TPPP	ENSECAG00000019638	21	374.071	1082.25	-1.16145	0.298895	0.000101984	0.00143822
100051856	LLGL1	LLGL1	ENSECAG00000017646	11	2161.64	1615.75	0.410999	0.105784	0.000102215	0.00144053
100060214	UBE2E1	UBE2E1	ENSECAG00000011371	16	1822.99	1387.03	0.386188	0.0994048	0.000102328	0.00144117
111770708	LOC111770708				38.1277	72.1471	-0.82485	0.21237	0.00010274	0.00144602
100067963	KCNQ4	KCNQ4	ENSECAG00000021257	2	103.839	178.482	-0.720214	0.185462	0.000103024	0.00144864
111769185	LOC111769185				373.598	158.54	1.02777	0.264666	0.000103062	0.00144864
102148332	TIGD7	TIGD7	ENSECAG00000004461	13	83.6792	149.161	-0.762775	0.196438	0.000103163	0.0014491
100066358	RHOG	RHOG	ENSECAG00000022965	7	435.082	301.18	0.512832	0.132136	0.000103993	0.0014598
100059015	BCAR3	BCAR3	ENSECAG00000022721	5	225.804	313.775	-0.459427	0.118415	0.000104538	0.00146649
100060495	CCDC27	CCDC27	ENSECAG00000023289	2	0.8086	6.2222	-1.36912	0.353131	0.000105717	0.00148205
100050435	YIPF1	YIPF1	ENSECAG00000011633	2	435.96	677.894	-0.605016	0.156066	0.000105893	0.00148354
102150670	LOC102150670		ENSECAG00000031280	20	75.012	19.4279	1.29088	0.333017	0.000106042	0.00148466
111776001	LOC111776001				18.8309	46.239	-1.0603	0.273603	0.000106479	0.00148803
100146576	ASRGL1		ENSECAG00000037231	12	23.8464	55.403	-1.01329	0.261479	0.000106519	0.00148803
100052549	IL10RB	IL10RB	ENSECAG00000007359	26	518.715	361.82	0.502099	0.129566	0.00010652	0.00148803
100064191	AP3M1	AP3M1	ENSECAG00000008103	1	1654.95	1381.92	0.257615	0.0664813	0.000106621	0.00148803
100063599	C26H21orf62	C26H21orf62	ENSECAG00000006590	26	2.6549	10.1905	-1.27801	0.329809	0.000106632	0.00148803
100050389	RAB38	RAB38	ENSECAG00000001775	7	1157.59	730.46	0.6277	0.162091	0.000107721	0.00150141
100054847	PRR15	PRR15	ENSECAG00000003083	4	23.3402	50.7374	-0.963208	0.248731	0.000107731	0.00150141
106782538	C24H14orf132				576.277	1316.78	-0.999482	0.258237	0.000108656	0.00151164
100064967	PRSS53	PRSS53	ENSECAG00000024871	13	573.103	312.351	0.795939	0.20565	0.000108673	0.00151164
111773549	LOC111773549				7.8827	22.9825	-1.16241	0.300343	0.000108709	0.00151164
100066958	RHBDL1	RHBDL1	ENSECAG00000015115	13	119.886	70.2032	0.716954	0.18525	0.000108749	0.00151164
100063641	FDPS	FDPS	ENSECAG00000039158	5	2117.33	1122.24	0.824152	0.213016	0.0001093	0.00151832
100066473	AWAT2	AWAT2	ENSECAG00000015526	X	4173.88	1694.74	1.06185	0.274465	0.000109371	0.00151832
100070769	ELL3	ELL3	ENSECAG00000015723	1	66.9497	128.274	-0.839312	0.217016	0.000109953	0.00152541
100067482	MTSS1	MTSS1	ENSECAG00000021545	9	2724.18	3689.73	-0.426936	0.110441	0.000110748	0.00153543
111769943	LOC111769943				2.1594	8.9739	-1.29528	0.335143	0.00011116	0.00154014
111768065	LOC111768065				0.3286	3.0138	-1.35924	0.351737	0.000111384	0.00154225
100066675	KRT13				30.2774	87.9471	-1.16588	0.301885	0.000112462	0.00155616
100069808	FBXO45	FBXO45	ENSECAG00000006613	19	372.9	280.213	0.404409	0.104724	0.000112614	0.00155726
100053430	TMEM184A	TMEM184A	ENSECAG00000017774	13	728.237	365.7	0.878635	0.227549	0.000112785	0.00155767
100146439	CTPS2	CTPS2	ENSECAG00000017669	X	183.617	259.136	-0.480918	0.124548	0.00011279	0.00155767
100066926	PSME4	PSME4	ENSECAG00000013197	15	2814.1	2028.35	0.458851	0.118894	0.000113696	0.00156916
100063507	ABCF2	ABCF2	ENSECAG00000011102	4	645.857	443.376	0.521574	0.135158	0.000113857	0.00157038
100050038	ATXN7L3B	ATXN7L3B	ENSECAG00000001807	28	1583.58	1947.33	-0.294898	0.0764283	0.000114087	0.00157252
100071586	RRAS2	RRAS2	ENSECAG00000021393	7	348.31	250.185	0.465941	0.120782	0.000114457	0.00157662
100630177	TIMD4		ENSECAG00000016251	14	189.566	84.4708	0.990114	0.256701	0.000114753	0.00157967
100065948	EFCAB2		ENSECAG00000022403	14	17.3327	36.6017	-0.935294	0.242509	0.000114914	0.00158087
100062690	TAGLN	TAGLN	ENSECAG00000011268	7	1723.16	3393.55	-0.865644	0.22451	0.000115397	0.00158636
100050051	ADIPOR2	ADIPOR2	ENSECAG00000016136	6	2795.18	1772.37	0.621662	0.161238	0.000115462	0.00158636
100058799	SLC6A8	SLC6A8	ENSECAG00000013965	X	1261.24	850.038	0.546019	0.141649	0.00011585	0.00159067
111768090	LOC111768090				18.8948	35.2635	-0.81097	0.210398	0.000115987	0.00159152
100061475	MAPKAPK3	MAPKAPK3	ENSECAG00000008331	16	1464.73	996.879	0.532887	0.138292	0.000116507	0.00159762
100630593	TMEM220	TMEM220	ENSECAG00000025155	11	86.8917	133.394	-0.582541	0.151196	0.00011674	0.00159979
102148773	LOC102148773				16.1189	32.9979	-0.896843	0.232858	0.000117419	0.00160807
100049964	CDK7	CDK7	ENSECAG00000014570	21	566.045	437.645	0.365555	0.0949273	0.000117688	0.00161072
100052870	HDHD3	HDHD3	ENSECAG00000005335	25	148.853	76.3907	0.85753	0.222748	0.000118231	0.00161711
100053013	DHRS12				6.9955	0.4357	1.35997	0.353304	0.000118466	0.00161929
100058667	SEC14L3	SEC14L3	ENSECAG00000039616	8	2830.88	16096.3	-1.34196	0.348721	0.000118971	0.00162515
106781661	LOC106781661				60.0972	14.3355	1.30945	0.340406	0.000119713	0.00163424
100051765	TGFB3	TGFB3	ENSECAG00000015029	24	144.23	67.2018	0.953055	0.24781	0.000120108	0.00163801
100053256	GPR155	GPR155	ENSECAG00000008471	18	609.701	282.383	0.951895	0.247513	0.000120143	0.00163801
100009715	FCER2	FCER2, CD23	ENSECAG00000009646	7	341.088	114.198	1.17612	0.305844	0.000120309	0.00163922
100057897	TRIP13		ENSECAG00000018918	21	111.984	54.5595	0.908231	0.236219	0.000120618	0.00164239
100073220	RGMB	RGMB	ENSECAG00000018369	14	1189.36	1771.4	-0.550407	0.14322	0.000121489	0.0016532
100066413	RAB2A	RAB2A	ENSECAG00000012124	9	2511.08	1985.29	0.333793	0.0868639	0.000121681	0.00165476
100057533	CACNA2D1	CACNA2D1	ENSECAG00000010809	4	1057.14	652.056	0.654614	0.170417	0.000122411	0.00166362
102148276	LOC102148276				82.445	44.0333	0.80908	0.210776	0.000123748	0.00168072
100069410	APOD	APOD	ENSECAG00000022047	19	1513.16	2972.48	-0.862537	0.22475	0.000124158	0.00168522
100060559	DUSP7	DUSP7	ENSECAG00000024447	16	1267.37	921.092	0.448208	0.116802	0.000124378	0.00168638
102149377	LOC102149377				24.578	38.9401	-0.637338	0.166091	0.000124402	0.00168638
100629409	LAMTOR3				786.186	588.202	0.409805	0.106808	0.000124637	0.0016885
100055328	MANBAL				266.067	334.704	-0.325529	0.0848485	0.000124753	0.00168899
100061463	ZNF316	ZNF316	ENSECAG00000039546	13	561.302	717.906	-0.348208	0.0907732	0.000125042	0.00169129
100629499	RRAGB	RRAGB	ENSECAG00000006020	X	293.244	399.177	-0.433067	0.112897	0.000125081	0.00169129
100054531	DACT2	DACT2	ENSECAG00000013363	31	407.756	192.461	0.9366	0.244223	0.000125556	0.00169664
106782462	LOC106782462				28.6679	55.4398	-0.841912	0.219558	0.000125782	0.00169861
106781105	LOC106781105		ENSECAG00000040110	PJAA01000733.1	4.2699	11.0583	-1.1	0.286882	0.000125908	0.00169924
100060438	RFX2	RFX2	ENSECAG00000020379	7	86.5356	198.536	-0.999086	0.260603	0.000126204	0.00170216
100068567	GNA15	GNA15	ENSECAG00000015251	7	890.553	554.126	0.643523	0.167873	0.000126393	0.00170358
111772925	LOC111772925				287.453	901.07	-1.19835	0.312621	0.000126469	0.00170358
106782566	LMX1B	LMX1B	ENSECAG00000029610	25	87.8472	153.337	-0.73934	0.192958	0.000127308	0.0017138
100033841	COL14A1	COL14A1	ENSECAG00000009462	9	3290.39	1642.11	0.882027	0.230224	0.000127538	0.00171581
100050922	TCAF1	TCAF1	ENSECAG00000017428	4	618.69	924.74	-0.554203	0.144683	0.000127899	0.00171958
111774956	LOC111774956				127.505	78.6538	0.65842	0.171904	0.000128061	0.00172067
100060882	POLQ	POLQ	ENSECAG00000014314	19	131.821	60.6829	0.958534	0.250277	0.000128197	0.00172142
100052412	SLC29A2	SLC29A2	ENSECAG00000011045	12	28.7679	61.4837	-0.93942	0.245406	0.000129181	0.00173292
100057306	SYTL4	SYTL4	ENSECAG00000019341	X	534.484	339.648	0.617964	0.16144	0.000129284	0.00173292
100058532	PDE12	PDE12	ENSECAG00000005326	16	174.176	116.853	0.555003	0.144993	0.000129297	0.00173292
100068706	ITGAV	FAM171B	ENSECAG00000021377	18	3677.64	2371.72	0.600292	0.156841	0.000129509	0.00173467
102148368	LOC102148368				31.6074	61.2756	-0.841655	0.219921	0.000129674	0.00173568
100056547	OSR1	OSR1	ENSECAG00000013593	15	133.685	341.885	-1.07882	0.281901	0.000129747	0.00173568
100072299	CDK1	CDK1	ENSECAG00000009716	1	433.964	192.077	0.990394	0.258844	0.000130129	0.0017397
100073211	SLCO6A1	SLCO6A1	ENSECAG00000007048	14	11.1096	1.8827	1.35302	0.353645	0.000130283	0.00174066
100629735	BUB1B	BUB1B	ENSECAG00000021452	1	452.119	208.009	0.957231	0.250328	0.000131354	0.00175388
100060312	FDXR	FDXR	ENSECAG00000009329	11	584.319	420.711	0.460393	0.120417	0.000131667	0.00175696
100059789	POR	POR	ENSECAG00000008755	13	2265.28	1402.63	0.649516	0.169891	0.000131772	0.00175727
100053509	CENPT	CENPT	ENSECAG00000017388	3	128.141	55.6603	1.00477	0.262836	0.000131943	0.00175844
102150964	LOC102150964				286.321	452.271	-0.622915	0.16298	0.000132361	0.00176291
100058503	F5	F5	ENSECAG00000006860	5	13.3545	72.7246	-1.34171	0.351127	0.000132827	0.00176802
100051379	RDH5	RDH5	ENSECAG00000019692	6	5.9309	14.5172	-1.03556	0.271117	0.000133663	0.00177803
100058283	GLIPR1	GLIPR1	ENSECAG00000015687	28	481.719	325.947	0.539341	0.14124	0.000134203	0.00178371
100062524	ABCA9	ABCA9	ENSECAG00000022556	11	905.694	2031.92	-0.981895	0.257147	0.000134309	0.00178371
100056414	VEPH1	VEPH1	ENSECAG00000010484	19	2.0763	9.237	-1.29167	0.338278	0.00013434	0.00178371
100070896	BMT2	BMT2	ENSECAG00000021680	4	470.877	327.477	0.504982	0.132294	0.000135013	0.00179017
100055552	CXCR2		ENSECAG00000006595	6	323.552	167.269	0.846284	0.22171	0.000135041	0.00179017
100056812	NUDT5	NUDT5	ENSECAG00000023658	29	1301.27	1019.02	0.346045	0.0906587	0.000135078	0.00179017
100147623	GATD1		ENSECAG00000011702	12	1071.91	1492.1	-0.462829	0.121262	0.000135213	0.00179083
100629302	C18H2orf76	C18H2orf76	ENSECAG00000002063	18	214.838	127.243	0.704823	0.184725	0.00013589	0.00179869
100067121	ST6GALNAC4	ST6GALNAC4	ENSECAG00000017908	25	117.516	67.1655	0.742669	0.194743	0.000136961	0.00181173
100050422	EIF5B	EIF5B	ENSECAG00000000102	15	2629.28	2035.75	0.36211	0.0949657	0.000137254	0.0018145
100055814	LOC100055814				317.873	49.2808	1.34854	0.353687	0.00013739	0.00181517
100053367	WDR27	WDR27	ENSECAG00000014636	31	64.2633	99.3561	-0.595159	0.156116	0.000137689	0.00181799
100068705	ZNF346	ZNF346	ENSECAG00000008904	14	127.99	169.433	-0.397797	0.104365	0.000138077	0.00182199
102147342	ZNF416		ENSECAG00000011096	10	38.6492	67.4036	-0.73195	0.19206	0.000138374	0.00182411
100061947	LOC100061947		ENSECAG00000035266	23	7.3927	1.9506	1.27175	0.333707	0.000138409	0.00182411
100057616	LARP4B	LARP4B	ENSECAG00000024040	29	1559.42	1334.7	0.222183	0.0583196	0.000139113	0.00183214
100057177	DPYD	DPYD	ENSECAG00000010881	5	383.224	224.17	0.715401	0.187789	0.00013919	0.00183214
100062272	LACTB2	LACTB2	ENSECAG00000017296	9	912.465	697.347	0.380834	0.0999841	0.000139558	0.00183585
100064265	TMEM218	TMEM218	ENSECAG00000018738	7	81.8707	124.273	-0.577459	0.15162	0.000139759	0.00183736
100052586	LOC100052586		ENSECAG00000027735	11	241.26	171.91	0.471279	0.12376	0.000140095	0.00183979
100054650	EIF6	EIF6	ENSECAG00000010701	22	374.221	257.182	0.520433	0.13667	0.000140116	0.00183979
100061579	CYP2C113	CYP2C113	ENSECAG00000039250	1	49.5237	2.7306	1.22664	0.322165	0.000140392	0.0018414
100059756	FAM69A	DIPK1A	ENSECAG00000020711	5	555.331	348.221	0.634035	0.166525	0.000140411	0.0018414
100054333	FOXP4	FOXP4	ENSECAG00000000572	20	349.126	243.479	0.501966	0.131861	0.000140781	0.00184511
111775217	LOC111775217				12.6988	28.2434	-0.987434	0.259479	0.000141547	0.00185402
106780985	C9H8orf88	C8orf88	ENSECAG00000029843	9	2.8518	11.4518	-1.28886	0.338731	0.000141826	0.00185627
100068758	EIF4E1B	EIF4E1B	ENSECAG00000022357	14	44.863	20.2829	0.970672	0.255115	0.000141893	0.00185627
100063005	ACTR2	ACTR2	ENSECAG00000009219	15	6052.65	4537.02	0.406034	0.106728	0.000142168	0.00185872
100066407	OLFM1	OLFM1	ENSECAG00000016957	25	103.923	58.0162	0.768073	0.202032	0.000143686	0.00187742
100058230	MFN1	MFN1	ENSECAG00000018551	19	2842.06	2346.21	0.273992	0.0720782	0.000143932	0.00187948
100051127	OSBPL2	OSBPL2	ENSECAG00000010200	22	3074.77	2466.26	0.313781	0.0825588	0.000144291	0.00188303
100630667	LOC100630667				5.8568	0.6744	1.34074	0.352793	0.000144497	0.0018836
111769757	LOC111769757				5.6921	13.2577	-1.0034	0.26403	0.000144512	0.0018836
100063487	ADAMTS14	ADAMTS14	ENSECAG00000014713	1	106.872	38.8347	1.12482	0.296008	0.00014471	0.00188503
100064866	TSPAN1	TSPAN1	ENSECAG00000022305	2	12.0714	28.0378	-1.00844	0.265409	0.000144945	0.00188668
100067837	PERP	PERP	ENSECAG00000010262	10	40268.3	26723.1	0.564236	0.14851	0.000145102	0.00188668
100063771	RIN3	RIN3	ENSECAG00000009714	24	240.56	138.026	0.737807	0.194195	0.000145102	0.00188668
100054560	MRPS10	MRPS10	ENSECAG00000015274	20	416.746	290.19	0.502661	0.132329	0.000145541	0.00189123
100063838	LOC100063838	SEC14L4	ENSECAG00000019581	8	2474.6	783.898	1.19866	0.315716	0.000146672	0.00190477
100059734	G6PD	G6PD	ENSECAG00000014994	X	1579.92	1040.29	0.574137	0.151268	0.000147348	0.00191174
100055294	MASTL	MASTL	ENSECAG00000012629	29	116.791	49.8814	1.01802	0.268223	0.000147387	0.00191174
100064252	NUPR1	NUPR1	ENSECAG00000014847	13	757.474	1255.16	-0.678645	0.178846	0.000147902	0.00191725
100072974	SMPDL3A	SMPDL3A	ENSECAG00000023408	10	399.164	689.753	-0.725921	0.191413	0.00014918	0.00193263
100146620	LOC100146620				111.454	232.448	-0.914219	0.241129	0.00014979	0.0019387
100050780	RIOK3	RIOK3	ENSECAG00000009028	8	1307.79	1092.96	0.256558	0.0676692	0.00014983	0.0019387
102147639	LOC102147639		ENSECAG00000000681	16	0.8947	5.5701	-1.33664	0.352575	0.000149994	0.00193965
100053517	PDZRN4	PDZRN4	ENSECAG00000000627	6	17.7045	36.6336	-0.901371	0.237774	0.000150118	0.00194008
100052752	SSB	SSB	ENSECAG00000018495	18	1560.6	1097.51	0.490125	0.129298	0.000150241	0.00194049
111770307	LOC111770307				43.129	23.2902	0.815736	0.215222	0.000150522	0.00194207
100146924	KRT10A	KRT10A	ENSECAG00000020036	11	115170	54295.9	0.932857	0.246126	0.000150545	0.00194207
100068987	TFCP2L1	TFCP2L1	ENSECAG00000024837	18	89.7041	216.361	-1.03232	0.272385	0.000150682	0.00194265
102150720	LOC102150720				107.821	165.386	-0.585549	0.154514	0.000150876	0.00194399
100054026	SLC25A37	SLC25A37	ENSECAG00000013319	2	418.786	620.216	-0.541087	0.142797	0.000151132	0.00194568
106782447	SLC2A4RG	SLC2A4RG	ENSECAG00000020369	22	633.122	910.75	-0.505245	0.133345	0.000151252	0.00194568
106781382	LOC106781382				109.62	38.9183	1.14351	0.3018	0.000151281	0.00194568
106783216	LOC106783216				9.1323	20.3516	-0.97686	0.257849	0.000151559	0.00194799
100051233	CHMP4A	CHMP4A	ENSECAG00000017006	1	882.312	673.088	0.381929	0.100816	0.000151643	0.00194799
106782389	LOC106782389				38.0166	82.2258	-0.947307	0.250224	0.000153196	0.00196675
100062999	HERC4	HERC4	ENSECAG00000015733	1	1284.48	1016.57	0.332537	0.0878412	0.000153301	0.00196691
100066587	DCUN1D1	DCUN1D1	ENSECAG00000021365	19	1137.77	905.883	0.324484	0.0857179	0.000153411	0.00196714
100066144	B4GALT3	B4GALT3	ENSECAG00000022022	5	525.059	650.09	-0.305454	0.080726	0.00015443	0.00197902
100063248	SRGN	SRGN	ENSECAG00000009192	1	875.633	453.801	0.842713	0.222742	0.000154727	0.00198163
100065024	TECR	TECR	ENSECAG00000018572	7	2355.09	1491.83	0.621284	0.164226	0.000154886	0.00198249
100067696	NADK2	NADK2	ENSECAG00000019847	21	356.524	496.785	-0.4649	0.122896	0.000155027	0.0019831
100629247	SCEL	SCEL	ENSECAG00000022594	17	2625.07	4415.08	-0.695253	0.183802	0.00015519	0.001984
100058370	SHROOM3	SHROOM3	ENSECAG00000019008	3	254.667	384.032	-0.564565	0.14926	0.000155302	0.00198424
100051559	ZBTB46	ZBTB46	ENSECAG00000021082	22	81.1761	144.833	-0.759598	0.200841	0.000155518	0.0019849
100072672	LOC100072672		ENSECAG00000021708	10	22.4311	46.0197	-0.896126	0.236942	0.00015554	0.0019849
100061598	LOC100061598		ENSECAG00000010615	5	1331.44	429.188	1.1921	0.315248	0.0001559	0.00198831
100059161	ECI2	ECI2	ENSECAG00000000313	20	240.248	100.399	1.03554	0.273885	0.000156232	0.00199135
100057603	CFL1	CFL1	ENSECAG00000019900	12	7397.36	4810.58	0.589188	0.15585	0.000156524	0.00199388
100057597	BAZ1A	BAZ1A	ENSECAG00000007751	1	2258.86	1631.05	0.455921	0.120628	0.000157108	0.00200012
100057162	PRR11	PRR11	ENSECAG00000015060	11	111.213	46.2303	1.03827	0.274734	0.000157353	0.00200205
100056600	CTSZ	CTSZ	ENSECAG00000024967	22	588.098	338.121	0.733624	0.194137	0.000157523	0.00200303
100054597	KANSL1	KANSL1	ENSECAG00000017531	11	780.197	936.887	-0.260101	0.0688356	0.000157722	0.00200435
100146651	CLCF1	CLCF1	ENSECAG00000010091	12	38.0904	18.3511	0.926954	0.245356	0.000158091	0.00200785
100057413	CENPK	CENPK	ENSECAG00000019165	21	211.406	121.987	0.72972	0.193196	0.000158665	0.00201275
111769106	LOC111769106				106.197	50.8422	0.912949	0.241706	0.000158666	0.00201275
100069991	VSTM2L	VSTM2L	ENSECAG00000037272	22	3.2437	13.0829	-1.26472	0.334905	0.000159133	0.00201748
100053091	STXBP6	STXBP6	ENSECAG00000016835	1	260.265	179.608	0.516373	0.136757	0.000159461	0.00202044
100629405	TMEM47		ENSECAG00000024307	X	405.268	691.533	-0.71066	0.188271	0.000160227	0.00202894
100055490	KCNK4	KCNK4	ENSECAG00000015246	12	2.0531	7.1199	-1.22483	0.324531	0.000160552	0.00203185
100053907	TMEM263				589.514	788.672	-0.408068	0.108151	0.000161215	0.00203903
100056568	MMP11	MMP11	ENSECAG00000010830	8	420.947	268.458	0.612926	0.16249	0.000161886	0.0020463
111775387	LOC111775387				14.1184	67.8984	-1.31403	0.348418	0.000162316	0.00204978
100060016	APLP1	APLP1	ENSECAG00000021024	10	70.8421	142.368	-0.878491	0.232937	0.000162353	0.00204978
100067708	C1H10orf82				15.3217	36.8806	-1.02497	0.271859	0.000163113	0.00205816
102150563	UBE2V1		ENSECAG00000011858	22	1445.35	1113.14	0.369491	0.0980161	0.000163445	0.00206112
100065455	FMO5	FMO5	ENSECAG00000019741	5	449.015	1108.15	-1.04635	0.277757	0.000165119	0.00208101
106781477	LOC106781477				13.9784	29.3725	-0.931511	0.247305	0.000165451	0.00208343
100064419	NES	NES	ENSECAG00000016987	5	322.081	549.296	-0.710532	0.188645	0.000165555	0.00208343
102151008	LOC102151008				76.8588	193.409	-1.06344	0.282348	0.000165605	0.00208343
100069435	SPACA9	SPACA9	ENSECAG00000008353	25	28.3157	6.2011	1.31721	0.349904	0.000166893	0.00209768
100060085	LOC100060085				157.611	250.712	-0.628081	0.166846	0.000166934	0.00209768
100066124	HAND2	HAND2	ENSECAG00000009657	2	12.4282	34.7023	-1.12228	0.298204	0.000167583	0.00210461
100071847	LDAH	LDAH	ENSECAG00000020412	15	2014.57	1085.21	0.802823	0.213373	0.000168208	0.00211107
100053340	ELMOD3	ELMOD3	ENSECAG00000020629	15	100.07	144.071	-0.508045	0.135032	0.000168296	0.00211107
100061937	APBB3	APBB3	ENSECAG00000003436	14	281.086	368.51	-0.381903	0.101611	0.000170941	0.00214298
100050838	TMTC2	TMTC2	ENSECAG00000014638	28	155.637	296.277	-0.827261	0.220176	0.00017178	0.00215225
100068431	TTC21A	TTC21A	ENSECAG00000006305	16	52.2899	89.2818	-0.712243	0.189586	0.000172073	0.00215465
100056751	TPM3	TPM3	ENSECAG00000010942	5	3268.58	2399.18	0.433927	0.115525	0.000172554	0.00215767
100055916	LOC100055916				44.5728	18.4495	1.03715	0.276122	0.000172559	0.00215767
106783257	LOC106783257				6.2486	1.0752	1.3154	0.35021	0.000172617	0.00215767
100055857	USP15	USP15	ENSECAG00000022494	6	1286.83	977.544	0.388314	0.10339	0.000172764	0.00215824
100053990	MTHFD2	MTHFD2	ENSECAG00000017419	15	198.473	142.616	0.4582	0.122028	0.000173432	0.00216531
100060062	DHRS7	DHRS7	ENSECAG00000011422	24	1750.88	1195.78	0.527693	0.140558	0.000173845	0.00216919
100071898	LPCAT1	LPCAT1	ENSECAG00000021716	21	415.816	652.356	-0.61229	0.163105	0.000174054	0.00217053
100147278	DNASE2	DNASE2	ENSECAG00000018970	7	355.426	245.029	0.515036	0.137217	0.000174432	0.00217399
100059073	FXYD5	FXYD5	ENSECAG00000019410	10	314.493	196.87	0.635841	0.169446	0.000175104	0.00218109
106783366	LOC106783366				194.837	292.538	-0.558839	0.148956	0.000175631	0.00218637
100060788	MORC4	MORC4	ENSECAG00000011828	X	763.415	1054.24	-0.451455	0.120357	0.000176146	0.00219151
100065435	PRSS35				90.7635	34.696	1.09427	0.291761	0.000176423	0.00219366
100054633	SCARA5	SCARA5	ENSECAG00000013893	2	880.472	2646.79	-1.16305	0.310144	0.000176824	0.0021963
100069285	CDC16	CDC16	ENSECAG00000020620	17	604.466	440.177	0.444615	0.118564	0.00017684	0.0021963
100070501	LOC100070501		ENSECAG00000021292	29	93.7633	297.726	-1.19597	0.319238	0.000179447	0.0022271
100066859	ZER1	ZER1	ENSECAG00000015821	25	711.854	882.694	-0.306345	0.0817747	0.000179529	0.0022271
100055858	LYVE1	LYVE1	ENSECAG00000008881	7	97.828	267.354	-1.11315	0.297188	0.000179967	0.00223124
100054339	POU1F1	POU1F1	ENSECAG00000009205	26	0.1279	3.6154	-1.31645	0.351526	0.000180427	0.00223564
100071256	SLC5A6	SLC5A6	ENSECAG00000007742	15	1464.09	988.377	0.54233	0.144847	0.000180994	0.00224137
100051519	NOP14	NOP14	ENSECAG00000023951	3	880.608	714.489	0.297703	0.0795184	0.000181237	0.00224307
100062218	ST3GAL6	ST3GAL6	ENSECAG00000010445	19	447.154	676.57	-0.568756	0.151926	0.000181377	0.0022435
100071715	ABLIM3	ABLIM3	ENSECAG00000016129	14	287.408	585.016	-0.890923	0.238025	0.000181847	0.00224802
100146831	MAF	MAF	ENSECAG00000033482	3	1427.75	806.059	0.752335	0.20104	0.000182412	0.00225369
100073050	AURKB	AURKB	ENSECAG00000014384	11	192.005	90.031	0.933723	0.249521	0.00018252	0.00225371
111767888	LOC111767888				0.6151	6.5573	-1.3028	0.348267	0.000183431	0.00226366
100061544	DLG4	DLG4	ENSECAG00000024301	11	200.07	121.805	0.670179	0.179172	0.000183718	0.00226589
106781945	LOC106781945				52.0479	99.5086	-0.828352	0.221684	0.000186502	0.0022989
111770961	LOC111770961				0.5978	4.0531	-1.31475	0.351871	0.000186625	0.00229909
102148709	LOC102148709				140.337	205.403	-0.528649	0.141494	0.00018683	0.00230028
100064005	SEMA4A	SEMA4A	ENSECAG00000008622	5	776.644	1079.56	-0.460882	0.123366	0.000187048	0.00230164
100071190	TMPRSS4	TMPRSS4	ENSECAG00000018818	7	618.624	285.38	0.947258	0.253619	0.000187742	0.00230884
100061025	SCAPER	SCAPER	ENSECAG00000017272	1	418.025	555.461	-0.400285	0.10721	0.000188715	0.00231948
100052257	LTA4H	LTA4H	ENSECAG00000008767	28	1323.26	925.979	0.496082	0.132874	0.000188862	0.00231994
102149136	LOC102149136				336.557	160.343	0.920052	0.246505	0.000189674	0.00232858
100059234	KCNMB1	KCNMB1	ENSECAG00000021360	14	96.1271	221.854	-0.995497	0.266782	0.000190342	0.00233544
100058486	MXD3	MXD3	ENSECAG00000021155	14	75.33	43.4132	0.729028	0.195452	0.000191516	0.00234849
100070126	LYPD3	LYPD3	ENSECAG00000008763	10	12600	8038.05	0.611544	0.163995	0.000192203	0.00235466
100059190	ACSL5	ACSL5	ENSECAG00000022003	1	1960.23	1041.81	0.8155	0.218691	0.00019224	0.00235466
111776027	LOC111776027				0.7363	4.2576	-1.31081	0.351727	0.000193933	0.00237404
100056441	B3GNTL1	B3GNTL1	ENSECAG00000007738	11	191.788	294.413	-0.587697	0.157721	0.000194411	0.00237852
100055850	LDB2	LDB2	ENSECAG00000008556	3	299.313	507.532	-0.702629	0.188598	0.000194904	0.00238318
100054766	CDSN	CDSN	ENSECAG00000035440	20	16062.4	10811.5	0.545574	0.146457	0.000195196	0.00238528
100050852	RHNO1	RHNO1	ENSECAG00000003634	6	252.772	153.369	0.672449	0.180522	0.000195298	0.00238528
111775016	LOC111775016				2.4775	7.8076	-1.16576	0.312983	0.000195571	0.00238724
100066198	TBXAS1	TBXAS1	ENSECAG00000017160	4	147.015	70.5679	0.915715	0.245885	0.000195969	0.00239032
100052025	RAP1B	RAP1B	ENSECAG00000004651	6	1124.78	895.299	0.324204	0.0870566	0.000196047	0.00239032
100069785	ATP6V0E1				2343.8	1732.27	0.424603	0.114024	0.000196255	0.00239149
100062298	PPP1R36	PPP1R36	ENSECAG00000018078	24	30.7623	10.6826	1.15132	0.3092	0.000196447	0.0023916
100061224	PODN	PODN	ENSECAG00000015840	2	771.221	1490.67	-0.840156	0.225637	0.000196494	0.0023916
100053648	TPX2	TPX2	ENSECAG00000018476	22	654.924	332.633	0.859632	0.230876	0.0001966	0.0023916
100070600	NFIA	NFIA	ENSECAG00000015574	5	440.793	677.283	-0.586593	0.157577	0.000197199	0.00239751
111770222	LOC111770222				77.5318	188.437	-1.0319	0.277222	0.000197435	0.00239902
102148210	LOC102148210				24.8597	48.8066	-0.858023	0.230522	0.000197576	0.00239936
100051405	TFDP2	TFDP2	ENSECAG00000021725	16	577.02	830.797	-0.505364	0.13584	0.000198992	0.00241519
100037416	GUSB	GUSB	ENSECAG00000014688	13	650.012	444.539	0.526379	0.141503	0.000199281	0.00241732
100071016	PLA2G4F	PLA2G4F	ENSECAG00000012470	1	1245.01	823.602	0.566975	0.152423	0.000199422	0.00241766
100070751	ARHGAP19		ENSECAG00000011823	1	403.628	641.049	-0.628021	0.168868	0.000200003	0.00242332
100147149	POU3F1	POU3F1	ENSECAG00000026886	2	559.688	317.918	0.744714	0.200269	0.000200355	0.00242621
100147101	GDF7	GDF7	ENSECAG00000021083	15	19.7305	4.9204	1.26814	0.341067	0.000200693	0.00242893
106783041	FZD1	FZD1	ENSECAG00000001326	4	765.951	1054.32	-0.446784	0.120187	0.000201281	0.00243465
102148113	LOC102148113				3.6846	0.565	1.31157	0.352917	0.000202103	0.00244322
100061432	NADK	NADK	ENSECAG00000022883	2	2083.32	1590.95	0.380659	0.102436	0.00020235	0.00244481
100072747	PRRG4	PRRG4	ENSECAG00000006554	7	519.082	316.94	0.66483	0.178935	0.000202821	0.00244912
100062543	CTHRC1	CTHRC1	ENSECAG00000020399	9	93.4561	25.3776	1.244	0.334891	0.000203502	0.00245595
100066552	TRPV4	TRPV4	ENSECAG00000011734	8	190.206	325.578	-0.712022	0.191762	0.000204768	0.00246984
100050806	MAG	MAG	ENSECAG00000011028	10	1.2432	8.0834	-1.30542	0.351597	0.000204951	0.00247065
100060091	PAIP2B	PAIP2B	ENSECAG00000012841	15	1350.27	2051.89	-0.573921	0.154589	0.000205175	0.00247195
100062848	SCN2B	SCN2B	ENSECAG00000023394	7	13.2955	30.0821	-0.971648	0.261759	0.000205636	0.0024761
111773969	LOC111773969				20.731	6.4093	1.2045	0.324524	0.000205969	0.00247872
100070074	MND1	MND1	ENSECAG00000020362	2	47.6184	20.6316	0.997708	0.268882	0.000206791	0.0024872
100059060	LOC100059060				238.883	346.296	-0.51446	0.138739	0.000208805	0.00250968
100070486	PATJ	PATJ	ENSECAG00000013266	5	1627.87	1276.71	0.34438	0.0928746	0.000208895	0.00250968
100054582	CACNA1E	CACNA1E	ENSECAG00000012027	5	655.444	1407.23	-0.935935	0.252436	0.000209224	0.002511
100050624	ZBTB10	ZBTB10	ENSECAG00000013073	9	249.525	403.521	-0.646537	0.174382	0.00020924	0.002511
111767703	LOC111767703				13.8412	36.97	-1.09218	0.294599	0.000209445	0.00251197
100060172	SMG6	SMG6	ENSECAG00000006519	11	741.193	958.386	-0.364231	0.0982494	0.000209557	0.00251197
100055898	TTLL4	TTLL4	ENSECAG00000016142	6	554.714	402.258	0.448686	0.121054	0.000210148	0.00251764
100034080	SLC2A1	SLC2A1	ENSECAG00000000303	2	4328.76	2380.76	0.778609	0.210096	0.000210589	0.00252151
100067009	SLC27A4	SLC27A4	ENSECAG00000011716	25	6339.21	3502.44	0.773719	0.208809	0.000211068	0.00252583
100071381	HADHA	HADHA	ENSECAG00000015725	15	2951.9	2156.39	0.440276	0.118829	0.000211275	0.00252689
102149477	LOC102149477				12.8982	4.2217	1.18096	0.318765	0.000211562	0.00252891
100061404	PHKG1	PHKG1	ENSECAG00000005983	13	4.5781	12.8576	-1.117	0.301529	0.00021184	0.00253081
100050936	FLOT1	FLOT1	ENSECAG00000022083	20	699.202	973.398	-0.461621	0.124618	0.000211995	0.00253125
100055347	TNFAIP8L2	TNFAIP8L2	ENSECAG00000007696	5	54.5242	25.2939	0.939994	0.253907	0.000213799	0.00255135
100056299	LYAR	LYAR	ENSECAG00000012794	3	130.875	91.3378	0.498118	0.134562	0.00021411	0.00255365
100064432	NCEH1	NCEH1	ENSECAG00000010106	19	47.8024	80.653	-0.687284	0.185675	0.000214289	0.00255435
100629823	LOC100629823		ENSECAG00000010276	12	722.913	4065.64	-1.30835	0.353474	0.000214416	0.00255444
100068962	C13H7orf61	TSC22D4	ENSECAG00000008387	13	158.872	266.815	-0.69027	0.186507	0.000214715	0.00255657
100067363	PSMD7	PSMD7	ENSECAG00000020408	3	2412.48	1692.75	0.492608	0.133133	0.000215494	0.00256441
100050621	CIT	CIT	ENSECAG00000010078	8	473.017	263.993	0.763153	0.206266	0.000215724	0.00256573
100061326	PDLIM1	PDLIM1	ENSECAG00000020816	1	2378.6	1591.37	0.552675	0.14941	0.000216399	0.00257231
100060081	ELOVL3	ELOVL3	ENSECAG00000023578	1	7170.62	3542.38	0.884322	0.239095	0.000216774	0.00257534
100050630	RUNX1T1	RUNX1T1	ENSECAG00000000178	9	189.416	368.081	-0.843507	0.228071	0.000216925	0.0025757
100066539	P3H4	P3H4	ENSECAG00000020280	11	764.888	416.094	0.790379	0.213741	0.000217448	0.00258047
100064117	CHRM1	CHRM1	ENSECAG00000005493	12	24.0284	60.061	-1.0588	0.286391	0.00021814	0.00258724
100009716	CPT1A	CPT1A	ENSECAG00000016852	12	792.621	1475	-0.801705	0.216864	0.00021833	0.00258805
100034048	BMP4	BMP4	ENSECAG00000017676	24	114.725	221.511	-0.83758	0.226636	0.00021928	0.00259788
100060371	RXRG	RXRG	ENSECAG00000024377	5	13.1237	29.6343	-0.974246	0.263806	0.000221593	0.00262382
100070803	TM9SF3	TM9SF3	ENSECAG00000013751	1	4020.43	3425.59	0.228823	0.0619741	0.00022229	0.00263061
100067886	ITGA4	ITGA4	ENSECAG00000010500	18	123.212	57.4307	0.937055	0.253801	0.000222424	0.00263074
106782268	LOC106782268				3562.94	2185.4	0.657463	0.178132	0.000223485	0.00264182
100053775	PCLAF		ENSECAG00000026891	1	425.632	179.375	1.01682	0.275688	0.000225742	0.00266703
100060379	FRMPD3	FRMPD3	ENSECAG00000024553	X	26.3964	54.0651	-0.890974	0.241683	0.000227329	0.00268429
100068477	PSMB3	PSMB3	ENSECAG00000000987	11	1046.03	701.317	0.550048	0.149231	0.000227919	0.00268977
100054829	OTUB1		ENSECAG00000033949	12	1348.2	939.519	0.501149	0.136059	0.000230217	0.00271437
100629753	RNF11	RNF11	ENSECAG00000036831	2	3131.69	2496.06	0.322313	0.0875072	0.000230257	0.00271437
100056450	SLC26A11	SLC26A11	ENSECAG00000010099	11	122.659	203.321	-0.675186	0.183349	0.000230945	0.00272097
106783182	LOC106783182				80.109	118.786	-0.546378	0.148413	0.000231889	0.00273059
102149447	SPINT3				20.0587	4.6344	1.28239	0.348356	0.000232077	0.00273129
100060836	KIF19	KIF19	ENSECAG00000019912	11	6.0375	15.3872	-1.04727	0.284501	0.000232234	0.00273163
100052067	MPDZ	MPDZ	ENSECAG00000008445	23	471.253	697.326	-0.539169	0.146513	0.000233221	0.00274137
100064918	UBE2D4	UBE2D4	ENSECAG00000019978	4	241.879	328.349	-0.428292	0.116387	0.000233319	0.00274137
100630509	LEPROT	LEPROT	ENSECAG00000016346	5	1840.71	1515.17	0.277313	0.0753726	0.000233946	0.00274722
100063448	TTC39C	TTC39C	ENSECAG00000010545	8	349.287	232.892	0.556595	0.151306	0.000234523	0.00275248
100051397	SPI1	SPI1	ENSECAG00000024457	12	170.968	82.7827	0.901768	0.24515	0.000234668	0.00275267
102148490	LOC102148490				45.2322	25.0628	0.783939	0.213129	0.000234851	0.0027533
100049974	TUSC3	TUSC3	ENSECAG00000000320	27	375.272	230.397	0.65725	0.178699	0.000235097	0.00275468
102150874	LOC102150874				22.0288	127.855	-1.29817	0.353056	0.000236033	0.00276412
100062715	SPC25	SPC25	ENSECAG00000024519	18	144.003	69.4139	0.9058	0.246366	0.000236325	0.00276434
100060591	LOC100060591		ENSECAG00000009285	11	29.0462	7.3527	1.26331	0.343619	0.00023648	0.00276434
100055757	GINS4	GINS4	ENSECAG00000020517	27	385.564	243.734	0.620751	0.168848	0.000236562	0.00276434
100055462	CNTNAP4	CNTNAP4	ENSECAG00000011893	3	16.5033	42.4824	-1.06122	0.288659	0.00023657	0.00276434
100070806	DAP		ENSECAG00000031921	21	1639.71	2158.52	-0.387295	0.10538	0.000237657	0.00277553
100070732	CAPN13	CAPN13	ENSECAG00000024027	15	22.3546	4.7343	1.28907	0.350912	0.000239259	0.00279271
100060767	CD86	CD86	ENSECAG00000012128	19	68.0883	31.575	0.936583	0.255016	0.000240051	0.00280042
100050132	CYBB	CYBB	ENSECAG00000017917	X	567.156	240.1	1.0123	0.275748	0.00024151	0.00281591
100063831	LOC100063831		ENSECAG00000037408	31	236.092	76.0732	1.1684	0.318346	0.000242337	0.002824
111769083	LOC111769083				1.4315	6.8012	-1.26258	0.344119	0.000243476	0.00283573
100066443	GAREM1	GAREM1	ENSECAG00000011708	8	1059.77	764.013	0.457847	0.124822	0.000244447	0.00284548
100055849	MBTPS1	MBTPS1	ENSECAG00000010283	3	1074.37	1282.16	-0.252129	0.0687556	0.000245382	0.0028548
100063328	NAA15	NAA15	ENSECAG00000019842	2	1807.02	1318.19	0.441475	0.120396	0.000245532	0.002855
102150556	ARL11	ARL11	ENSECAG00000004611	17	15.5021	5.0275	1.16087	0.316616	0.000245903	0.00285775
100052035	MYL6	MYL6	ENSECAG00000039438	6	12313.1	8814.11	0.466171	0.127152	0.000246125	0.00285845
100053447	CFAP57	CFAP57	ENSECAG00000022802	2	141.289	77.4201	0.780119	0.21279	0.000246231	0.00285845
100069303	CASP4	CASP4	ENSECAG00000012876	7	469.132	364.003	0.357258	0.0974562	0.000246543	0.00286052
100053783	PCGF1	PCGF1	ENSECAG00000011360	15	531.892	902.61	-0.702355	0.191673	0.000247981	0.00287563
111774245	LOC111774245				58.3107	171.268	-1.14144	0.311544	0.000248478	0.00287984
100056469	ZMAT4	ZMAT4	ENSECAG00000021550	27	63.5929	24.1845	1.08391	0.295977	0.000250105	0.00289712
100053708	POLR2B	POLR2B	ENSECAG00000013610	3	1472.5	1225.59	0.261599	0.0714382	0.000250359	0.00289849
100066193	LY6E	LY6E	ENSECAG00000003310	9	1778.09	1248.88	0.491351	0.13419	0.000250643	0.0029002
100067287	PTK7	PTK7	ENSECAG00000011101	20	2116.7	1417.29	0.551806	0.150734	0.000251443	0.00290613
100033914	ADAMTS4	ADAMTS4	ENSECAG00000024172	5	70.2618	18.2061	1.23026	0.336074	0.000251543	0.00290613
100071689	KLHL4	KLHL4	ENSECAG00000002157	X	10.0905	30.0563	-1.13701	0.310602	0.000251564	0.00290613
100072219	CCNA2	CCNA2	ENSECAG00000024357	2	232.141	102.052	0.981966	0.268291	0.00025214	0.0029112
111770930	LOC111770930				11.5755	27.2512	-0.998551	0.272856	0.000252578	0.00291443
100064218	KAT6B	KAT6B	ENSECAG00000012230	1	761.1	1052.93	-0.453962	0.12405	0.000252693	0.00291443
100073145	CENPV	CENPV	ENSECAG00000006013	11	110.082	175.044	-0.626799	0.171316	0.000253466	0.00292178
100058325	ZNF423	ZNF423	ENSECAG00000000244	3	53.9357	91.3803	-0.693933	0.189685	0.000253855	0.00292467
100062254	TXNDC12				551.272	667.288	-0.272401	0.0744766	0.000254655	0.00293231
100058731	IL17RD	IL17RD	ENSECAG00000008438	16	280.348	402.122	-0.500724	0.136925	0.000255272	0.00293659
100069423	MYH7B	MYH7B	ENSECAG00000014246	22	57.201	89.0039	-0.602585	0.164781	0.000255301	0.00293659
100052912	ATP12A	ATP12A	ENSECAG00000017460	17	2545.52	1142.81	0.963128	0.26342	0.00025594	0.00294078
100062232	MYOM1	MYOM1	ENSECAG00000013468	8	143.452	232.546	-0.647665	0.17714	0.000255942	0.00294078
100057082	SFN	SFN	ENSECAG00000005550	2	22930.2	12303.8	0.801978	0.219393	0.000256739	0.00294835
100055760	CDH13	CDH13	ENSECAG00000021162	3	1682.91	1069.37	0.614888	0.168229	0.000257118	0.00295033
100050125	CA3	CA3	ENSECAG00000008422	9	4.6552	58.9058	-1.26002	0.344738	0.000257188	0.00295033
100064697	KIF23		ENSECAG00000014536	1	338.01	162.699	0.905341	0.247747	0.000257895	0.00295685
100052136	CPNE7	CPNE7	ENSECAG00000020272	3	1.4176	12.9911	-1.2893	0.352832	0.000258046	0.002957
111772601	LOC111772601				53.7354	86.878	-0.64802	0.177366	0.000258613	0.00296191
111772813	LOC111772813				79.8494	42.3295	0.820582	0.224671	0.000259834	0.00297429
100058671	OLFM2	OLFM2	ENSECAG00000023458	7	189.104	89.2266	0.922424	0.252595	0.000260419	0.00297939
102148520	LOC102148520				38.3384	67.4763	-0.741915	0.203198	0.00026103	0.00298477
100063291	LOC100063291	GCNT2	ENSECAG00000000105	20	389.002	667.254	-0.713893	0.195537	0.00026128	0.00298546
100054674	BAX	BAX	ENSECAG00000016635	10	240.307	152.864	0.61522	0.168514	0.00026137	0.00298546
111772469	LOC111772469				1.6607	9.004	-1.28331	0.351548	0.000261774	0.00298849
100063327	AGBL4	AGBL4	ENSECAG00000025071	2	4.4361	27.3476	-1.2907	0.353604	0.000262103	0.00299064
100050213	NAGK	NAGK	ENSECAG00000013331	15	3644.88	2621.25	0.459982	0.126026	0.000262344	0.00299178
100059292	ARPC1B	ARPC1B	ENSECAG00000024991	13	1236.19	858.918	0.505187	0.138422	0.000262622	0.00299335
100068226	ZNF23				269.269	391.255	-0.516839	0.141622	0.000262826	0.00299408
100059045	NAPB	NAPB	ENSECAG00000022016	22	703.409	918.177	-0.376602	0.103213	0.000263477	0.0029999
100034128	HSF2	HSF2	ENSECAG00000012553	10	234.99	286.625	-0.281144	0.0770687	0.000264327	0.00300797
100146194	KLK7	KLK7	ENSECAG00000031882	10	5297.08	2476.86	0.929028	0.254707	0.000264868	0.00301252
100057766	PPP2R3C	PPP2R3C	ENSECAG00000015352	1	336.407	254.269	0.392425	0.1076	0.000265227	0.00301499
100065139	HGH1	HGH1	ENSECAG00000011141	9	195.089	124.725	0.606776	0.166389	0.000265609	0.00301774
100060373	RIMBP2	RIMBP2	ENSECAG00000009720	8	2.5356	9.3352	-1.20359	0.330066	0.000265811	0.00301842
100052713	SCYL2	SCYL2	ENSECAG00000022066	28	1570.96	1159.58	0.426477	0.116993	0.000267074	0.00303115
100065211	ITGA11	ITGA11	ENSECAG00000023104	1	474.38	249.91	0.819781	0.224899	0.000267278	0.00303185
100051410	STIL	STIL	ENSECAG00000011152	2	101.359	53.6742	0.814987	0.223618	0.000267868	0.00303576
100062695	ADGRD1	ADGRD1	ENSECAG00000022202	8	207.341	416.287	-0.870517	0.238859	0.000267931	0.00303576
100056611	CAMK1G	CAMK1G	ENSECAG00000014588	5	9.9469	24.4596	-1.02259	0.280598	0.0002681	0.00303576
100058705	KCNA2	KCNA2	ENSECAG00000003066	5	44.765	122.703	-1.09816	0.301341	0.000268192	0.00303576
100060560	KALRN				461.566	654.393	-0.48541	0.133207	0.000268419	0.00303579
100063458	LRRC20	LRRC20	ENSECAG00000015466	1	293.465	129.844	0.97406	0.267308	0.000268479	0.00303579
100059177	ZC2HC1A	ZC2HC1A	ENSECAG00000020893	9	238.874	464.279	-0.841935	0.231093	0.000269189	0.00304221
100070491	LOC100070491				1724.44	3504.83	-0.883017	0.242385	0.00026944	0.00304254
100068956	ATP13A5	ATP13A5	ENSECAG00000024692	19	311.969	576.184	-0.791222	0.217191	0.000269504	0.00304254
100059853	HPD	HPD	ENSECAG00000011561	8	25.5939	342.091	-1.24662	0.342293	0.000270568	0.00305294
102150912	LOC102150912				14.2955	27.7776	-0.850851	0.233775	0.000273039	0.00307919
100066786	SLC43A3				6.9247	22.7877	-1.16995	0.32147	0.000273285	0.00308034
106781784	OXTR	OXTR	ENSECAG00000017844	16	27.5654	82.5974	-1.14282	0.314205	0.000275635	0.00310519
111773150	LOC111773150				23.1381	40.4087	-0.726845	0.199862	0.000276111	0.00310744
100146802	LOC100146802		ENSECAG00000032756	28	5.7059	1.1715	1.2782	0.35148	0.000276252	0.00310744
102149128	LOC102149128				18.4739	44.1335	-1.01085	0.277965	0.000276272	0.00310744
102148848	LOC102148848				17.0086	42.7166	-1.03819	0.285531	0.000276916	0.00311304
100034138	CRISP2	CRISP2	ENSECAG00000019933	20	42.6978	138.279	-1.18823	0.326877	0.000277877	0.0031222
102150542	LOC102150542		ENSECAG00000028903	12	5054.88	28384.7	-1.28446	0.353377	0.000278177	0.00312392
102147888	LOC102147888				53.6196	136.683	-1.05758	0.291039	0.000279258	0.00313442
100053293	PARP16	PARP16	ENSECAG00000011251	1	531.753	689.115	-0.366649	0.100915	0.000279882	0.00313977
100055952	ACE2	ACE2	ENSECAG00000000430	X	3.5104	15.7473	-1.25923	0.346601	0.000280072	0.00314025
100629473	LYSMD2	LYSMD2	ENSECAG00000016259	1	148.59	82.3723	0.766555	0.211063	0.000281362	0.00315306
100057908	TK1	TK1	ENSECAG00000016173	11	609.015	328.015	0.796857	0.21945	0.000282154	0.00316028
100064381	ASB2	ASB2	ENSECAG00000018656	24	14.2687	40.938	-1.12149	0.308924	0.000283071	0.00316742
100051705	TTLL5	TTLL5	ENSECAG00000021163	24	465.656	365.745	0.340984	0.0939276	0.000283105	0.00316742
100052182	TAS1R1	TAS1R1	ENSECAG00000011699	2	0.8108	6.1467	-1.2826	0.353329	0.000283383	0.00316742
100070096	MBD2	MBD2	ENSECAG00000022368	8	1175.92	830.795	0.482574	0.132943	0.000283506	0.00316742
100050219	CAB39L	CAB39L	ENSECAG00000000879	17	537.219	712.683	-0.398608	0.109813	0.000283535	0.00316742
100067796	ERICH3	ERICH3	ENSECAG00000010486	5	3.1245	11.3822	-1.20558	0.332186	0.000284272	0.003174
102149835	LOC102149835				3.3071	9.8192	-1.10487	0.304458	0.000284547	0.00317514
100051684	ADRA2B				8.9258	25.7166	-1.11645	0.307658	0.000284672	0.00317514
100033831	IL1R2	IL1R2	ENSECAG00000000288	15	1423.17	2448.96	-0.715753	0.197336	0.000286647	0.0031955
100054068	LOC100054068				2.7611	11.3956	-1.23913	0.341786	0.000288441	0.00321382
111771044	LOC111771044				4.9746	0.6201	1.27559	0.352025	0.000290543	0.00323451
111768440	LOC111768440				0.1279	2.8725	-1.26919	0.350273	0.000290725	0.00323451
100053068	TGM3	TGM3	ENSECAG00000023860	22	2088.3	1172.72	0.752595	0.20771	0.000290867	0.00323451
106783374	LOC106783374				5.9895	17.2951	-1.12991	0.311857	0.000291014	0.00323451
100066084	FOLR1				3.1865	10.8624	-1.16941	0.322774	0.000291199	0.00323451
100052761	PLEK2	PLEK2	ENSECAG00000019434	24	448.814	292.705	0.582633	0.160819	0.000291317	0.00323451
100070243	ZNF576	ZNF576	ENSECAG00000013761	10	729.047	1004.01	-0.447958	0.123648	0.000291359	0.00323451
100062707	FAM20A	FAM20A	ENSECAG00000023657	11	149.646	103.773	0.511925	0.141326	0.000292006	0.00324001
100630321	VAMP3	VAMP3	ENSECAG00000020310	2	1925.2	1524.33	0.33143	0.0915058	0.000292386	0.003242
100059849	SPAG17	SPAG17	ENSECAG00000024156	5	1.4371	9.1799	-1.27758	0.352741	0.000292496	0.003242
100069586	TTK	TTK	ENSECAG00000023776	10	160.204	75.2869	0.924121	0.25516	0.000292641	0.003242
100054079	GALM	GALM	ENSECAG00000014430	15	488.267	722.086	-0.539109	0.148877	0.000293275	0.00324734
111773648	LOC111773648				0.7456	5.1597	-1.27618	0.352588	0.000295208	0.00326675
100054516	NDFIP2	NDFIP2	ENSECAG00000023155	17	3179.16	2396.69	0.397162	0.109733	0.000295335	0.00326675
100064173	COL6A5				7256.39	965.297	1.2763	0.35268	0.00029589	0.00327119
100063876	LOC100063876				23.1201	7.6542	1.1338	0.313338	0.000296366	0.00327476
111770174	LOC111770174				1.5871	5.7382	-1.19494	0.330308	0.000297301	0.00328339
100066275	YIPF6	YIPF6	ENSECAG00000000351	X	1292.07	1588.76	-0.294926	0.0815284	0.000297502	0.00328391
102147457	DNAJC10	DNAJC10	ENSECAG00000010084	18	1881.54	1359.38	0.453887	0.125485	0.000297966	0.00328595
111772409	LOC111772409				0.241	4.3436	-1.24759	0.34492	0.000297995	0.00328595
111771410	LOC111771410				89.407	144.744	-0.648411	0.179311	0.000299056	0.00329594
100056823	ZFP57	ZFP57	ENSECAG00000013344	20	50.8801	77.6935	-0.582664	0.161155	0.000299706	0.00330038
102151062	LOC102151062				16.3403	28.4666	-0.733887	0.202983	0.000299767	0.00330038
100071371	HADHB	HADHB	ENSECAG00000007882	15	4031.06	3032.05	0.400677	0.110838	0.000300371	0.00330532
791249	ESR1	ESR1	ENSECAG00000022441	31	42.5215	136.415	-1.16481	0.32232	0.000301697	0.0033182
100064999	DUSP3				463.893	609.601	-0.38555	0.106753	0.000304296	0.00334506
100053371	SLC2A3		ENSECAG00000024719	6	1189.3	627.89	0.815177	0.225737	0.000304806	0.00334895
100073155	LVRN	LVRN	ENSECAG00000009580	14	202.495	384.888	-0.817738	0.226462	0.00030511	0.00335055
100068487	LOC100068487				44.6203	143.235	-1.17583	0.325648	0.000305345	0.00335141
100059307	SDF2	SDF2	ENSECAG00000020083	11	997.85	826.757	0.268202	0.0742849	0.000305662	0.00335317
100630350	LOC100630350	TMEM14C	ENSECAG00000026994	20	2458.96	1976.76	0.310136	0.0859124	0.0003063	0.00335843
100064565	LGR5	LGR5	ENSECAG00000011949	6	481.041	250.6	0.829656	0.229878	0.000307248	0.0033671
100052647	PIK3R4	PIK3R4	ENSECAG00000018119	16	656.856	548.382	0.258101	0.0715213	0.000307692	0.00337024
100071602	LOC100071602		ENSECAG00000014593	15	325.005	451.944	-0.459143	0.127236	0.000307871	0.00337047
100057246	PGM5	PGM5	ENSECAG00000010805	23	627.57	1059.79	-0.694696	0.192576	0.000309287	0.00338423
100057998	ACADSB		ENSECAG00000017638	1	565.405	1129.09	-0.865737	0.239999	0.000309455	0.00338434
100053062	AMOTL2	AMOTL2	ENSECAG00000009818	16	785.928	1069.28	-0.430714	0.119494	0.000312782	0.00341758
100630569	MINOS1	MICOS10	ENSECAG00000008250	2	1244.2	945.254	0.386949	0.107353	0.000312815	0.00341758
111775646	LOC111775646				5.0678	20.3662	-1.22257	0.339257	0.000313766	0.00342621
100070354	GDI2	GDI2	ENSECAG00000008855	29	4673.05	3825.61	0.285106	0.0791628	0.000316368	0.00345286
100062561	RANGRF	RANGRF	ENSECAG00000015228	11	114.583	173.853	-0.572724	0.15908	0.000317946	0.00346657
100058381	NUF2	NUF2	ENSECAG00000009163	5	209.681	103.637	0.877911	0.243849	0.000317949	0.00346657
100071354	KNL1	KNL1	ENSECAG00000022278	1	396.432	193.034	0.891731	0.247713	0.000318398	0.00346969
100052514	SLBP	SLBP	ENSECAG00000011689	3	749.636	509.386	0.530647	0.147433	0.000319153	0.0034757
100055325	PSMB2	PSMB2	ENSECAG00000021615	2	1364.5	985.378	0.454327	0.126233	0.000319318	0.0034757
100073067	LAMA2	LAMA2	ENSECAG00000023844	10	1060.07	1746.36	-0.666567	0.185212	0.000319508	0.0034757
100060754	ESCO2	ESCO2	ENSECAG00000012899	2	181.094	89.8084	0.874312	0.242941	0.000319601	0.0034757
100068843	TCF12	TCF12	ENSECAG00000011678	1	2166.42	1690.22	0.351845	0.0977786	0.000320198	0.00348042
100058646	PRDX3	PRDX3	ENSECAG00000017026	1	674.667	842.432	-0.316811	0.0880763	0.000321901	0.00349715
100062015	PDGFC	PDGFC	ENSECAG00000019512	2	446.779	316.788	0.477632	0.132793	0.000322156	0.00349814
100072334	APOOL	APOOL	ENSECAG00000009229	X	167.445	129.269	0.366635	0.101971	0.000323801	0.00351421
100315015	MIR145				7.7006	24.7253	-1.16238	0.323332	0.000324386	0.00351877
100072675	ZGRF1	ZGRF1	ENSECAG00000002675	2	90.5301	41.2531	0.947847	0.26371	0.000325301	0.00352691
100630158	NRG4	NRG4	ENSECAG00000026884	1	24.9392	43.9532	-0.744688	0.207196	0.000325488	0.00352714
100050577	BFAR	BFAR	ENSECAG00000016920	13	628.995	409.309	0.585255	0.162852	0.000325896	0.00352976
100052420	DHRS9	DHRS9	ENSECAG00000023566	18	248.176	111.728	0.954529	0.265685	0.000327259	0.00354273
100067472	TMEM200A	TMEM200A	ENSECAG00000005678	10	92.056	38.4538	1.01153	0.281675	0.000329241	0.00356238
100052253	PLIN2	PLIN2	ENSECAG00000024663	23	1088.69	624.568	0.728784	0.202966	0.000329816	0.00356679
100057863	DNASE1L3	DNASE1L3	ENSECAG00000015857	16	160.741	318.393	-0.854439	0.238	0.000330578	0.00357223
100061059	SLC4A10	SLC4A10	ENSECAG00000013465	18	1.7042	9.7288	-1.26947	0.35361	0.000330653	0.00357223
106783331	LOC106783331				17.3417	33.1118	-0.817766	0.227806	0.000330997	0.00357413
100066651	FBXO27	FBXO27	ENSECAG00000013830	10	40.583	81.1922	-0.862831	0.24038	0.000331379	0.00357644
100068099	PARD3B	PARD3B	ENSECAG00000008768	18	629.549	906.854	-0.505045	0.14077	0.000333559	0.00359815
100063671	TSKU	TSKU	ENSECAG00000005924	7	735.921	483.176	0.574927	0.160286	0.000334664	0.00360784
100071727	ECE1	ECE1	ENSECAG00000015812	2	2162.05	2965.47	-0.441366	0.123054	0.000334795	0.00360784
100629603	JCHAIN	JCHAIN	ENSECAG00000020041	3	406.333	1848.41	-1.25703	0.35049	0.000335168	0.00361004
100055705	KPNA3	KPNA3	ENSECAG00000015530	17	1414.75	1052.69	0.414915	0.115702	0.000335686	0.00361379
111774824	LOC111774824				29.6373	51.5699	-0.72166	0.201257	0.000336099	0.00361641
100063200	MYO3B	MYO3B	ENSECAG00000000293	18	9.6698	23.7424	-1.03607	0.289009	0.00033722	0.00362665
100052364	DRB	DRB	ENSECAG00000012933	20	254.738	114.596	0.954801	0.266352	0.000337416	0.00362693
100070684	XRCC6	XRCC6	ENSECAG00000017563	28	900.903	720.657	0.317191	0.088534	0.000340055	0.00365235
100054343	TXK	TXK	ENSECAG00000016892	3	75.2129	49.9915	0.557116	0.155506	0.00034019	0.00365235
100054790	CAVIN2	CAVIN2	ENSECAG00000020842	18	178.904	458.019	-1.05118	0.29342	0.000340295	0.00365235
102148353	LOC102148353				1.0803	11	-1.26587	0.353385	0.000340824	0.00365619
111772655	LOC111772655	RF00190	ENSECAG00000026060	2	17.4924	7.7567	0.95034	0.265411	0.00034276	0.00367511
100053453	PLAA	PLAA	ENSECAG00000020120	23	799.37	629.344	0.339482	0.0948236	0.000343403	0.00368015
100050241	NAP1L1	NAP1L1	ENSECAG00000000066	28	2833.62	2125.72	0.404234	0.112927	0.000344135	0.00368615
100065348	MSN	MSN	ENSECAG00000012900	X	3986.59	2831.17	0.475579	0.132871	0.000344576	0.00368902
111772974	LOC111772974		ENSECAG00000002632	3	297.468	435.029	-0.52477	0.146627	0.000344991	0.00369025
100067108	KLK12	KLK12	ENSECAG00000035753	10	2387.51	1159.72	0.890858	0.248919	0.000345037	0.00369025
100061136	TAF13	TAF13	ENSECAG00000006458	5	947.792	692.057	0.439988	0.122948	0.000345381	0.00369208
100054275	ATL3	ATL3	ENSECAG00000019843	12	7902.07	6009.55	0.385594	0.107783	0.000346873	0.00370617
111767880	LOC111767880				156.158	228.409	-0.524752	0.146706	0.000347716	0.0037107
100052699	CLN5		ENSECAG00000010400	17	548.011	431.984	0.334046	0.0933905	0.000347732	0.0037107
[truncated: 2,585 more rows]
