# Supplementary material for: Investigating the epithelial barrier and immune signatures in the pathogenesis of equine insect bite hypersensitivity
Source: PLoS One. 2020 Apr 28;15(4):e0232189. doi: 10.1371/journal.pone.0232189 (PMC7188278; doi:10.1371/journal.pone.0232189)
Supplement: S3 Table — (XLSX) [file pone.0232189.s004.xlsx]

## Sheet: Sheet2
gene_id		gene_symbol	ensembl_gene_id	chromosome_name	normMean.le	normMean.nl	log2FoldChange	lfcSE	pvalue	padj
100061764	KRT2B				23401.4	614.821	2.77219	0.353503	4.43189e-15	9.00914e-11
100061926	SHC3	SHC3	ENSECAG00000023729	23	153.168	10.4027	2.48604	0.345225	5.96829e-13	6.06617e-09
100056599	MMP9	MMP9	ENSECAG00000013081	22	185.388	13.6988	2.42688	0.34309	1.50975e-12	1.02301e-08
100053557	PTGER3	PTGER3	ENSECAG00000014239	5	68.1141	215.833	-1.49366	0.213642	2.72142e-12	1.35434e-08
100056061	S100A12	S100A12	ENSECAG00000009742	5	3577.73	390.324	2.27158	0.326236	3.33121e-12	1.35434e-08
100073198	ARFGEF3	ARFGEF3	ENSECAG00000011074	10	255.025	637.816	-1.23309	0.178138	4.44888e-12	1.50728e-08
100068204	PPP1R1B	PPP1R1B	ENSECAG00000020165	11	234.742	1430.99	-1.99885	0.292516	8.29727e-12	2.13191e-08
106783057	LOC106783057				55.8612	3.5227	2.38029	0.348417	8.39002e-12	2.13191e-08
100064594	NTRK1	NTRK1	ENSECAG00000009460	5	70.0158	2.2131	2.35228	0.351723	2.2642e-11	5.11407e-08
100056200	RHPN2	RHPN2	ENSECAG00000010312	10	141.689	472.895	-1.52776	0.230117	3.15669e-11	6.3507e-08
100061525	KRT6C	KRT6B	ENSECAG00000039058	6	4527.75	142.614	2.34041	0.353234	3.45692e-11	6.3507e-08
100055030	MFSD4A	MFSD4A	ENSECAG00000022333	5	542.935	2524.92	-1.80056	0.272298	3.77953e-11	6.3507e-08
100058818	C25H9orf152	C25H9orf152	ENSECAG00000013290	25	37.6582	203.043	-1.88879	0.286379	4.24079e-11	6.3507e-08
100067746	SLC2A12	SLC2A12	ENSECAG00000020239	10	18.2075	78.4134	-1.73666	0.263497	4.37376e-11	6.3507e-08
100049953	PLCH1	PLCH1	ENSECAG00000016623	16	44.0386	202.696	-1.78544	0.271967	5.20668e-11	7.05609e-08
111768638	LOC111768638				1.4592	17.6064	-2.13895	0.328985	7.94415e-11	1.0093e-07
100146152	KRT2C		ENSECAG00000018183	6	22086.3	574.879	2.24553	0.348118	1.11499e-10	1.33327e-07
100057673	IL13RA2	IL13RA2	ENSECAG00000024016	X	77.2986	17.6948	1.77121	0.275908	1.36674e-10	1.5435e-07
100049893	C1QL2	C1QL2	ENSECAG00000030720	18	31.1888	3.3569	2.15868	0.337457	1.58578e-10	1.69662e-07
100629679	PRR29	PRR29	ENSECAG00000005914	11	57.3024	10.0607	1.94782	0.305668	1.8616e-10	1.86417e-07
100050295	SERPINB6	SERPINB6	ENSECAG00000015966	20	2476.55	518.778	1.82082	0.285971	1.9258e-10	1.86417e-07
100070977	POPDC2	POPDC2	ENSECAG00000021468	19	20.7017	64.7202	-1.44362	0.227947	2.40182e-10	2.21928e-07
100033968	ATP1B1	ATP1B1	ENSECAG00000017771	5	1401.8	4814.75	-1.5352	0.243144	2.72002e-10	2.40403e-07
100057382	TMEM116	TMEM116	ENSECAG00000008110	8	9.8363	29.179	-1.38726	0.222877	4.83676e-10	4.09674e-07
100061792	KRT77	KRT77	ENSECAG00000008673	6	6392.72	39884.5	-1.9221	0.30993	5.58463e-10	4.54098e-07
100034220	TIMP1	TIMP1	ENSECAG00000014259	X	813.856	221.774	1.5944	0.257409	5.86512e-10	4.54307e-07
111768028	LOC111768028				6.6221	43.8681	-1.92138	0.310424	6.03419e-10	4.54307e-07
100033896	MMP1	MMP1	ENSECAG00000023733	7	249.385	15.9751	2.1706	0.353544	8.27531e-10	6.00787e-07
100061828	KRT3	KRT3	ENSECAG00000011431	6	34.6328	0.7831	2.12793	0.346994	8.65211e-10	6.06483e-07
100069253	CSF3R	CSF3R	ENSECAG00000013457	2	149.279	14.1534	2.12863	0.347758	9.29889e-10	6.30093e-07
100071242	EXTL1	EXTL1	ENSECAG00000013612	2	13.2652	50.4727	-1.57992	0.260983	1.41512e-09	9.27954e-07
111767458	AQP5		ENSECAG00000008500	6	183.014	942.112	-1.79226	0.297685	1.73729e-09	1.10361e-06
102149943	C1H10orf99				272.359	14.6087	2.12242	0.352947	1.81641e-09	1.11891e-06
100050366	FAM189A2	FAM189A2	ENSECAG00000012524	23	175.411	540.635	-1.41589	0.235648	1.8726e-09	1.11959e-06
100629869	AQP6				46.8472	342.209	-1.93827	0.322886	1.93766e-09	1.12539e-06
100062268	LOC100062268				7.081	29.8035	-1.64609	0.27468	2.06328e-09	1.16507e-06
100068142	RAB26	RAB26	ENSECAG00000020903	13	8.8695	62.0052	-1.90733	0.318732	2.1758e-09	1.1954e-06
102148466	LOC102148466				410.456	129.628	1.44541	0.242012	2.33657e-09	1.24994e-06
100034124	HSD11B2	HSD11B2	ENSECAG00000014152	3	37.5593	172.69	-1.72809	0.289579	2.408e-09	1.25512e-06
100146423	LOC100146423		ENSECAG00000015199	18	451.866	2551.68	-1.83213	0.308646	2.92009e-09	1.48399e-06
100061124	DPP4	DPP4	ENSECAG00000017357	18	57.8391	177.544	-1.40357	0.23693	3.14287e-09	1.55825e-06
100056173	TSPAN12	TSPAN12	ENSECAG00000001545	4	58.4275	141.345	-1.16416	0.196699	3.24916e-09	1.57259e-06
111774370	LOC111774370				13.8886	2.7828	1.77229	0.300416	3.64704e-09	1.72412e-06
100065915	TAS1R3	TAS1R3	ENSECAG00000022351	2	37.9293	84.4719	-1.07534	0.182781	4.0234e-09	1.85881e-06
100009711	MMP13	MMP13	ENSECAG00000005506	7	98.3181	1.9001	2.00456	0.342094	4.63818e-09	2.09522e-06
100068968	BST1	BST1	ENSECAG00000023398	3	27.9181	101.667	-1.54033	0.263333	4.93376e-09	2.1803e-06
100629496	PMAIP1		ENSECAG00000032735	8	124.912	65.1979	0.893036	0.152981	5.2969e-09	2.27969e-06
100058196	SLC44A3	SLC44A3	ENSECAG00000021520	5	51.1262	207.219	-1.61827	0.277346	5.38421e-09	2.27969e-06
100056612	MOGAT1	MOGAT1	ENSECAG00000005838	6	4.015	21.0641	-1.73853	0.298131	5.49511e-09	2.27969e-06
100072294	TNIP3	TNIP3	ENSECAG00000010953	2	34.0723	4.596	1.94782	0.334929	6.04058e-09	2.45586e-06
100055509	TRPV6	TRPV6	ENSECAG00000022404	4	179.694	773.099	-1.65898	0.285514	6.22858e-09	2.47592e-06
100073036	SLC12A2	SLC12A2	ENSECAG00000013422	14	2557.12	8648.16	-1.48322	0.255389	6.33353e-09	2.47592e-06
102148649	LOC102148649				689.728	82.3347	2.00801	0.346384	6.74885e-09	2.55209e-06
100060706	ADGRG6	ADGRG6	ENSECAG00000015063	31	821.739	2003.52	-1.17183	0.202169	6.77945e-09	2.55209e-06
100055708	ENPP5	ENPP5	ENSECAG00000012012	20	453.613	1336.64	-1.36086	0.235102	7.10615e-09	2.62643e-06
100061705	SHANK2	SHANK2	ENSECAG00000022208	12	126.74	333.329	-1.2489	0.217063	8.73522e-09	3.17089e-06
111768636	LOC111768636				8.5444	107.18	-1.97533	0.34416	9.4924e-09	3.38529e-06
100049797	SERPINB1	SERPINB1	ENSECAG00000009896	20	524.957	257.958	0.963866	0.168068	9.75282e-09	3.4182e-06
100063322	LOC100063322				19.519	91.7586	-1.6908	0.296697	1.20699e-08	4.15861e-06
100068406	LOC100068406		ENSECAG00000022588	9	2947.44	634.665	1.71992	0.303368	1.43292e-08	4.85472e-06
100059772	DAGLA	DAGLA	ENSECAG00000020795	12	69.3721	263.897	-1.5582	0.274991	1.45845e-08	4.86023e-06
100067956	LOC100067956				32.9746	165.221	-1.72814	0.305217	1.496e-08	4.90494e-06
100072604	ARSJ	ARSJ	ENSECAG00000024322	2	112.08	69.2295	0.675993	0.119579	1.57586e-08	5.08476e-06
100053852	SVEP1	SVEP1	ENSECAG00000021653	25	619.093	1903.21	-1.39006	0.246523	1.71399e-08	5.27877e-06
100053601	LOC100053601		ENSECAG00000030845	25	178.513	1026.93	-1.77533	0.314919	1.7262e-08	5.27877e-06
100060208	HID1	HID1	ENSECAG00000019664	11	390.363	840.27	-1.02798	0.182392	1.73958e-08	5.27877e-06
100066372	ZNF385C	ZNF385C	ENSECAG00000016402	11	15.8635	43.4812	-1.26905	0.225166	1.73985e-08	5.27877e-06
100053217	SLC9A5	SLC9A5	ENSECAG00000020279	3	25.9227	71.4254	-1.2899	0.229007	1.77527e-08	5.30701e-06
100050182	ERBB4	ERBB4	ENSECAG00000022865	6	9.4061	42.4984	-1.63662	0.292988	2.32414e-08	6.84712e-06
100066385	MLPH	MLPH	ENSECAG00000024624	6	304.708	2133.25	-1.83622	0.32932	2.46388e-08	7.15509e-06
100068670	LOC100068670	SLC14A1	ENSECAG00000014487	8	78.7991	391.018	-1.70834	0.3066	2.52001e-08	7.21503e-06
111773425	LOC111773425				17.8211	137.139	-1.86139	0.334218	2.55638e-08	7.21752e-06
106781550	LOC106781550				23.9916	209.366	-1.88164	0.338614	2.7463e-08	7.64751e-06
100053106	SPDEF	SPDEF	ENSECAG00000021717	20	91.0202	605.333	-1.8046	0.326499	3.2553e-08	8.94241e-06
100065725	CLMN	CLMN	ENSECAG00000011365	24	223.19	721.096	-1.42205	0.257682	3.41685e-08	9.26102e-06
100066726	PYGL	PYGL	ENSECAG00000011728	1	2929.61	1194.39	1.16798	0.212789	4.04401e-08	1.06056e-05
100051818	CA6	CA6	ENSECAG00000000719	2	595.769	1968.66	-1.43923	0.262226	4.05303e-08	1.06056e-05
100056125	PI3	PI3	ENSECAG00000014295	22	248.309	9.4563	1.90518	0.347166	4.06945e-08	1.06056e-05
100053528	ZNF114				157.54	51.8067	1.3783	0.251468	4.22857e-08	1.08699e-05
100061827	LOC100061827		ENSECAG00000015784	6	171.803	1073.5	-1.78542	0.325868	4.27781e-08	1.08699e-05
100068411	CPEB1		ENSECAG00000016873	1	65.3369	168.477	-1.2123	0.221417	4.37034e-08	1.09679e-05
106781886	MLNR	MLNR	ENSECAG00000035160	17	59.5956	256.45	-1.61076	0.294476	4.50228e-08	1.11613e-05
100057832	PRKN				71.214	133.484	-0.85681	0.156862	4.70288e-08	1.14956e-05
100061560	KRT6B	KRT6B	ENSECAG00000039058	6	3622.47	444.59	1.89459	0.346968	4.75026e-08	1.14956e-05
100034100	CYP27B1	CYP27B1	ENSECAG00000025143	6	202.13	48.7425	1.61808	0.297132	5.1615e-08	1.23439e-05
100063782	ADHFE1	ADHFE1	ENSECAG00000000795	9	138.948	274.98	-0.925194	0.170349	5.59872e-08	1.32338e-05
102150935	LOC102150935				60.9957	20.5616	1.35565	0.250603	6.31795e-08	1.47622e-05
100071259	CFTR	CFTR	ENSECAG00000009139	4	97.4614	348.997	-1.48757	0.275108	6.40066e-08	1.47855e-05
100057507	SYT11	SYT11	ENSECAG00000019725	5	267.79	108.142	1.17466	0.217883	6.99733e-08	1.59822e-05
100051009	GREB1L	GREB1L	ENSECAG00000019278	8	66.3519	172.789	-1.21791	0.226824	7.89926e-08	1.78418e-05
100034081	ATP2B2	ATP2B2	ENSECAG00000023528	16	91.0752	439.861	-1.65956	0.309257	8.03754e-08	1.79546e-05
100071266	TMEM25	TMEM25	ENSECAG00000008973	7	388.14	1329.32	-1.45079	0.270714	8.36171e-08	1.84757e-05
100062732	BHLHA15				96.2457	636.166	-1.76028	0.329442	9.13179e-08	1.99603e-05
100056472	S100P				158.945	24.6358	1.78713	0.334639	9.27108e-08	2.00492e-05
106782232	LOC106782232				12.6175	82.5426	-1.74279	0.326631	9.52007e-08	2.03709e-05
100060134	RORC	RORC	ENSECAG00000000918	5	237.87	611.645	-1.20444	0.226256	1.01866e-07	2.15701e-05
100056210	TFAP2B	TFAP2B	ENSECAG00000015046	20	434.655	890.569	-0.963	0.181015	1.03761e-07	2.17449e-05
100068020	RIMS3	RIMS3	ENSECAG00000021113	2	33.9178	136.535	-1.5487	0.291451	1.07387e-07	2.22752e-05
100056196	ADAM12	ADAM12	ENSECAG00000012744	1	307.882	74.2025	1.59194	0.300322	1.15318e-07	2.36787e-05
100147264	SHISA9				14.1291	49.8651	-1.4648	0.27675	1.20415e-07	2.4478e-05
100009694	SLC16A1	SLC16A1	ENSECAG00000021627	5	355.501	178.093	0.934458	0.176689	1.23182e-07	2.46153e-05
100061344	ASB5	ASB5	ENSECAG00000016644	27	41.645	145.586	-1.45405	0.27496	1.23513e-07	2.46153e-05
100054707	HIBADH	HIBADH	ENSECAG00000016863	4	639.675	1035.92	-0.673006	0.127537	1.31359e-07	2.58522e-05
102148193	LOC102148193				730.438	62.9887	1.8657	0.353642	1.32262e-07	2.58522e-05
100050346	MYH11	MYH11	ENSECAG00000017015	13	2196.61	6128.24	-1.27838	0.242521	1.35537e-07	2.624e-05
100058732	KCNJ3	KCNJ3	ENSECAG00000001276	18	8.1251	59.2185	-1.76952	0.335847	1.37307e-07	2.63319e-05
100050680	DNMT3L		ENSECAG00000009690	26	54.2825	13.2407	1.57877	0.300749	1.5256e-07	2.89836e-05
100072684	ATP2A3	ATP2A3	ENSECAG00000012083	11	461.967	1300.32	-1.28357	0.245058	1.62496e-07	3.05763e-05
100058066	KIAA1324	KIAA1324	ENSECAG00000020301	5	226.564	923.227	-1.54825	0.295683	1.63952e-07	3.05763e-05
100057177	DPYD	DPYD	ENSECAG00000010881	5	383.224	178.992	1.00859	0.193191	1.78275e-07	3.28579e-05
102150094	LOC102150094	C17orf113	ENSECAG00000033155	11	20.3057	42.7503	-0.982739	0.188283	1.79419e-07	3.28579e-05
100068814	BPIFB4	BPIFB4	ENSECAG00000017316	22	6.9624	56.1557	-1.75899	0.337238	1.82955e-07	3.31348e-05
100063194	NEO1	NEO1	ENSECAG00000024743	1	617.748	1038.56	-0.720179	0.138108	1.84191e-07	3.31348e-05
100050144	TMEM182	TMEM182	ENSECAG00000028489	15	46.3942	243.406	-1.66324	0.319062	1.85912e-07	3.3151e-05
100059860	LAMA1	LAMA1	ENSECAG00000018061	8	17.5687	72.2132	-1.54138	0.297031	2.11084e-07	3.70314e-05
100053489	KRT14	KRT14	ENSECAG00000011583	11	151134	55341.4	1.26033	0.242881	2.11317e-07	3.70314e-05
102147901	LRRTM1	LRRTM1	ENSECAG00000008983	15	2.0506	9.8146	-1.58639	0.305905	2.14974e-07	3.73503e-05
100055379	C3H4orf19	C3H4orf19	ENSECAG00000017301	3	21.091	81.658	-1.51033	0.291413	2.18591e-07	3.7657e-05
100050582	STAC	STAC	ENSECAG00000021165	16	121.049	40.0135	1.35099	0.261057	2.27791e-07	3.8912e-05
106782874	EGF	EGF	ENSECAG00000010741	2	39.7233	189.176	-1.60869	0.311773	2.47193e-07	4.18745e-05
100056556	LOC100056556		ENSECAG00000034046	25	3011.17	15489.2	-1.6354	0.317543	2.60257e-07	4.37231e-05
100073273	PDE8B	PDE8B	ENSECAG00000012189	14	81.5793	311.837	-1.49944	0.291305	2.64245e-07	4.40292e-05
100064966	CD300LG	CD300LG	ENSECAG00000019158	11	21.0618	58.9513	-1.26233	0.245463	2.70886e-07	4.47689e-05
100055974	C1QTNF7	C1QTNF7	ENSECAG00000007989	3	97.1557	365.714	-1.49042	0.290005	2.75804e-07	4.52141e-05
100061927	PPM1L	PPM1L	ENSECAG00000020721	19	185.088	382.824	-0.968737	0.188578	2.79069e-07	4.53834e-05
102148822	LOC102148822				12.1596	83.6429	-1.72097	0.3353	2.85739e-07	4.60992e-05
100063542	KRT18		ENSECAG00000038379	6	72.579	289.417	-1.51807	0.296386	3.02427e-07	4.84074e-05
106783137	LOC106783137				104.494	26.7665	1.53369	0.30028	3.26367e-07	5.18312e-05
100071018	RRAGD	RRAGD	ENSECAG00000015826	10	150.684	369.082	-1.14535	0.224469	3.35274e-07	5.28329e-05
100061830	PRCP	PRCP	ENSECAG00000023356	7	844.254	548.085	0.605989	0.11913	3.64142e-07	5.65525e-05
100060968	SCD5	SCD5	ENSECAG00000014698	3	110.707	337.353	-1.33669	0.262783	3.64442e-07	5.65525e-05
100059467	EZR	EZR	ENSECAG00000018333	31	6226.81	8324.24	-0.413205	0.0812964	3.72099e-07	5.72768e-05
100065984	DSG3	DSG3	ENSECAG00000011388	8	9711.46	3497.44	1.26712	0.249366	3.74745e-07	5.72768e-05
100051954	TMEM150C	TMEM150C	ENSECAG00000018024	3	108.882	250.804	-1.08134	0.212877	3.78142e-07	5.73647e-05
100053875	CYP2W1	CYP2W1	ENSECAG00000022978	13	12.941	192.249	-1.79296	0.353358	3.89385e-07	5.86327e-05
111773524	LOC111773524				19.1699	95.6116	-1.60992	0.31791	4.10381e-07	6.13033e-05
100067810	GFRA1	GFRA1	ENSECAG00000006846	1	262.125	617.87	-1.10541	0.21834	4.13152e-07	6.13033e-05
100052421	PRDX1	PRDX1	ENSECAG00000008678	2	8538.17	4477.46	0.873896	0.172751	4.22094e-07	6.21762e-05
100054980	SOX10				92.9176	251.937	-1.23389	0.24513	4.8134e-07	6.99208e-05
106783468	LOC106783468				13.0132	77.0775	-1.66126	0.330039	4.81548e-07	6.99208e-05
102149219	LOC102149219		ENSECAG00000038699	13	21.952	75.6556	-1.41945	0.282769	5.17197e-07	7.45644e-05
100034162	SLCO1A2	SLCO1A2	ENSECAG00000017481	6	15.7438	77.1065	-1.58269	0.315775	5.38474e-07	7.65654e-05
100033827	TXN	TXN	ENSECAG00000013324	25	5036.94	2026.99	1.15918	0.23128	5.3861e-07	7.65654e-05
100147119	ADRA2A	ADRA2A	ENSECAG00000003921	1	113.252	384.03	-1.40545	0.280584	5.4709e-07	7.72308e-05
100070151	KYAT1	KYAT1	ENSECAG00000022067	25	384.459	766.748	-0.924156	0.184552	5.51229e-07	7.72784e-05
100072656	PGK1	PGK1	ENSECAG00000014984	X	5859.16	2907.62	0.93651	0.187281	5.71629e-07	7.95895e-05
100067921	PTGDS	PTGDS	ENSECAG00000009262	25	5.7194	44.7497	-1.71507	0.343557	5.97235e-07	8.22467e-05
100070101	WFIKKN2	WFIKKN2	ENSECAG00000015064	11	19.151	79.5756	-1.52065	0.304641	5.98805e-07	8.22467e-05
100059305	PAX9	PAX9	ENSECAG00000023712	1	9.1544	72.7955	-1.69974	0.340982	6.20103e-07	8.46003e-05
102150724	LOC102150724				34.5985	13.3092	1.20821	0.242484	6.27217e-07	8.50004e-05
100059005	AGTR1	AGTR1	ENSECAG00000001279	16	29.0438	143.95	-1.59662	0.320522	6.31573e-07	8.50239e-05
100057561	ACTG2	ACTG2	ENSECAG00000018853	15	446.557	1279.04	-1.27858	0.256742	6.35776e-07	8.50267e-05
102150024	LOC102150024				52.7571	20.4529	1.19607	0.240324	6.46176e-07	8.58527e-05
111774219	APOC3	APOC3	ENSECAG00000039785	7	95.0771	9.5139	1.75883	0.353633	6.5722e-07	8.6753e-05
100051261	PLS1	PLS1	ENSECAG00000014408	16	29.8612	93.2054	-1.34071	0.269986	6.83994e-07	8.97048e-05
100051730	PCGF3	PCGF3	ENSECAG00000010331	3	972.833	647.47	0.572194	0.115429	7.15482e-07	9.32328e-05
100033921	LATH	LATH	ENSECAG00000033216	PJAA01004442.1	678.553	10329.1	-1.74374	0.352502	7.54567e-07	9.76997e-05
100060105	LINGO4	LINGO4	ENSECAG00000012494	5	169.987	438.361	-1.18453	0.23989	7.90057e-07	0.000100424
100068672	ACSM3	ACSM3	ENSECAG00000006669	13	606.291	1408.1	-1.08487	0.219712	7.90405e-07	0.000100424
100057792	CRACR2A	CRACR2A	ENSECAG00000034127	6	129.999	405.131	-1.33854	0.271085	7.90432e-07	0.000100424
100147135	SRCIN1	SRCIN1	ENSECAG00000014219	11	329.204	875.159	-1.21191	0.245692	8.11294e-07	0.000102435
100050834	ALDH6A1	ALDH6A1	ENSECAG00000009453	24	1296.85	2118.55	-0.680884	0.138166	8.30626e-07	0.000104228
100066934	ASTN2	ASTN2	ENSECAG00000001128	25	31.8569	62.3413	-0.909583	0.184879	8.65961e-07	0.000107995
100059766	ARHGAP28	ARHGAP28	ENSECAG00000013547	8	196.651	100.958	0.89679	0.18233	8.72058e-07	0.000108093
100070976	AOX1	AOX1	ENSECAG00000018147	18	176.435	664.927	-1.45701	0.296669	9.05042e-07	0.000111501
100063319	ADORA2B	ADORA2B	ENSECAG00000008441	11	274.212	141.581	0.892275	0.181806	9.20843e-07	0.000112764
100146640	HS3ST6	HS3ST6	ENSECAG00000000862	13	186.798	412.878	-1.03207	0.210462	9.39802e-07	0.000114397
100057809	LOC100057809		ENSECAG00000019107	21	2.5413	20.5219	-1.68578	0.345163	1.03941e-06	0.000125769
100051485	PLCB4	PLCB4	ENSECAG00000012335	22	314.015	918.926	-1.28758	0.263783	1.05442e-06	0.00012683
100052678	CA8	CA8	ENSECAG00000018004	9	133.37	643.903	-1.55971	0.319904	1.08505e-06	0.000129746
100054748	ERO1A	ERO1A	ENSECAG00000013757	24	3568.65	2559.86	0.470967	0.0966841	1.10924e-06	0.000131863
100062186	SCN7A	SCN7A	ENSECAG00000014625	18	58.0916	126.188	-1.01163	0.207901	1.13919e-06	0.000134636
100054772	OGN	OGN	ENSECAG00000017802	23	271.468	1070.36	-1.47864	0.304447	1.193e-06	0.000140181
100061595	KRT6A	KRT6B	ENSECAG00000039058	6	14146.4	1930.77	1.69776	0.350491	1.27287e-06	0.000148707
100070195	COTL1	COTL1	ENSECAG00000012738	3	1202.71	523.289	1.07321	0.221613	1.28068e-06	0.000148763
100050126	SNTG1	SNTG1	ENSECAG00000000087	9	1.1161	9.8279	-1.65935	0.34308	1.32051e-06	0.000152519
100056060	YWHAZ	YWHAZ	ENSECAG00000021882	9	12393.1	7255.2	0.736023	0.152232	1.33216e-06	0.000152996
100064038	TSPAN8	TSPAN8	ENSECAG00000026887	6	88.2519	220.563	-1.14862	0.237942	1.38402e-06	0.000158059
100055544	GPR158	GPR158	ENSECAG00000006062	29	2.3807	18.0159	-1.6735	0.346856	1.40178e-06	0.000159192
100061754	FSTL5	FSTL5	ENSECAG00000000973	2	3.4945	14.5742	-1.4749	0.305869	1.42138e-06	0.000160521
100056933	ADCY10	ADCY10	ENSECAG00000011724	5	2.9928	15.6398	-1.55406	0.32261	1.45612e-06	0.000163536
100068987	TFCP2L1	TFCP2L1	ENSECAG00000024837	18	89.7041	281.292	-1.33456	0.277394	1.50136e-06	0.000167691
100069383	SORCS1	SORCS1	ENSECAG00000023046	1	39.0355	122.782	-1.32968	0.27693	1.57487e-06	0.000174939
100052424	PELO	ITGA1	ENSECAG00000017386	21	605.776	463.178	0.382346	0.0797578	1.63624e-06	0.000180769
100061914	GABRA2	GABRA2	ENSECAG00000000924	3	41.2593	12.3215	1.40227	0.293067	1.71131e-06	0.000188041
100037400	CXCL8	CXCL8	ENSECAG00000015342	3	50.3275	5.7102	1.69098	0.353585	1.73218e-06	0.00018931
100062302	PLLP	PLLP	ENSECAG00000018044	3	78.8872	163.736	-0.957566	0.200469	1.78268e-06	0.000193787
100063606	GPRC5A	GPRC5A	ENSECAG00000014921	6	119.839	222.315	-1.51988	0.319209	1.92266e-06	0.000207893
100066610	KRT16	KRT16	ENSECAG00000005067	11	43500.5	4623.17	1.68158	0.35367	1.98779e-06	0.000213232
100062886	CASP14	CASP14	ENSECAG00000012619	21	16622.1	6442.23	1.18002	0.24821	1.99302e-06	0.000213232
100034021	GJB1				27.7145	92.7865	-1.35812	0.286193	2.08031e-06	0.000221406
100060380	CHRNA2				40.9411	8.7073	1.55526	0.3279	2.10491e-06	0.000222431
100147146	FOXA1	FOXA1	ENSECAG00000027995	1	61.8708	247.637	-1.45736	0.307303	2.11182e-06	0.000222431
100052247	RNF207	RNF207	ENSECAG00000024940	2	4.0423	18.1399	-1.51157	0.319335	2.20685e-06	0.000228785
100146769	HOMER3	HOMER3	ENSECAG00000023105	21	604.107	305.774	0.908303	0.191943	2.2215e-06	0.000228785
100062537	KCNE1	KCNE1	ENSECAG00000004065	26	2.867	30.6102	-1.6729	0.353547	2.2256e-06	0.000228785
100034071	TRPV5	TRPV5	ENSECAG00000004594	4	2.676	26.6769	-1.65545	0.349929	2.2361e-06	0.000228785
100070621	PATL2	PATL2	ENSECAG00000013462	1	38.5679	240.61	-1.59571	0.337321	2.2392e-06	0.000228785
100065846	OXCT1	OXCT1	ENSECAG00000018312	21	938.856	1731.36	-0.826927	0.174838	2.2488e-06	0.000228785
100066980	REEP1		ENSECAG00000024247	15	66.5392	119.792	-1.55484	0.328781	2.25518e-06	0.000228785
100060684	RGN	RGN	ENSECAG00000019562	X	256.38	563.412	-1.01745	0.215174	2.26219e-06	0.000228785
100049835	TNC	TNC	ENSECAG00000017433	25	1751.85	685.706	1.16897	0.247498	2.32201e-06	0.000233673
106782693	CHPT1	CHPT1	ENSECAG00000019000	28	652.246	1032.34	-0.638029	0.135324	2.41901e-06	0.000242234
100055953	SYNM	SYNM	ENSECAG00000000487	1	768.317	1438.98	-0.844971	0.179414	2.48176e-06	0.0002473
100071572	SORL1	SORL1	ENSECAG00000019083	7	1398.1	2694.8	-0.877217	0.186302	2.49448e-06	0.000247355
100051663	SLC49A3	SLC49A3	ENSECAG00000011353	3	1191.83	844.042	0.48833	0.103782	2.5346e-06	0.000249254
102148133	LOC102148133				128.691	5.2205	1.54882	0.329183	2.53815e-06	0.000249254
100064580	TMOD1	TMOD1	ENSECAG00000007718	25	112.44	312.898	-1.23193	0.262013	2.57878e-06	0.000251291
100063705	KERA	KERA	ENSECAG00000017668	28	210.7	283.097	-1.58977	0.338148	2.58362e-06	0.000251291
100062164	NCAM1	NCAM1	ENSECAG00000019193	7	21.3891	47.6594	-1.01533	0.216368	2.69725e-06	0.000261094
100067064	CYP3A89	CYP3A89	ENSECAG00000024477	13	7.0316	33.9496	-1.52433	0.325597	2.84569e-06	0.000274157
100051399	CARHSP1	CARHSP1	ENSECAG00000019386	13	2876.73	1779.66	0.664112	0.142131	2.97501e-06	0.000285264
100056260	AASS	AASS	ENSECAG00000021479	4	57.4858	144.533	-1.14259	0.244601	2.99365e-06	0.000285704
100072903	ETNPPL	ETNPPL	ENSECAG00000018724	2	321.866	918.259	-1.24914	0.267572	3.03539e-06	0.000287053
100054660	FRMD1	FRMD1	ENSECAG00000010465	31	313.813	627.048	-0.915027	0.196006	3.03603e-06	0.000287053
100063993	LOC100063993				101.204	467.01	-1.51358	0.324738	3.14812e-06	0.000295835
102149514	LOC102149514		ENSECAG00000033590	7	11.6907	45.6331	-1.43663	0.308272	3.15801e-06	0.000295835
100065564	SYCP1	SYCP1	ENSECAG00000013010	5	10.704	36.7423	-1.35857	0.291634	3.18542e-06	0.000297033
100069562	MYO5C				387.398	742.5	-0.868941	0.186577	3.20414e-06	0.000297136
100057358	ENAH	ENAH	ENSECAG00000022447	30	3211.71	1676.51	0.868693	0.186554	3.21576e-06	0.000297136
100070133	PPP2R2C	PPP2R2C	ENSECAG00000013951	3	201.438	42.5668	1.53756	0.330499	3.28349e-06	0.000302022
100068363	STAC2	CACNB1	ENSECAG00000000637	11	226.667	441.515	-0.886162	0.190574	3.32015e-06	0.000304018
100064914	PPP4R4	PPP4R4	ENSECAG00000019485	24	124.149	328.619	-1.18598	0.255199	3.36349e-06	0.000306605
100067294	PTPRN2	PTPRN2	ENSECAG00000012762	4	45.13	255.339	-1.55322	0.334398	3.40372e-06	0.000307648
100062677	NOSTRIN	NOSTRIN	ENSECAG00000020088	18	78.031	144.212	-0.827175	0.178089	3.4052e-06	0.000307648
100050059	CA2	CA2	ENSECAG00000016228	9	2539.97	670.059	1.44344	0.311041	3.47297e-06	0.000312012
100065761	TBC1D24		ENSECAG00000014929	13	76.2691	171.229	-1.03447	0.222946	3.48419e-06	0.000312012
100057925	ACSL1	ACSL1	ENSECAG00000008679	27	2373.95	6215.37	-1.17683	0.253685	3.5019e-06	0.000312222
111767869	LOC111767869				6.7414	28.1087	-1.45554	0.313845	3.52203e-06	0.000312645
106781487	LOC106781487				2.9103	11.4997	-1.42278	0.307272	3.65029e-06	0.000322622
100057306	SYTL4	SYTL4	ENSECAG00000019341	X	534.484	303.69	0.766939	0.166091	3.88262e-06	0.00034167
102151038	DUOXA1	DUOXA1	ENSECAG00000009034	1	786.184	306.938	1.16616	0.252794	3.96704e-06	0.000346368
100067475	RIMKLA	RIMKLA	ENSECAG00000005880	2	398.756	122.44	1.34591	0.291769	3.97008e-06	0.000346368
100055124	TESC	TESC	ENSECAG00000011177	8	44.4095	121.678	-1.20708	0.261896	4.04631e-06	0.00035151
100070799	XKR8				349.661	744.44	-0.981075	0.212909	4.06643e-06	0.000351755
100055725	WWP1	WWP1	ENSECAG00000008529	9	1163.01	943.277	0.298779	0.0648582	4.09212e-06	0.000352477
100050709	NLGN4X		ENSECAG00000000709	X	8.0042	26.9606	-1.33169	0.289357	4.17952e-06	0.000358301
111773442	LOC111773442				22.3832	136.772	-1.56678	0.340495	4.19498e-06	0.000358301
100034024	MPZ	MPZ	ENSECAG00000009075	5	81.1653	276.063	-1.35678	0.295243	4.31755e-06	0.000367226
100051060	NPC2	NPC2	ENSECAG00000018345	24	2039.13	1351.43	0.574923	0.125142	4.34513e-06	0.000368032
100050320	SLC38A2	SLC38A2	ENSECAG00000014498	6	10375.3	6239.68	0.69844	0.152355	4.55498e-06	0.000381437
100064076	LOC100064076		ENSECAG00000033624	6	6.1891	22.0892	-1.37258	0.299412	4.5563e-06	0.000381437
100629440	SMIM5	SMIM5	ENSECAG00000021910	11	165.276	251.906	-0.586499	0.127942	4.55968e-06	0.000381437
100050520	PIP5K1B	PIP5K1B	ENSECAG00000019992	23	32.777	83.9929	-1.14907	0.25086	4.63803e-06	0.000386401
100073279	IQGAP2	IQGAP2	ENSECAG00000004274	14	435.258	1009.11	-1.0639	0.232426	4.70842e-06	0.000390664
100146921	FSCN1	FSCN1	ENSECAG00000008056	13	1328.22	599.395	1.02296	0.223597	4.76174e-06	0.000393483
100629285	ABRACL		ENSECAG00000029003	31	656	326.38	0.920833	0.201458	4.85755e-06	0.000399774
106781724	LOC106781724				712.869	332.807	0.989737	0.216719	4.94968e-06	0.000405714
100060460	ACOT11	ACOT11	ENSECAG00000000113	2	84.0353	27.6048	1.29197	0.283136	5.04127e-06	0.000411562
100072525	SLC23A1	SLC23A1	ENSECAG00000021087	14	9.2823	27.0435	-1.23851	0.271582	5.10648e-06	0.000415218
100058072	CRABP2	CRABP2	ENSECAG00000016560	5	4163.1	1467.54	1.24262	0.272933	5.29228e-06	0.000428611
100147651	ST8SIA2	ST8SIA2	ENSECAG00000036870	1	15.5131	42.3381	-1.19362	0.26224	5.32314e-06	0.0004294
100053757	IL12RB2	IL12RB2	ENSECAG00000016537	5	66.8009	23.8635	1.23732	0.272124	5.44455e-06	0.000437458
100054768	CNN1	CNN1	ENSECAG00000014489	7	385.171	1031.72	-1.18773	0.261309	5.48504e-06	0.000438976
100059346	ETV5	ETV5	ENSECAG00000000221	19	442.586	752.144	-0.723894	0.159626	5.76164e-06	0.000459305
100072964	YBX2	YBX2	ENSECAG00000009996	11	181.674	78.0658	1.07227	0.236489	5.78488e-06	0.000459355
100629616	HSPA2	HSPA2	ENSECAG00000029421	24	3626.09	1591.04	1.04903	0.231413	5.81114e-06	0.000459645
100034086	PDE3A	PDE3A	ENSECAG00000016360	6	151.116	362.835	-1.09251	0.241483	6.06336e-06	0.000477736
100051673	BNIP3	BNIP3	ENSECAG00000017458	1	3259.92	1516.41	0.990643	0.219246	6.23056e-06	0.000487981
100033835	GPX3				12421.8	4970.07	1.13486	0.251184	6.2414e-06	0.000487981
100146394	DLG3	DLG3	ENSECAG00000017508	X	205.713	321.697	-0.620053	0.137292	6.29292e-06	0.000490125
100065797	SH3BP4	SH3BP4	ENSECAG00000009382	6	483.194	899.702	-0.832465	0.184587	6.48674e-06	0.000503292
100053506	ZDHHC2	ZDHHC2	ENSECAG00000014490	27	257.877	516.612	-0.912217	0.203299	7.22119e-06	0.000558146
100051658	NPL	NPL	ENSECAG00000000650	5	308.438	706.249	-1.04655	0.233578	7.4458e-06	0.000573327
100063572	ACER3	ACER3	ENSECAG00000026842	7	754.943	447.512	0.71585	0.159927	7.60197e-06	0.000583142
111770574	LOC111770574		ENSECAG00000034517	25	24.911	350.992	-1.57998	0.3532	7.70122e-06	0.000588069
100064056	ITGA6	ITGA6	ENSECAG00000001652	18	6184.18	3510.19	0.766333	0.171336	7.72405e-06	0.000588069
100068300	RTP2	RTP2	ENSECAG00000000272	19	3.1638	16.9554	-1.50523	0.336644	7.77511e-06	0.000589748
100629845	ARHGAP8		ENSECAG00000017155	28	25.1141	72.2129	-1.22872	0.274856	7.80636e-06	0.000589917
100063582	SPOCK2	SPOCK2	ENSECAG00000009278	1	170.071	368.738	-0.992371	0.222446	8.15119e-06	0.000613694
102148709	LOC102148709				140.337	224.403	-0.64737	0.14516	8.20777e-06	0.000615673
100073170	LOC100073170	SLC47A1	ENSECAG00000012493	11	56.6168	23.2846	1.09539	0.246068	8.52465e-06	0.000637092
100062377	RAB13	RAB13	ENSECAG00000016551	5	580.403	374.599	0.608514	0.136735	8.57379e-06	0.000638418
100070692	ILDR1	ILDR1	ENSECAG00000014188	19	44.8107	83.8681	-0.833003	0.187441	8.82669e-06	0.00065485
100054744	MYO1B	MYO1B	ENSECAG00000017765	18	2736.57	1820.55	0.568388	0.128118	9.14552e-06	0.000676037
100052061	LURAP1	LURAP1	ENSECAG00000021605	2	175.333	410.482	-1.06439	0.239977	9.19192e-06	0.000677005
100070738	PGAM1	PGAM1	ENSECAG00000010786	1	6589.76	3222.53	0.933498	0.210782	9.47875e-06	0.000695611
100063082	CCDC170	CCDC170	ENSECAG00000013130	31	47.6682	100.719	-0.963838	0.217799	9.62802e-06	0.000704023
100055530	PRR15L				65.3381	176.512	-1.18164	0.267424	9.93491e-06	0.000721466
100057361	WTIP	WTIP	ENSECAG00000002491	10	263.58	467.887	-0.774103	0.175195	9.93755e-06	0.000721466
106782610	LOC106782610				90.3215	260.65	-1.23488	0.279672	1.00802e-05	0.000729216
111770848	LOC111770848				10.3305	1.7214	1.54554	0.35063	1.04385e-05	0.000751721
100069913	TM4SF19		ENSECAG00000014455	19	184.125	31.0756	1.51919	0.344696	1.04652e-05	0.000751721
100064741	LOC100064741	CYP7B1	ENSECAG00000007540	9	343.546	164.389	0.954412	0.216745	1.0657e-05	0.000762798
100050342	TBC1D16	TBC1D16	ENSECAG00000018094	11	309.336	646.022	-0.952394	0.216355	1.07257e-05	0.000765023
100051879	ENO1	ENO1	ENSECAG00000003345	2	12331.9	6915.72	0.780041	0.177253	1.07895e-05	0.000766886
100061336	CLYBL	CLYBL	ENSECAG00000016069	17	73.2263	124.865	-0.726711	0.16525	1.09431e-05	0.000775095
100065455	FMO5	FMO5	ENSECAG00000019741	5	449.015	1318.21	-1.24084	0.282869	1.15116e-05	0.000812528
111770153	LOC111770153				13.7806	39.9422	-1.22472	0.279596	1.18511e-05	0.000831169
100033909	ACTR3	ACTR3	ENSECAG00000020867	18	4138.32	2877.61	0.509959	0.116424	1.18575e-05	0.000831169
100053116	MSR1	MSR1	ENSECAG00000011292	27	144.736	43.9777	1.32788	0.303298	1.19697e-05	0.000836153
100052671	TPI1	TPI1	ENSECAG00000015581	6	5942.13	3358.98	0.770223	0.176087	1.21935e-05	0.00084887
100063861	GALNT12	GALNT12	ENSECAG00000016546	25	81.8636	171.649	-0.956769	0.218811	1.22785e-05	0.000851868
111776196	LOC111776196				18.8408	2.9417	1.53314	0.352422	1.3595e-05	0.00094
100060934	SGPP2	SGPP2	ENSECAG00000022734	6	1488.73	509.237	1.2421	0.285815	1.3876e-05	0.000956172
111770379	LOC111770379				0.2611	4.063	-1.53163	0.352504	1.39274e-05	0.000956473
102150102	GPRASP2	GPRASP2	ENSECAG00000010419	X	56.8909	130.566	-1.03757	0.238849	1.39874e-05	0.000957359
100052008	PROKR2	PROKR2	ENSECAG00000032055	22	575.81	236.165	1.0988	0.253059	1.4115e-05	0.000960254
100052469	NPAS4	NPAS4	ENSECAG00000013683	12	7.9154	21.9961	-1.18644	0.273253	1.41242e-05	0.000960254
100061441	LINGO1	LINGO1	ENSECAG00000005701	1	48.0419	90.5437	-0.843839	0.194447	1.4268e-05	0.000966801
100069623	SLC45A4	SLC45A4	ENSECAG00000002520	9	246.006	556.678	-1.02642	0.236942	1.47802e-05	0.000996252
100062570	NR3C2	NR3C2	ENSECAG00000016605	2	128.626	234.508	-0.805012	0.185845	1.48007e-05	0.000996252
106781867	LOC106781867				1.3609	17.409	-1.52165	0.351572	1.5038e-05	0.00100888
100071612	LOC100071612		ENSECAG00000015496	11	139.275	42.9175	1.30532	0.301807	1.52523e-05	0.0010199
100072666	DSE	DSE	ENSECAG00000020975	10	616.446	415.777	0.548667	0.126882	1.53072e-05	0.00102021
100050374	SULT4A1	SULT4A1	ENSECAG00000032875	28	419.014	157.278	1.17529	0.271929	1.54573e-05	0.00102685
100069047	MMP12	MMP12	ENSECAG00000019445	7	203.906	38.0777	1.50802	0.349176	1.56874e-05	0.00103623
100057342	LOC100057342		ENSECAG00000040563	8	919.543	241.645	1.39176	0.322275	1.57047e-05	0.00103623
100050256	SLC38A1	SLC38A1	ENSECAG00000007576	6	1170.18	655.78	0.778185	0.180223	1.57515e-05	0.00103623
100052438	ICA1	ICA1	ENSECAG00000011651	4	54.957	104.476	-0.843389	0.195573	1.61498e-05	0.00105901
100629132	CDO1	CDO1	ENSECAG00000012826	14	142.041	483.872	-1.31019	0.303879	1.62109e-05	0.00105904
100059161	ECI2	ECI2	ENSECAG00000000313	20	240.248	85.6845	1.20411	0.279357	1.63025e-05	0.00105904
100052142	FAIM2	FAIM2	ENSECAG00000021544	6	50.8897	212.76	-1.40428	0.325799	1.63065e-05	0.00105904
100053772	KLHL13	KLHL13	ENSECAG00000008237	X	58.667	141.025	-1.0777	0.250183	1.65003e-05	0.00106821
100147043	PRRT4	PRRT4	ENSECAG00000037532	4	124.575	49.3589	1.12831	0.262098	1.67057e-05	0.00107776
106781701	LOC106781701				1.6825	13.359	-1.50546	0.349759	1.67538e-05	0.00107776
106783331	LOC106783331				17.3417	37.9387	-0.99707	0.231738	1.68825e-05	0.00108261
100056845	BTC	BTC	ENSECAG00000022505	3	138.786	344.727	-1.10474	0.257086	1.73015e-05	0.00110599
100051848	ARPC5	ARPC5	ENSECAG00000019128	5	2827.17	2261.09	0.319695	0.0744841	1.76969e-05	0.00112772
100067314	FKBP7	FKBP7	ENSECAG00000008092	18	176.299	106.482	0.691411	0.161161	1.7852e-05	0.00113405
100051364	SERTAD4	SERTAD4	ENSECAG00000015692	5	828.753	439.572	0.840033	0.195915	1.80502e-05	0.00114307
100058667	SEC14L3	SEC14L3	ENSECAG00000039616	8	2830.88	19667.3	-1.50107	0.350286	1.82516e-05	0.00115223
100147267	PRDM8	PRDM8	ENSECAG00000017778	3	70.8322	188.132	-1.15737	0.270175	1.83748e-05	0.00115642
100069435	SPACA9	SPACA9	ENSECAG00000008353	25	28.3157	4.3945	1.50497	0.351428	1.84849e-05	0.00115826
106782664	LOC106782664				7.0683	23.1006	-1.29934	0.303438	1.85181e-05	0.00115826
100071873	SPINK5	SPINK5	ENSECAG00000000651	14	25345.2	16157.9	0.622017	0.145324	1.86708e-05	0.00116423
100071095	HIF3A	HIF3A	ENSECAG00000020693	10	15.9158	54.358	-1.30417	0.304939	1.89582e-05	0.00117854
100061710	LGI1	LGI1	ENSECAG00000024597	1	1.634	6.7255	-1.37768	0.322288	1.91397e-05	0.00118619
100070541	DUOX1	DUOX1	ENSECAG00000023918	1	3253.1	1406.29	1.05005	0.245789	1.9359e-05	0.00119614
111770306	LOC111770306				15.1265	2.8719	1.47636	0.345771	1.95674e-05	0.0012038
100060564	SIX1	SIX1	ENSECAG00000022919	24	5.1313	35.1197	-1.4878	0.348623	1.9755e-05	0.0012038
100146651	CLCF1	CLCF1	ENSECAG00000010091	12	38.0904	15.8504	1.07836	0.252698	1.97759e-05	0.0012038
111773426	LOC111773426				98.123	45.2582	0.988443	0.231651	1.98169e-05	0.0012038
100055773	LOC100055773				294.621	86.6163	1.34388	0.314961	1.98286e-05	0.0012038
100053003	KCNJ16	KCNJ16	ENSECAG00000002188	11	18.1558	71.0528	-1.38001	0.323437	1.98383e-05	0.0012038
100070673	SFRP5	SFRP5	ENSECAG00000026876	1	10.5983	27.0496	-1.11852	0.26245	2.02752e-05	0.00122526
100063768	SLC25A12	SLC25A12	ENSECAG00000009055	18	393.484	520.123	-0.396009	0.0929451	2.0381e-05	0.00122526
111774583	LOC111774583				232.745	483.033	-0.9393	0.220466	2.03957e-05	0.00122526
106782218	LOC106782218				8.3061	20.3896	-1.09612	0.257299	2.04331e-05	0.00122526
100068109	GCNT3	GCNT3	ENSECAG00000004325	1	5.5182	42.3251	-1.50303	0.353583	2.12965e-05	0.00126959
106782389	LOC106782389				38.0166	92.4618	-1.08471	0.255198	2.13323e-05	0.00126959
102150124	LOC102150124				1463.01	103.266	1.43346	0.337271	2.13597e-05	0.00126959
100067636	CCDC149	CCDC149	ENSECAG00000022451	3	366.873	626.982	-0.725703	0.170872	2.16595e-05	0.00128365
100052869	EML5	EML5	ENSECAG00000012293	24	9.0088	26.3321	-1.20988	0.285119	2.20158e-05	0.00129767
100051634	KCNJ15	KCNJ15	ENSECAG00000008811	26	666.437	336.584	0.891738	0.210151	2.20237e-05	0.00129767
100061977	MTUS2	MTUS2	ENSECAG00000013935	17	10.6561	31.0995	-1.20639	0.28444	2.22255e-05	0.00130578
100051576	EPHX4	EPHX4	ENSECAG00000015114	5	4.1808	25.6673	-1.45651	0.343503	2.23343e-05	0.00130839
106783442	LOC106783442				16.8979	176.186	-1.4952	0.352765	2.25008e-05	0.00131436
100051857	SMS	SMS	ENSECAG00000017447	X	838.761	1168.25	-0.465908	0.109985	2.27416e-05	0.00132155
100061603	PXMP2		ENSECAG00000030141	8	58.9207	105.368	-0.777544	0.183556	2.2754e-05	0.00132155
106783171	LOC106783171				712.378	118.671	1.49306	0.352565	2.28719e-05	0.00132462
100050068	MEF2A	MEF2A	ENSECAG00000011593	1	1804.52	1141.32	0.63058	0.148976	2.30846e-05	0.00133313
100629611	PIP	PIP	ENSECAG00000022713	4	303.506	5213.72	-1.49512	0.353725	2.37052e-05	0.0013651
100051640	ATP6V1G3		ENSECAG00000023881	30	9.9569	0.8699	1.47963	0.351205	2.51996e-05	0.00144706
106782679	LOC106782679				8.3011	28.3635	-1.30328	0.309634	2.56386e-05	0.00146812
100061925	ABHD11	ABHD11	ENSECAG00000024165	13	351.144	530.188	-0.5731	0.136401	2.65036e-05	0.00151338
100060661	FAM162A	FAM162A	ENSECAG00000020415	19	1671.32	988.473	0.712521	0.169813	2.7177e-05	0.00154749
100033897	GAPDH	GAPDH	ENSECAG00000022051	6	16717.3	9172.27	0.799596	0.190651	2.74044e-05	0.00155608
100065370	SERPINA5	SERPINA5	ENSECAG00000024779	24	13.9678	39.8957	-1.18163	0.282957	2.96685e-05	0.00167298
111767768	LOC111767768				31.204	73.2578	-1.05022	0.251521	2.9738e-05	0.00167298
100054429	TMEM246	TMEM246	ENSECAG00000002562	25	198.241	96.5934	0.925366	0.221648	2.98077e-05	0.00167298
100064007	NFIX	NFIX	ENSECAG00000019690	7	2633.1	3758.77	-0.499014	0.119538	2.98602e-05	0.00167298
100058048	TMC8	TMC8	ENSECAG00000010090	11	206.703	102.653	0.907323	0.217353	2.98746e-05	0.00167298
100147127	KRT19		ENSECAG00000014086	11	139.485	434.786	-1.24986	0.299463	2.99751e-05	0.001674
100067041	CYP3A93	CYP3A93	ENSECAG00000037404	13	13.1545	50.2974	-1.33983	0.321465	3.07448e-05	0.00171227
100058828	CDH19	CDH19	ENSECAG00000023022	8	52.8239	114.532	-0.97545	0.23428	3.13251e-05	0.00173983
100060414	EPHX2	EPHX2	ENSECAG00000023444	2	1741.35	931.755	0.827517	0.198846	3.1604e-05	0.00175054
100051546	RARB	RARB	ENSECAG00000016976	16	20.7342	43.5008	-0.941368	0.226242	3.17015e-05	0.00175116
100062562	AUTS2	AUTS2	ENSECAG00000009074	13	864.178	1279.3	-0.546728	0.131486	3.20939e-05	0.00176804
100068233	PLEKHS1	PLEKHS1	ENSECAG00000015436	1	38.4485	109.557	-1.1905	0.286502	3.24889e-05	0.00178105
100069851	BORCS7		ENSECAG00000007175	1	349.594	243.019	0.509704	0.122668	3.25054e-05	0.00178105
100056568	MMP11	MMP11	ENSECAG00000010830	8	420.947	252.358	0.694222	0.167113	3.26434e-05	0.00178187
100058251	ATP1A2	ATP1A2	ENSECAG00000024827	5	109.056	274.247	-1.10245	0.265426	3.27382e-05	0.00178187
100053297	CAPG	CAPG	ENSECAG00000015128	15	3015.04	1889.45	0.641494	0.154457	3.27833e-05	0.00178187
100052045	LOC100052045		ENSECAG00000020129	1	8174.68	4532.65	0.787536	0.189818	3.34072e-05	0.00181094
100054944	NELL2	NELL2	ENSECAG00000025101	6	529.058	1484.06	-1.18164	0.284868	3.35356e-05	0.00181306
100051301	LOC100051301		ENSECAG00000030753	8	696.847	159.939	1.40828	0.339557	3.36265e-05	0.00181316
100066819	OSMR	OSMR	ENSECAG00000019438	21	913.139	546.175	0.698705	0.168726	3.4571e-05	0.00185915
100060450	KMO	KMO	ENSECAG00000015341	30	83.2823	338.473	-1.35074	0.32625	3.47004e-05	0.00186119
100033960	FGF1	FGF1	ENSECAG00000020769	14	59.3448	166.754	-1.17612	0.284722	3.61551e-05	0.00193411
111773549	LOC111773549				7.8827	25.2404	-1.25757	0.304536	3.63622e-05	0.00194008
100057538	FABP5	FABP5	ENSECAG00000008270	9	28972	14498.4	0.898448	0.217749	3.69026e-05	0.00196376
100066910	COBL	COBL	ENSECAG00000021645	4	538.882	1072.48	-0.890292	0.21593	3.73867e-05	0.00198433
100052908	NRXN1				15.8646	35.0056	-0.996928	0.241991	3.79372e-05	0.0020083
100629446	VKORC1L1	VKORC1L1	ENSECAG00000011186	13	1148.04	908.144	0.333767	0.0811164	3.87749e-05	0.00204731
100071208	TBX4	TBX4	ENSECAG00000024414	11	1.1649	17.8042	-1.45496	0.353676	3.89132e-05	0.00204929
100073101	ARHGAP44	ARHGAP44	ENSECAG00000025167	11	19.9502	46.9353	-1.03737	0.252316	3.93267e-05	0.00206059
100063448	TTC39C	TTC39C	ENSECAG00000010545	8	349.287	219.006	0.640414	0.155766	3.93304e-05	0.00206059
100067865	SRXN1	SRXN1	ENSECAG00000028292	22	745.391	416.608	0.776418	0.188907	3.95545e-05	0.00206413
100060890	VEGFC	VEGFC	ENSECAG00000012133	27	57.9438	119.259	-0.923719	0.22476	3.96011e-05	0.00206413
111775954	LOC111775954				3.4431	13.8116	-1.33854	0.325768	3.97592e-05	0.00206707
100068136	CHST4	CHST4	ENSECAG00000030969	3	13.9298	93.4706	-1.42832	0.347698	3.99213e-05	0.0020702
102147657	LOC102147657				5.8658	37.9788	-1.44489	0.351888	4.02381e-05	0.00207528
106783453	LOC106783453				206.636	497.802	-1.06433	0.25922	4.02748e-05	0.00207528
100049826	PADI4	PADI4	ENSECAG00000011196	2	16.6302	29.2212	-1.45194	0.353649	4.03254e-05	0.00207528
106782630	LOC106782630				45.3771	14.5761	1.25045	0.305146	4.16965e-05	0.00214042
100064366	KCNMA1	KCNMA1	ENSECAG00000010713	1	417.659	1217.05	-1.19663	0.292109	4.19396e-05	0.00214747
100073211	SLCO6A1	SLCO6A1	ENSECAG00000007048	14	11.1096	1.3933	1.44521	0.352926	4.22297e-05	0.0021569
100071727	ECE1	ECE1	ENSECAG00000015812	2	2162.05	3134.36	-0.518097	0.126574	4.25395e-05	0.00216728
100068085	PRX	PRX	ENSECAG00000023423	10	41.1115	100.75	-1.07594	0.262934	4.2759e-05	0.00217301
100070422	LOC100070422	CALML3	ENSECAG00000006393	29	100.197	25.7429	1.36082	0.332614	4.29006e-05	0.00217477
100063939	LAMTOR2	LAMTOR2	ENSECAG00000009193	5	1125.2	726.147	0.604507	0.147822	4.32423e-05	0.00218664
106783130	LOC106783130				7.9418	43.676	-1.40678	0.344148	4.35605e-05	0.00219726
100054285	TREM1	TREM1	ENSECAG00000017436	20	55.2108	9.2885	1.44077	0.352784	4.42651e-05	0.00222533
100070588	PTPRU	PTPRU	ENSECAG00000012344	2	224.116	443.846	-0.883699	0.21642	4.44076e-05	0.00222533
100068801	TAPT1	TAPT1	ENSECAG00000011326	3	878.581	1229.88	-0.471637	0.115511	4.44452e-05	0.00222533
100060030	PRKAR2B	PRKAR2B	ENSECAG00000011664	4	498.02	1144.38	-1.02317	0.250749	4.49469e-05	0.00224492
100055551	ELMO1	ELMO1	ENSECAG00000019233	4	167.529	281.718	-0.700209	0.171641	4.51336e-05	0.00224872
102148989	LMTK3	LMTK3	ENSECAG00000013701	10	65.4074	110.181	-0.708172	0.173676	4.55141e-05	0.00226213
111769977	LOC111769977				1.3075	10.5912	-1.44147	0.353592	4.56864e-05	0.00226363
102147457	DNAJC10	DNAJC10	ENSECAG00000010084	18	1881.54	1289.69	0.526389	0.129136	4.57669e-05	0.00226363
100630403	PLAC8	PLAC8B	ENSECAG00000015034	3	81.1078	10.8781	1.44138	0.353689	4.59596e-05	0.00226764
100059805	MYRF	MYRF	ENSECAG00000021799	12	3.0658	11.134	-1.278	0.313653	4.6101e-05	0.00226911
100065829	DSC2	DSC2	ENSECAG00000007761	8	5581.73	2022.29	1.1703	0.287293	4.63036e-05	0.00226929
100056598	CD180	CD180	ENSECAG00000017398	21	19.4959	4.4416	1.38927	0.341057	4.63279e-05	0.00226929
100068264	ENPP4	ENPP4	ENSECAG00000008799	20	236.161	459.761	-0.864981	0.212436	4.66677e-05	0.00228044
100059120	SLC1A1	SLC1A1	ENSECAG00000010935	23	488.778	959.051	-0.873806	0.214645	4.68241e-05	0.00228259
100062175	ACTA2	ACTA2	ENSECAG00000015145	1	2195.2	4529.24	-0.92402	0.227044	4.70573e-05	0.00228847
100070712	SLC15A2	SLC15A2	ENSECAG00000017315	19	0.9841	9.4239	-1.43836	0.353605	4.74789e-05	0.00230084
100052615	CLCA2	CLCA2	ENSECAG00000020901	5	6918.27	4033.57	0.726584	0.178635	4.7538e-05	0.00230084
100061166	HIF1A	HIF1A	ENSECAG00000015597	24	3546.04	2316.2	0.587945	0.144788	4.89178e-05	0.002362
100071603	TCEA3	TCEA3	ENSECAG00000010437	2	144.958	288.425	-0.887758	0.218823	4.97119e-05	0.00239155
100056877	LPO	LPO	ENSECAG00000023550	11	419.946	2528.51	-1.42137	0.350402	4.98354e-05	0.00239155
100146662	TPPP	TPPP	ENSECAG00000019638	21	374.071	1163.73	-1.23152	0.303617	4.98827e-05	0.00239155
100051295	ADCY6	ADCY6	ENSECAG00000022288	6	1536.48	2752.92	-0.775399	0.191243	5.02387e-05	0.00240295
100034033	FILIP1L	FILIP1L	ENSECAG00000016973	19	1575.97	1127.18	0.470142	0.116169	5.18681e-05	0.00247506
111774100	LOC111774100				5.0829	0.6252	1.4098	0.34844	5.20953e-05	0.00248008
100072355	AMD1	AMD1	ENSECAG00000011198	10	2061.29	1270.92	0.659802	0.163244	5.30389e-05	0.0025191
106783194	LOC106783194				3629.12	816.898	1.39336	0.344994	5.37285e-05	0.0025459
100060438	RFX2	RFX2	ENSECAG00000020379	7	86.5356	212.358	-1.07284	0.265811	5.43431e-05	0.00256553
100051281	RTL6	RTL6	ENSECAG00000001294	28	781.061	1002.26	-0.354629	0.08787	5.44071e-05	0.00256553
100070816	SMPDL3B	SMPDL3B	ENSECAG00000000634	2	631.437	1151.89	-0.794915	0.196988	5.45213e-05	0.00256553
100062211	ATP10A	ATP10A	ENSECAG00000014732	1	344.782	212.552	0.661747	0.164077	5.50338e-05	0.00258367
100072960	CLDN7	CLDN7	ENSECAG00000007289	11	27.6167	60.7092	-0.977826	0.24254	5.53956e-05	0.00259148
100061116	SDK2	SDK2	ENSECAG00000020626	11	449.743	235.729	0.846489	0.209976	5.54552e-05	0.00259148
100054434	MB	MB	ENSECAG00000017982	28	21.2783	84.5865	-1.31232	0.326219	5.75025e-05	0.00267717
100315052	MIR492-2				3.1547	26.7786	-1.41339	0.351361	5.75524e-05	0.00267717
100063296	CATSPERB	CATSPERB	ENSECAG00000006002	24	22.5819	73.7245	-1.24299	0.309102	5.78825e-05	0.00268638
100033831	IL1R2	IL1R2	ENSECAG00000000288	15	1423.17	2642.9	-0.8133	0.202302	5.81429e-05	0.00269232
100059839	CHKA	CHKA	ENSECAG00000011539	12	148.513	256.467	-0.732305	0.182318	5.90343e-05	0.00272739
100053505	CLDN8				107.301	330.861	-1.21574	0.302796	5.94318e-05	0.00273952
100061514	DSP	DSP	ENSECAG00000014820	20	80546.8	48185.5	0.695	0.173126	5.95914e-05	0.00274067
102150253	LOC102150253				15.5469	47.0685	-1.20583	0.300573	6.02644e-05	0.00276536
100055982	FAM129A	FAM129A	ENSECAG00000007385	5	866.798	1703.62	-0.872799	0.217706	6.09555e-05	0.00279078
100050350	FAM107A	FAM107A	ENSECAG00000009135	16	561.189	1244.32	-0.986514	0.246292	6.18958e-05	0.00282745
100057124	GPD1L	GPD1L	ENSECAG00000018150	16	884.865	1418.8	-0.644833	0.161452	6.49814e-05	0.00296175
102148940	EPS8L3	EPS8L3	ENSECAG00000018026	5	58.6453	15.0959	1.33521	0.334542	6.57517e-05	0.00299016
102149835	LOC102149835				3.3071	10.8556	-1.2278	0.307695	6.59834e-05	0.002994
100055922	MLF1	MLF1	ENSECAG00000016503	19	39.6932	79.6074	-0.888575	0.222816	6.66536e-05	0.00301767
100065520	TTPA	TTPA	ENSECAG00000011506	9	129.421	275.174	-0.947197	0.237776	6.78896e-05	0.0030668
100050044	THBS2	THBS2	ENSECAG00000021122	31	4684.04	1877.85	1.08755	0.273075	6.81672e-05	0.00307251
100055466	DYRK3	DYRK3	ENSECAG00000021642	5	152.228	97.2158	0.614795	0.154509	6.91966e-05	0.00311201
106781674	LOC106781674				7.0804	26.2985	-1.29412	0.325375	6.96999e-05	0.00312772
100059282	SH3BGR		ENSECAG00000010747	26	19.9884	49.3813	-1.07271	0.269828	7.02257e-05	0.00314438
100056844	DHTKD1	DHTKD1	ENSECAG00000009315	29	59.2917	101.492	-0.726003	0.182682	7.06383e-05	0.00315478
100068116	TAT	TAT	ENSECAG00000021565	3	1.9374	29.0595	-1.40568	0.353748	7.07684e-05	0.00315478
100063337	IGFN1		ENSECAG00000013767	30	0.0918	6.7127	-1.3938	0.35105	7.17557e-05	0.00319179
100053863	CLEC7A	CLEC7A	ENSECAG00000011117	6	40.0509	11.9476	1.26989	0.320211	7.31535e-05	0.00324551
100071854	CD47	CD47	ENSECAG00000018995	19	1270.19	917.968	0.456204	0.115047	7.32826e-05	0.00324551
106781669	LOC106781669				8.2119	19.8861	-1.04788	0.264417	7.40174e-05	0.00326743
100050185	TMEM117	TMEM117	ENSECAG00000025096	6	781.906	479	0.666103	0.168092	7.40991e-05	0.00326743
100072564	MPPED2	MPPED2	ENSECAG00000019460	7	37.3601	116.003	-1.2165	0.307163	7.4812e-05	0.00329173
100069149	ACHE	ACHE	ENSECAG00000006898	13	55.6243	25.2336	0.986387	0.249105	7.50353e-05	0.00329255
106782171	LOC106782171				222.932	497.319	-0.988415	0.249641	7.51547e-05	0.00329255
100062018	PTPN21	PTPN21	ENSECAG00000017641	24	934.71	1555.62	-0.688165	0.173879	7.56634e-05	0.00330765
100073092	PRDM6	PRDM6	ENSECAG00000004532	14	5.5206	16.1235	-1.16678	0.294848	7.58247e-05	0.00330765
100063333	IFNGR2	IFNGR2	ENSECAG00000014660	26	656.542	488.103	0.418858	0.105897	7.64318e-05	0.00332699
100061826	GSTM3	GSTM3	ENSECAG00000018832	5	2199.49	1071.3	0.914559	0.231868	8.00307e-05	0.00347621
100146793	DIRAS3				3.6355	11.7716	-1.20351	0.305424	8.13207e-05	0.00352471
100069551	GUCY1B1	GUCY1B1	ENSECAG00000021009	2	233.27	541.11	-1.01877	0.258749	8.24152e-05	0.00355848
100058933	ZMAT5	ZMAT5	ENSECAG00000017576	8	191.09	129.608	0.535378	0.135981	8.24501e-05	0.00355848
100057863	DNASE1L3	DNASE1L3	ENSECAG00000015857	16	160.741	347.027	-0.957303	0.243237	8.29627e-05	0.00357302
111773860	LOC111773860				5.0527	27.274	-1.36174	0.346087	8.33078e-05	0.0035803
100056358	ARR3	ARR3	ENSECAG00000011730	X	10.4717	25.3986	-1.0499	0.2672	8.52026e-05	0.00364656
100063751	RIT1	RIT1	ENSECAG00000015714	5	2637.2	2110.51	0.317691	0.0808526	8.52084e-05	0.00364656
100050854	SYTL2	SYTL2	ENSECAG00000006803	7	857.319	1448.72	-1.27671	0.325151	8.61857e-05	0.00368063
100146260	GFRA2	GFRA2	ENSECAG00000020585	2	12.0879	29.4104	-1.05204	0.267987	8.64725e-05	0.00368514
100065366	RAB6B		ENSECAG00000035439	16	24.9604	90.0062	-1.26844	0.323162	8.66952e-05	0.0036869
111772602	CXXC4	CXXC4	ENSECAG00000030032	2	141.49	245.266	-0.736637	0.187705	8.69346e-05	0.00368936
100066410	NEXN	NEXN	ENSECAG00000015180	5	112.253	229.873	-0.908514	0.231549	8.72243e-05	0.00369099
100064749	PAQR5	PAQR5	ENSECAG00000008154	1	369.993	562.659	-0.576442	0.146927	8.73361e-05	0.00369099
100146667	NACAD		ENSECAG00000033164	4	5.2192	18.1093	-1.24656	0.317949	8.83148e-05	0.00372461
100050530	ESRRG	ESRRG	ENSECAG00000015997	30	3.4134	19.2891	-1.35218	0.34502	8.88668e-05	0.00374013
100058331	ARPC2	ARPC2	ENSECAG00000011456	6	5265.8	3547.88	0.547386	0.139839	9.06337e-05	0.00380662
100070559	MMD	MMD	ENSECAG00000017588	11	787.096	377.949	0.928437	0.237361	9.17268e-05	0.00384458
100069209	GRIK3	GRIK3	ENSECAG00000010275	2	9.8715	32.0828	-1.21428	0.310543	9.22237e-05	0.00385746
106783164	LOC106783164				26.1765	45.4202	-0.733713	0.187739	9.30067e-05	0.00388222
102150766	FAT3	FAT3	ENSECAG00000001988	7	11.0054	40.3472	-1.27826	0.327222	9.36778e-05	0.00390222
100058112	GRIP1	GRIP1	ENSECAG00000008246	6	315.352	174.964	0.77884	0.199504	9.4664e-05	0.00392767
100057312	PDCD6		ENSECAG00000021111	21	1346.8	1067.32	0.330654	0.0846995	9.46768e-05	0.00392767
100070298	EIF3I	EIF3I	ENSECAG00000013877	2	2967.08	1942.73	0.583333	0.149444	9.48686e-05	0.00392767
100053934	SMARCD2	SMARCD2	ENSECAG00000011370	11	1244.77	1857.33	-0.553674	0.141921	9.56797e-05	0.0039532
111774221	LOC111774221				210.857	465.261	-0.97506	0.249985	9.60043e-05	0.00395406
100070522	LTBP1	LTBP1	ENSECAG00000019691	15	1368.28	809.79	0.705557	0.1809	9.60894e-05	0.00395406
100050202	RASGRF1	RASGRF1	ENSECAG00000013967	1	4.6165	31.1113	-1.37572	0.352792	9.63829e-05	0.00395812
100068810	CDHR2	CDHR2	ENSECAG00000005816	14	57.4031	23.0106	1.08489	0.278367	9.72486e-05	0.00398562
100052608	MAPK10	MAPK10	ENSECAG00000017280	3	3.4457	10.4403	-1.17941	0.302868	9.85429e-05	0.00403054
100146770	FCHO1	FCHO1	ENSECAG00000014766	21	522.021	895.589	-0.720806	0.185149	9.89611e-05	0.00403952
100147624	LOC100147624		ENSECAG00000036762	8	17.1215	40.0465	-1.01714	0.261319	9.92926e-05	0.00403971
100071568	MMP28	MMP28	ENSECAG00000004234	11	469.099	213.278	0.975391	0.250605	9.93633e-05	0.00403971
100057723	GALE	GALE	ENSECAG00000025140	2	1685.75	810.296	0.924527	0.237631	9.99951e-05	0.00405729
100070390	TBX20	TBX20	ENSECAG00000018182	4	5.1431	34.7296	-1.36293	0.350473	0.000100731	0.00407424
106781477	LOC106781477				13.9784	30.7955	-0.980356	0.252123	0.000100905	0.00407424
100060837	TXNDC17	TXNDC17	ENSECAG00000025006	11	1465.48	825.91	0.760003	0.19549	0.000101202	0.00407424
100061226	COL11A2				28.7605	52.2371	-0.784426	0.201773	0.000101215	0.00407424
100049951	PRICKLE2	PRICKLE2	ENSECAG00000018642	16	638.734	415.369	0.590902	0.152067	0.00010199	0.00409734
100057858	AFMID	AFMID	ENSECAG00000012095	11	47.0152	78.555	-0.686461	0.176761	0.00010294	0.00412735
111772597	LOC111772597				6.9893	28.7518	-1.29599	0.333767	0.000103211	0.00413008
100034117	TGFBR1	TGFBR1	ENSECAG00000004757	25	921.106	599.956	0.589374	0.152005	0.000105611	0.00421781
100061064	INF2	INF2	ENSECAG00000007611	24	3237.57	1622.26	0.882874	0.227866	0.00010683	0.00425813
100063235	SH3GL2	SH3GL2	ENSECAG00000009922	23	88.8553	163.519	-0.797619	0.20591	0.000107226	0.00426553
100053591	CLDN19	CLDN19	ENSECAG00000021395	2	8.629	23.0683	-1.12488	0.2906	0.000108442	0.00429587
100055587	KEL	KEL	ENSECAG00000010525	4	1.1482	6.5781	-1.33605	0.345168	0.000108514	0.00429587
100146413	LOC100146413		ENSECAG00000023770	10	741.429	10806.8	-1.36705	0.3532	0.000108622	0.00429587
100055109	RGS6	RGS6	ENSECAG00000011760	24	24.1173	66.4069	-1.13088	0.292285	0.000109239	0.00431187
100052639	TMC4	TMC4	ENSECAG00000012839	10	43.3101	80.4643	-0.806326	0.208522	0.000110247	0.00434323
100070756	PBX3				265.084	159.792	0.683147	0.176695	0.00011052	0.00434555
100060482	PIH1D3	PIH1D3	ENSECAG00000038808	X	1.2346	6.3952	-1.32769	0.343486	0.000110941	0.00435368
100629347	PRR13				975.813	727.778	0.413737	0.107123	0.000112338	0.00440002
106781479	LOC106781479				0.8583	8.1706	-1.35569	0.351109	0.000112849	0.00441152
100053947	MAPRE1	MAPRE1	ENSECAG00000010222	22	1762.97	1334.92	0.392704	0.101743	0.000113488	0.004428
100050018	MBNL1	MBNL1	ENSECAG00000024349	16	4945.98	3538.83	0.46878	0.121499	0.000114181	0.00443895
100054560	MRPS10	MRPS10	ENSECAG00000015274	20	416.746	285.483	0.525619	0.136233	0.000114205	0.00443895
100065723	GMPR	GMPR	ENSECAG00000022923	20	117.109	172.741	-0.539216	0.139838	0.000115257	0.00447128
100146262	SLC22A17	SLC22A17	ENSECAG00000013169	1	379.806	567.841	-0.55593	0.144205	0.000115663	0.00447848
100060300	S100A11	S100A11	ENSECAG00000019069	5	8086.26	4827.59	0.693659	0.179998	0.000116345	0.0044963
100054556	SLC6A20	SLC6A20	ENSECAG00000021128	16	297.843	635.11	-0.940898	0.244222	0.000116853	0.00449902
100146831	MAF	MAF	ENSECAG00000033482	3	1427.75	778.883	0.794041	0.206104	0.000116858	0.00449902
100060568	PNPLA8	PNPLA8	ENSECAG00000012878	4	1368.05	1025.63	0.407009	0.105733	0.000118408	0.0045501
100061422	KRT84	KRT84	ENSECAG00000001908	6	2181.36	3359.83	-1.26354	0.328299	0.00011872	0.00455349
100070766	PKIG	PKIG	ENSECAG00000007789	22	191.039	132.141	0.512441	0.133218	0.00011975	0.00458431
100057678	ACTC1	ACTC1	ENSECAG00000013022	1	55.874	246.397	-1.30352	0.339134	0.000121204	0.00463127
100058887	C24H14orf37	ARMH4	ENSECAG00000017456	24	31.6953	78.3955	-1.05895	0.275591	0.000121803	0.00464544
100055145	NRBP1	NRBP1	ENSECAG00000007795	15	2251.31	1877.59	0.25979	0.0676414	0.000122683	0.00466629
102149269	PCP4	PCP4	ENSECAG00000012551	26	12.9144	40.7696	-1.19645	0.311539	0.000122809	0.00466629
100033947	TIMP3	TIMP3	ENSECAG00000018314	28	797.802	1479.77	-0.805623	0.20992	0.000124159	0.00470878
100060503	UST	UST	ENSECAG00000021865	31	249.032	438.95	-0.751005	0.196058	0.000127866	0.00483943
100056330	GLB1	GLB1	ENSECAG00000011942	16	462.657	344.429	0.414732	0.108282	0.00012808	0.00483943
100061579	CYP2C113	CYP2C113	ENSECAG00000039250	1	49.5237	2.1321	1.2173	0.317989	0.000129126	0.0048699
100071025	PLA2G4D	PLA2G4D	ENSECAG00000006962	1	467.555	167.992	1.14337	0.298784	0.000129855	0.00488831
100056836	TRIB2	TRIB2	ENSECAG00000010405	15	173.351	323.86	-0.810972	0.212056	0.000131127	0.00492097
100061743	C1H15orf39	C1H15orf39	ENSECAG00000017739	1	300.358	511.713	-0.71206	0.186199	0.000131206	0.00492097
111773508	LOC111773508				29.8499	10.2825	1.17583	0.307562	0.000131806	0.00493226
100068281	ADAMTS12	ADAMTS12	ENSECAG00000016121	21	780.791	329.212	1.03421	0.270544	0.000131993	0.00493226
106783228	LOC106783228				11.1081	47.9499	-1.2939	0.338606	0.000132767	0.00494343
100050241	NAP1L1	NAP1L1	ENSECAG00000000066	28	2833.62	2065.12	0.444177	0.116239	0.000132778	0.00494343
102147828	LOC102147828				182.454	411.361	-0.98624	0.2582	0.000133626	0.0049659
100069111	ARNTL2	ARNTL2	ENSECAG00000009925	6	62.4826	26.5433	1.02983	0.269875	0.00013566	0.00503228
100061030	PLOD2	PLOD2	ENSECAG00000009297	16	784.424	504.479	0.604076	0.158339	0.000136134	0.00503401
100052088	DSG1	DSG1	ENSECAG00000018040	8	52409.2	27641.6	0.828886	0.217272	0.000136202	0.00503401
100063331	FBLN5	FBLN5	ENSECAG00000012066	24	310.395	630.016	-0.893046	0.234143	0.000136681	0.00504256
100060599	OTOGL	OTOGL	ENSECAG00000009954	28	1.522	7.4988	-1.32012	0.346216	0.000137293	0.00505598
100055678	APCDD1	APCDD1	ENSECAG00000011774	8	2565.7	3265.98	-0.342741	0.0899238	0.000138145	0.00507813
111770568	LOC111770568				16.1865	2.2687	1.34647	0.353409	0.000138991	0.0051
100055716	PPARGC1A	PPARGC1A	ENSECAG00000009164	3	86.5801	303.379	-1.23863	0.325366	0.000140724	0.0051543
111774632	LOC111774632				1.0062	7.8948	-1.33212	0.350108	0.00014188	0.0051873
100069303	CASP4	CASP4	ENSECAG00000012876	7	469.132	358.722	0.381902	0.10049	0.000144476	0.00527272
102147342	ZNF416		ENSECAG00000011096	10	38.6492	68.2546	-0.747585	0.19679	0.00014534	0.00529475
106782427	LOC106782427				2901.15	5648.01	-0.853548	0.224729	0.000145796	0.00529739
100053517	PDZRN4	PDZRN4	ENSECAG00000000627	6	17.7045	37.3428	-0.922117	0.242797	0.000145934	0.00529739
100071737	IMPDH1	IMPDH1	ENSECAG00000015391	4	1080.33	650.519	0.681702	0.17966	0.000148004	0.00536297
100070193	ANKH	ANKH	ENSECAG00000006338	21	2445.09	3823.8	-0.610182	0.160931	0.000149694	0.00539601
102147797	RTL5	RTL5	ENSECAG00000023894	X	240.683	488.21	-0.892207	0.235325	0.00014981	0.00539601
100051541	KAT5	KAT5	ENSECAG00000014996	12	683.493	482.619	0.485325	0.128023	0.000150097	0.00539601
100050979	MTHFR	MTHFR	ENSECAG00000020032	2	337.845	202.649	0.685556	0.180852	0.000150223	0.00539601
100052238	VRK2	VRK2	ENSECAG00000021408	15	211.966	137.831	0.592884	0.156406	0.000150243	0.00539601
100033929	SATB1	SATB1	ENSECAG00000023585	16	160.133	305.883	-0.832116	0.219634	0.00015147	0.00543047
102149136	LOC102149136				336.557	155.406	0.954009	0.251936	0.000152657	0.00546341
111775663	LOC111775663				0.1279	3.8181	-1.31608	0.347657	0.000153355	0.00547872
100072910	LOC100072910	GLB1L2	ENSECAG00000024922	7	226.728	393.294	-1.03641	0.27382	0.000153704	0.00548155
100147075	GPR88	GPR88	ENSECAG00000030478	5	26.3758	66.4004	-1.05834	0.279708	0.000154486	0.00549982
111767422	MSANTD3	MSANTD3	ENSECAG00000021233	25	389.301	199.282	0.857882	0.226867	0.000155934	0.00554167
100067821	SLC39A8	SLC39A8	ENSECAG00000025010	3	275.454	637.059	-1.00355	0.265516	0.000157063	0.00556343
111773176	LOC111773176				20.2596	53.3007	-1.09065	0.288565	0.000157094	0.00556343
100060591	LOC100060591		ENSECAG00000009285	11	29.0462	6.7472	1.30766	0.346033	0.000157449	0.00556394
100051418	SIX4	SIX4	ENSECAG00000023515	24	42.5588	129.531	-1.16829	0.309179	0.000157656	0.00556394
100066315	POPDC3	POPDC3	ENSECAG00000021367	10	18.3266	53.3606	-1.14348	0.302722	0.000158527	0.005585
100051113	AZI2	AZI2	ENSECAG00000020392	16	1448.57	1107.67	0.38027	0.100722	0.000159728	0.00561756
106781768	FAM110C				420.414	240.085	0.743136	0.197062	0.000162544	0.00570672
100050730	SOCS3	SOCS3	ENSECAG00000001249	11	121.354	60.9264	0.875834	0.232278	0.000162835	0.00570707
100051765	TGFB3	TGFB3	ENSECAG00000015029	24	144.23	66.3492	0.954966	0.253299	0.000163173	0.00570909
100068038	ARL5B	ARL5B	ENSECAG00000009195	29	756.965	458.578	0.674939	0.179044	0.00016346	0.00570929
106781571	LOC106781571				72.1372	1138.06	-1.22774	0.325964	0.000165552	0.00577247
100069964	APBB1	APBB1	ENSECAG00000014015	7	148.297	222.574	-0.556796	0.147848	0.000165889	0.00577431
100051565	DUSP6	DUSP6	ENSECAG00000037937	28	515.42	858.419	-0.683583	0.181655	0.000167827	0.00583177
100050353	FGF9	FGF9	ENSECAG00000018716	17	5.8411	14.3886	-1.02574	0.272664	0.000168609	0.00584894
111775498	SERINC4	SERINC4	ENSECAG00000009834	1	12.7148	96.5279	-1.3298	0.353548	0.000169037	0.00585381
100051345	ANKEF1	ANKEF1	ENSECAG00000011916	22	32.1179	13.8273	1.01913	0.270986	0.000169359	0.00585498
100060048	OTUD7A	OTUD7A	ENSECAG00000022071	1	45.6114	70.58	-0.594641	0.158138	0.000169737	0.00585807
100051319	CAPN9	CAPN9	ENSECAG00000014703	1	36.1086	11.7039	1.19498	0.317885	0.000170482	0.00587382
102151084	LOC102151084				23.8196	46.3969	-0.84611	0.225126	0.000171016	0.00588225
102148620	LOC102148620		ENSECAG00000014790	22	1367.04	2858.97	-0.917809	0.244327	0.000172324	0.00591724
100068130	SLC17A5	SLC17A5	ENSECAG00000015945	10	385.492	516.445	-0.411263	0.109543	0.000173802	0.00595791
100055782	SLC7A3	SLC7A3	ENSECAG00000020612	X	9.405	19.209	-0.898998	0.239616	0.000175553	0.0060078
102148353	LOC102148353				1.0803	12.1519	-1.32322	0.352908	0.000177208	0.00605427
100058549	HEY1	HEY1	ENSECAG00000028820	9	76.3678	127.351	-0.688178	0.183563	0.000177546	0.00605562
100065435	PRSS35				90.7635	33.9047	1.11158	0.296856	0.000180749	0.00615453
100072886	PLAU	PLAU	ENSECAG00000007351	1	1539.32	862.902	0.760149	0.203152	0.000182728	0.00620531
100072695	COL13A1	COL13A1	ENSECAG00000018359	1	180.726	84.5045	0.936844	0.250386	0.00018285	0.00620531
100053708	POLR2B	POLR2B	ENSECAG00000013610	3	1472.5	1213.95	0.275504	0.0736422	0.000183206	0.00620703
102147728	LOC102147728				14.4691	42.4674	-1.1435	0.305695	0.000183528	0.00620759
100060085	LOC100060085				157.611	253.42	-0.640491	0.171296	0.000184696	0.0062367
100071641	PABPC4L	PABPC4L	ENSECAG00000031416	2	25.1275	48.73	-0.838537	0.224337	0.000185609	0.00625714
100067197	AZGP1	AZGP1	ENSECAG00000014927	13	601.487	2017.03	-1.20175	0.321578	0.000186197	0.00626657
100050282	ATP6V1B1	ATP6V1B1	ENSECAG00000022593	15	6.934	25.3343	-1.24767	0.334058	0.000187784	0.00630109
102148609	LOC102148609				21.3782	3.6656	1.32016	0.35351	0.000188147	0.00630109
106782100	LOC106782100				94.0313	184.58	-0.857976	0.229748	0.000188152	0.00630109
100055430	IER3	IER3	ENSECAG00000017157	20	847.453	455.038	0.807319	0.216297	0.000189627	0.00634002
102147835	LOC102147835				14.4314	39.2403	-1.10663	0.296753	0.000192146	0.00641369
100072956	HADH	HADH	ENSECAG00000020211	2	5049.45	3532.6	0.49759	0.133469	0.0001929	0.00641713
100062848	SCN2B	SCN2B	ENSECAG00000023394	7	13.2955	30.6468	-0.99438	0.266757	0.000193265	0.00641713
100064345	HCN1	HCN1	ENSECAG00000007584	21	4.3418	17.148	-1.2494	0.335183	0.000193367	0.00641713
100033887	S100A6	S100A6	ENSECAG00000008401	5	7911.71	3801.3	0.915236	0.245547	0.000193512	0.00641713
102148124	SCML1		ENSECAG00000030878	X	26.2179	53.2576	-0.889795	0.238923	0.000195946	0.00648728
100629936	LOC100629936		ENSECAG00000012203	12	99.7401	5.5536	1.27481	0.342501	0.000197602	0.00653146
100630479	GTF2H4	GTF2H4	ENSECAG00000039843	20	388.884	284.368	0.438892	0.118001	0.000199695	0.00658093
100062526	SYT7	SYT7	ENSECAG00000020657	12	291.337	680.776	-1.00487	0.270228	0.000200324	0.00658093
100052105	LOC100052105		ENSECAG00000035414	1	19.9924	42.4625	-0.925176	0.248801	0.00020038	0.00658093
100061700	NTRK2	NTRK2	ENSECAG00000011815	23	388.299	700.571	-0.771088	0.207385	0.000200693	0.00658093
100071691	ARHGEF37	ARHGEF37	ENSECAG00000022738	14	1865.6	1270.04	0.531618	0.142981	0.000200717	0.00658093
100146510	KLK6	KLK6	ENSECAG00000024749	10	1841.18	621.291	1.16795	0.314197	0.000201397	0.00658568
100051207	SLC37A1	SLC37A1	ENSECAG00000015444	26	55.2514	110.939	-0.876876	0.235902	0.00020151	0.00658568
102147427	LOC102147427				26.8991	72.7859	-1.10567	0.297538	0.000202344	0.00660234
102150994	FAM174B	FAM174B	ENSECAG00000036090	1	176.214	295.301	-0.690236	0.185816	0.000203506	0.00662958
100630242	SPINK8				120.274	309.671	-1.06999	0.288157	0.000204633	0.00665564
111767563	LOC111767563				16.6661	6.8087	1.04513	0.281528	0.000205337	0.00666788
100054339	POU1F1	POU1F1	ENSECAG00000009205	26	0.1279	3.8381	-1.3021	0.350812	0.000205892	0.00667524
100059291	ANXA9	ANXA9	ENSECAG00000014801	5	475.386	1100.37	-0.998255	0.269006	0.000206525	0.00668509
100060343	HYKK	HYKK	ENSECAG00000007552	1	49.0152	78.1437	-0.633248	0.170709	0.00020765	0.00670637
100053227	DYNLL1	DYNLL1	ENSECAG00000008104	8	4801.55	3059.3	0.613729	0.165457	0.000207842	0.00670637
100147533	TPM4	TPM4	ENSECAG00000022254	21	10678.2	6651.59	0.640881	0.172844	0.000209022	0.00673141
100071835	AHCYL2	AHCYL2	ENSECAG00000014138	4	1198.85	820.494	0.525137	0.14164	0.00020928	0.00673141
100070732	CAPN13	CAPN13	ENSECAG00000024027	15	22.3546	4.527	1.30442	0.352026	0.000211	0.00676786
100630474	ZC2HC1B	ZC2HC1B	ENSECAG00000001801	31	14.7528	27.5988	-0.802881	0.21668	0.000211079	0.00676786
100069677	NSG1	NSG1	ENSECAG00000015566	3	363.081	229.641	0.624717	0.168675	0.000212505	0.00680283
111768492	LOC111768492				1.2394	7.1442	-1.2993	0.350914	0.000213382	0.00681057
100062775	ANK3	ANK3	ENSECAG00000009700	1	1141.7	1647.04	-0.508769	0.137415	0.000213555	0.00681057
100055827	PIGA	PIGA	ENSECAG00000010167	X	256.41	180.982	0.485251	0.131089	0.00021417	0.00681057
102148275	LOC102148275		ENSECAG00000029437	3	15.1161	3.0322	1.29636	0.35022	0.000214274	0.00681057
100063665	SUGCT	SUGCT	ENSECAG00000020946	4	30.6574	50.7521	-0.667676	0.180385	0.000214422	0.00681057
111768743	SP9				0.7946	9.9938	-1.3059	0.353089	0.000216878	0.00687785
100060020	GRIA1	GRIA1	ENSECAG00000020849	14	6.1864	21.1565	-1.19297	0.322593	0.000217239	0.00687856
100068298	MCFD2				424.486	618.678	-0.521782	0.141414	0.000224489	0.00709706
100034089	TFRC	TFRC	ENSECAG00000024267	19	5635.21	3855.39	0.525017	0.14236	0.000226074	0.00713607
100057016	LDHA	LDHA	ENSECAG00000020669	7	8684.41	5416.19	0.63919	0.173385	0.000227318	0.00716423
106781697	LOC106781697				29.0532	12.5768	0.997406	0.270612	0.000228036	0.00716923
100063263	AKAP12	AKAP12	ENSECAG00000022166	31	411.442	1065.06	-1.07185	0.290823	0.000228182	0.00716923
100063967	CAPZA1	CAPZA1	ENSECAG00000016995	5	2897.25	2261.24	0.351312	0.0953934	0.000230711	0.0072375
111770244	LOC111770244				0.5325	5.5327	-1.29641	0.352278	0.000233181	0.0073037
106782538	C24H14orf132				576.277	1290.83	-0.969327	0.263539	0.000234968	0.00733363
100053604	CERK	CERK	ENSECAG00000004944	28	646.04	505.294	0.347567	0.0945037	0.000235245	0.00733363
100630750	LOC100630750		ENSECAG00000031455	11	6.4765	1.0784	1.29389	0.351824	0.00023538	0.00733363
100629875	TUBB2A	TUBB	ENSECAG00000020234	20	1116	412.762	1.10591	0.300728	0.000235579	0.00733363
100061463	ZNF316	ZNF316	ENSECAG00000039546	13	561.302	714.99	-0.343667	0.0934804	0.000236595	0.0073429
111772666	LOC111772666				5.2311	19.5881	-1.2185	0.331461	0.000236776	0.0073429
100071801	TSPAN33	TSPAN33	ENSECAG00000019800	4	234.848	99.6832	1.01115	0.275072	0.000236961	0.0073429
100058197	RUFY4	RUFY4	ENSECAG00000011221	6	301.951	178.62	0.698047	0.18993	0.000237578	0.00735081
106780980	LOC106780980				1.6144	7.1154	-1.25981	0.342869	0.000238475	0.00735656
100056450	SLC26A11	SLC26A11	ENSECAG00000010099	11	122.659	205.925	-0.690971	0.188072	0.000238813	0.00735656
100057797	TMEM79	TMEM79	ENSECAG00000001165	5	4055.78	2419.44	0.690174	0.187857	0.000238849	0.00735656
111771529	P2RY4	P2RY4	ENSECAG00000038211	X	156.293	273.385	-0.735854	0.200334	0.000239598	0.00736847
100066248	INSR	INSR	ENSECAG00000010127	7	781.596	1171.62	-0.556209	0.151445	0.000240029	0.00737054
102148236	LOC102148236		ENSECAG00000034729	3	12.8413	2.0989	1.29402	0.352384	0.000240473	0.00737306
100059301	CNKSR2	CNKSR2	ENSECAG00000000149	X	29.2545	76.2737	-1.06966	0.291368	0.000241435	0.0073914
100147197	LYPD5	LYPD5	ENSECAG00000037472	10	422.12	663.73	-0.613036	0.167201	0.00024593	0.00751769
100066286	BTNL9	BTNL9	ENSECAG00000011762	14	44.1323	150.605	-1.1939	0.32571	0.000246808	0.00753319
100630720	RABGAP1L	RABGAP1L	ENSECAG00000012380	5	1509.43	987.48	0.580568	0.158413	0.000247443	0.00754125
100065955	TNS3	TNS3	ENSECAG00000020052	4	866.47	1320.72	-0.576941	0.157542	0.000250122	0.0076115
100034083	CASP3	CASP3	ENSECAG00000022197	27	372.558	235.536	0.621597	0.169804	0.00025155	0.00764351
100060327	TMPRSS12	TMPRSS12	ENSECAG00000009548	6	19.584	5.5344	1.23452	0.337316	0.000252382	0.00765734
100064750	LTBP4	LTBP4	ENSECAG00000017905	10	1271.93	2665.74	-0.912768	0.249463	0.000253265	0.00767268
106783220	LOC106783220				17.9423	53.6378	-1.13646	0.310866	0.000256413	0.00775649
100057339	MSRB3	MSRB3	ENSECAG00000005110	6	1309.43	1747.29	-0.406093	0.111178	0.000259569	0.00784029
100056300	CADPS2	CADPS2	ENSECAG00000024021	4	46.1128	100.366	-0.94285	0.258194	0.000260503	0.00785685
100066500	SNTB1	SNTB1	ENSECAG00000017294	9	280.47	469.784	-0.687554	0.188383	0.000262473	0.00790451
100065828	FCHSD2	FCHSD2	ENSECAG00000011163	7	336.538	541.856	-0.642897	0.176175	0.000263056	0.00790499
100147214	NOL3		ENSECAG00000023317	3	80.8932	40.1432	0.880053	0.241177	0.000263266	0.00790499
111767613	LOC111767613				2.5223	11.3132	-1.26647	0.347132	0.000263883	0.00791183
100057055	NOV	CCN3	ENSECAG00000023039	9	304.147	740.495	-1.02796	0.281887	0.000265609	0.00795183
100066562	ATP11B	ATP11B	ENSECAG00000016912	19	2479.86	1694.69	0.526021	0.14429	0.000266786	0.00797535
100533967	NME2	NME2	ENSECAG00000021658	11	1777.53	1118.58	0.626504	0.171962	0.000269196	0.00803556
100053009	TRNT1	TRNT1	ENSECAG00000014420	16	448.219	324.466	0.451923	0.124067	0.000269935	0.00804581
100052199	UPP1	UPP1	ENSECAG00000008193	4	60.7539	19.7833	1.18919	0.326574	0.000271139	0.00806985
100064843	THSD7A	THSD7A	ENSECAG00000000292	4	94.4732	191.972	-0.88239	0.242359	0.000271755	0.00807603
100060278	FADS6	FADS6	ENSECAG00000024003	11	1744.45	991.225	0.743961	0.204359	0.000272141	0.00807603
100051531	SLC38A5	SLC38A5	ENSECAG00000006306	X	197.47	116.11	0.70915	0.194845	0.000273101	0.0080927
100064863	PRSS36	PRSS36	ENSECAG00000010439	13	51.0201	82.1557	-0.636904	0.175046	0.000274228	0.00811427
111769054	LOC111769054				29.2472	12.8094	0.968149	0.266161	0.000275347	0.00812157
111770305	LOC111770305				28.0386	7.3139	1.24306	0.341749	0.000275448	0.00812157
100057556	MEIS2	MEIS2	ENSECAG00000016870	1	159.946	108.027	0.539511	0.148334	0.000275673	0.00812157
100056461	DISP3	DISP3	ENSECAG00000013274	2	6.8119	19.8494	-1.11986	0.308095	0.000278226	0.00818492
100058358	LOC100058358		ENSECAG00000003474	16	4411.1	3602.59	0.288731	0.079466	0.000279714	0.00821681
111774375	LOC111774375				16.3623	31.4429	-0.810028	0.223014	0.000281036	0.00824372
100073100	MYOCD	MYOCD	ENSECAG00000025166	11	34.2676	80.6037	-1.00312	0.276245	0.000282021	0.0082607
111773490	LOC111773490				4.439	12.8679	-1.10736	0.304984	0.00028245	0.00826136
100059024	L1CAM	L1CAM	ENSECAG00000002810	X	174.287	96.0022	0.772406	0.21285	0.000284656	0.00831391
100056268	S100A16	S100A16	ENSECAG00000000730	5	5016.52	3133.01	0.635794	0.175246	0.000285612	0.00832988
100057796	ADCY8	ADCY8	ENSECAG00000024601	9	43.5529	15.7216	1.12439	0.309977	0.000286366	0.00833266
100058336	ARPC3	ARPC3	ENSECAG00000020416	8	2634.46	1958.11	0.417003	0.114968	0.000286609	0.00833266
100068793	SIX2	SIX2	ENSECAG00000017789	15	4.5648	17.2479	-1.20528	0.332323	0.000286937	0.00833266
100073042	ARHGEF38	ARHGEF38	ENSECAG00000011171	2	17.2443	63.2698	-1.20431	0.332119	0.000287702	0.00833621
100049992	GNAZ	GNAZ	ENSECAG00000011443	8	54.2841	24.8914	0.949192	0.261812	0.000288438	0.00833621
100070165	SPOUT1	SPOUT1	ENSECAG00000010177	25	301.301	405.401	-0.417889	0.115272	0.000288683	0.00833621
100058316	DDX41	DDX41	ENSECAG00000009688	14	788.249	621.517	0.336833	0.0929134	0.0002887	0.00833621
100069694	NGFR	NGFR	ENSECAG00000017793	11	50.7191	105.898	-0.905746	0.249908	0.000289721	0.00835382
100070654	SLC35A1	SLC35A1	ENSECAG00000007207	10	461.989	711.199	-0.588465	0.162433	0.000291419	0.00838872
106782449	LOC106782449				11.4388	41.8338	-1.20265	0.331993	0.000291756	0.00838872
100064233	HEPACAM	HEPACAM	ENSECAG00000007839	7	1.9306	8.5162	-1.22809	0.339164	0.000293539	0.00841385
100070046	TGM2	TGM2	ENSECAG00000006290	22	537.369	158.781	1.21005	0.334204	0.00029382	0.00841385
100630748	LOC100630748				1.4459	7.0411	-1.2445	0.343747	0.000294154	0.00841385
100061807	SCAMP5	SCAMP5	ENSECAG00000021070	1	5.8565	18.7918	-1.15637	0.319419	0.000294341	0.00841385
102150469	LOC102150469				77.4976	221.16	-1.11947	0.309253	0.0002947	0.00841385
100062105	C2H8orf74	C2H8orf74	ENSECAG00000012975	2	22.3797	6.7511	1.19237	0.32951	0.00029618	0.00844425
100069277	LOC100069277		ENSECAG00000026978	10	90.7461	182.438	-0.871689	0.240915	0.000296615	0.00844481
100061157	GFPT1	GFPT1	ENSECAG00000019938	15	799.702	1250.26	-0.607542	0.167975	0.000298209	0.0084783
100051371	LOC100051371		ENSECAG00000035510	8	52.9328	8.8299	1.26905	0.350909	0.000298652	0.00847874
100629682	LOC100629682		ENSECAG00000008232	10	791.024	8646.46	-1.27855	0.353569	0.000299058	0.00847874
100033848	SLC6A4	SLC6A4	ENSECAG00000017112	11	81.0187	138.992	-0.71338	0.197321	0.000299966	0.00849264
100056201	AATK	AATK	ENSECAG00000021405	11	27.6496	47.0334	-0.714315	0.19761	0.000300607	0.00849894
100060362	NTNG1	NTNG1	ENSECAG00000016691	5	27.8339	70.8489	-1.0475	0.290096	0.000305187	0.00861607
100146263	RHOC	RHOC	ENSECAG00000010174	5	1243.37	840.565	0.538679	0.149198	0.000305597	0.00861607
100066971	WSCD2	WSCD2	ENSECAG00000019805	8	17.1649	41.6807	-1.02365	0.283661	0.000307736	0.00866435
100060872	PLD5	PLD5	ENSECAG00000015845	30	33.558	95.0948	-1.10523	0.306417	0.000309814	0.00871079
100066786	SLC43A3				6.9247	23.029	-1.1732	0.325324	0.000310634	0.00872177
100065595	TMEM178B	TMEM178B	ENSECAG00000014200	4	14.8538	42.181	-1.10493	0.306507	0.000312257	0.00874872
100053360	MICU3	MICU3	ENSECAG00000012782	27	36.5242	82.9217	-0.967814	0.268483	0.000312454	0.00874872
100051446	EYA1	EYA1	ENSECAG00000008636	9	37.7807	20.0634	0.804507	0.223266	0.000314137	0.00878375
100146832	ADRB1	ADRB1	ENSECAG00000036130	1	29.811	61.3537	-0.890559	0.247229	0.000315584	0.00881207
106783330	LOC106783330		ENSECAG00000030712	6	86.6246	214.552	-1.03227	0.286669	0.00031711	0.00884254
100050084	GJB2				9399.73	3644.12	1.07062	0.297404	0.000318359	0.0088563
100056230	S100A2				12853.3	3981.58	1.18693	0.329721	0.000318475	0.0088563
102148846	LOC102148846				14.6714	34.3083	-0.988006	0.274505	0.000319166	0.0088634
100064105	GLMP	GLMP	ENSECAG00000024928	5	799.96	607.828	0.387133	0.107593	0.000320528	0.00888782
106782892	COQ8A	COQ8A	ENSECAG00000019955	30	530.989	762.344	-0.501936	0.139512	0.00032092	0.00888782
100073257	ANKRD34B	ANKRD34B	ENSECAG00000004587	14	79.4678	25.6958	1.17041	0.325613	0.000325018	0.00897755
100060730	MEGF6	MEGF6	ENSECAG00000013176	2	3398.84	1853.69	0.782302	0.21764	0.000325043	0.00897755
100059096	ADAMTSL4	ADAMTSL4	ENSECAG00000019154	5	452.426	719.004	-0.625501	0.174041	0.000325654	0.00898223
100070564	GARNL3	GARNL3	ENSECAG00000021157	25	46.7964	106.56	-0.970354	0.270045	0.000326514	0.00899373
100056338	SHCBP1	SHCBP1	ENSECAG00000000281	3	205.194	100.182	0.893752	0.248797	0.000327781	0.00901641
100059826	LRRC26	LRRC26	ENSECAG00000018604	25	11.546	35.1375	-1.12984	0.314579	0.000328651	0.009021
111774224	TTC36	TTC36	ENSECAG00000007348	7	138.466	428.909	-1.14228	0.318054	0.000328835	0.009021
100058707	SEC14L2		ENSECAG00000019540	8	470.963	337.734	0.464215	0.129297	0.000330294	0.00904882
106781013	LOC106781013				20.0222	2.9951	1.26296	0.351811	0.000330833	0.00905138
111768079	LOC111768079				11.119	33.8186	-1.13013	0.315036	0.000334104	0.00912549
100069417	BHLHB9				68.043	108.026	-0.627684	0.174986	0.00033444	0.00912549
106781344	LOC106781344				20.608	661.851	-1.24804	0.348131	0.000337115	0.00918616
111775884	LOC111775884				27.871	66.3915	-1.00429	0.280197	0.000338068	0.00919979
100065671	SLC25A23	SLC25A23	ENSECAG00000020970	7	96.7158	181.757	-0.805903	0.224945	0.000340101	0.00924115
100065970	FHL5	FHL5	ENSECAG00000023174	10	78.6271	149.894	-0.820068	0.228939	0.00034092	0.00924115
100050148	VILL	VILL	ENSECAG00000012325	16	255.699	408.829	-0.633294	0.176798	0.000340952	0.00924115
100065894	IL32				524.285	232.439	0.971877	0.271408	0.000342449	0.00926939
100068561	FAM49B	FAM49B	ENSECAG00000023517	9	469.812	365.457	0.357192	0.0997799	0.000343853	0.0092944
100067211	LAMP1	LAMP1	ENSECAG00000017618	17	10400.8	7780.04	0.408167	0.11403	0.000344288	0.0092944
100050431	ABCC4	ABCC4	ENSECAG00000017168	17	132.67	83.8034	0.619507	0.173127	0.000345776	0.00932218
100071881	DKK1	DKK1	ENSECAG00000017837	1	23.0361	90.2317	-1.21751	0.340699	0.000352137	0.00947386
100059015	BCAR3	BCAR3	ENSECAG00000022721	5	225.804	308.671	-0.435532	0.121881	0.000352334	0.00947386
111770222	LOC111770222				77.5318	186.058	-1.00845	0.282361	0.000354964	0.00953197
102147590	LOC102147590				5.8954	1.1301	1.25773	0.352201	0.000355548	0.00953507
100065418	GSC	GSC	ENSECAG00000024741	24	7.4783	67.3804	-1.26266	0.353659	0.000356603	0.00953959
100057123	YWHAQ	YWHAQ	ENSECAG00000004925	15	3660.29	2460.78	0.545071	0.152671	0.000356655	0.00953959
100060862	KLF15	KLF15	ENSECAG00000021092	16	24.7233	84.484	-1.17478	0.329261	0.000359801	0.00961108
100034045	CD68	CD68	ENSECAG00000002186	11	327.27	175.936	0.799517	0.224139	0.000360999	0.00963044
100051303	MCM4	MCM4	ENSECAG00000019276	9	1210.63	742.305	0.655116	0.183708	0.000362369	0.00963882
100060779	SLC9C2	SLC9C2	ENSECAG00000007335	5	4.9439	21.0506	-1.22078	0.342355	0.000362718	0.00963882
100066843	LRRC8A	LRRC8A	ENSECAG00000013359	25	722.089	1012.96	-0.471492	0.132226	0.000362736	0.00963882
100064230	GLCCI1	GLCCI1	ENSECAG00000009379	4	310.487	529.211	-0.704381	0.197573	0.000363629	0.00964896
100050657	ANXA4	ANXA4	ENSECAG00000012321	15	3448.88	2561.53	0.417441	0.117099	0.000364067	0.00964896
111767596	CGNL1	CGNL1	ENSECAG00000011325	1	196.217	345.447	-0.740347	0.207725	0.000365147	0.00966497
111772539	LOC111772539				2.1581	8.9854	-1.21227	0.340215	0.000366313	0.00968324
100069285	CDC16	CDC16	ENSECAG00000020620	17	604.466	443.176	0.434821	0.122048	0.000367074	0.00969077
100071043	MDFIC	MDFIC	ENSECAG00000013772	4	1215.3	982.57	0.304171	0.0854061	0.000368795	0.00972355
100073047	VAMP2				773.409	1083.18	-0.468626	0.1316	0.000369451	0.00972823
100629311	HIGD1A	HIGD1A	ENSECAG00000010978	16	1384.48	915.113	0.566704	0.159348	0.000375996	0.00988776
106782251	LOC106782251				0.2238	3.3032	-1.22558	0.344841	0.00037935	0.00995596
100053126	RRM1	RRM1	ENSECAG00000023847	7	1695.41	1065.92	0.626191	0.176198	0.000379568	0.00995596
100629247	SCEL	SCEL	ENSECAG00000022594	17	2625.07	4338.49	-0.669863	0.188587	0.000382298	0.0100078
100051016	GK		ENSECAG00000003599	X	585.368	374.211	0.607244	0.170973	0.000382752	0.0100078
100065189	GLO1	GLO1	ENSECAG00000019652	20	1349.58	798.584	0.695905	0.195958	0.000383328	0.0100078
100060243	GREM2	GREM2	ENSECAG00000003167	30	83.1407	180.442	-0.932867	0.262693	0.000383516	0.0100078
100060594	PCYOX1	PCYOX1	ENSECAG00000015408	15	2289.2	1408.8	0.650445	0.183225	0.000385262	0.0100405
100053226	LRRC75B	LRRC75B	ENSECAG00000023404	8	20.2534	39.6372	-0.83762	0.236061	0.000387687	0.0100908
100052640	LOC100052640				52.417	16.0573	1.18792	0.335065	0.000392091	0.0101879
100060857	LOC100060857		ENSECAG00000011745	PJAA01000938.1	0	5.8336	-1.03293	0.291365	0.000392419	0.0101879
100055661	CLIC5	CLIC5	ENSECAG00000023509	20	53.5467	100.881	-0.808168	0.22806	0.000394609	0.0102317
100061664	ZSCAN26	ZSCAN26	ENSECAG00000006796	20	38.6503	66.837	-0.710784	0.200708	0.000398027	0.0103071
106783134	LOC106783134				14.0004	5.9886	1.0133	0.28636	0.000402325	0.0103964
100068839	KLHDC7A	KLHDC7A	ENSECAG00000023604	2	29.643	119.331	-1.20681	0.341057	0.000402498	0.0103964
100065173	ANKRD35				2061.31	3213.86	-0.601267	0.169991	0.000404623	0.010438
100064875	TONSL	TONSL	ENSECAG00000014231	9	1124.24	686.978	0.657927	0.186054	0.000405904	0.0104578
111774722	LOC111774722				7.9471	1.4246	1.24071	0.351044	0.000408804	0.0105192
100060379	FRMPD3	FRMPD3	ENSECAG00000024553	X	26.3964	53.4196	-0.872473	0.246971	0.000411339	0.0105663
100053653	LOC100053653				63.2205	2508.51	-1.20017	0.339751	0.000411675	0.0105663
100050565	CASK	CASK	ENSECAG00000013894	X	1069.35	823.827	0.368179	0.10424	0.000412374	0.0105709
100054700	INVS	INVS	ENSECAG00000009492	25	398.992	319.487	0.316789	0.0897386	0.000415347	0.0106222
102150436	CCDC192	CCDC192	ENSECAG00000034646	14	4.4608	15.977	-1.16892	0.331131	0.000415418	0.0106222
100068117	SLC9B2	SLC9B2	ENSECAG00000010434	3	303.834	195.66	0.598552	0.169581	0.000416187	0.0106281
100063928	PPP1R12B	PPP1R12B	ENSECAG00000023080	30	1146.81	1826.48	-0.627192	0.177711	0.000416698	0.0106281
100146802	LOC100146802		ENSECAG00000032756	28	5.7059	1.162	1.24254	0.352124	0.000417598	0.0106378
100070306	VIT	VIT	ENSECAG00000003318	15	168.136	490.413	-1.10794	0.31406	0.000419023	0.0106489
111767484	LOC111767484				8.725	13.021	-1.24055	0.351685	0.000419614	0.0106489
100068579	ADAM23	ADAM23	ENSECAG00000018514	18	37.5351	66.9283	-0.756219	0.214406	0.000420246	0.0106489
100050728	HAMP	HAMP	ENSECAG00000037842	10	24.1773	4.5917	1.24705	0.353594	0.000420635	0.0106489
100059073	FXYD5	FXYD5	ENSECAG00000019410	10	314.493	200.073	0.613849	0.174054	0.000420655	0.0106489
100049905	EVL	EVL	ENSECAG00000012315	24	615.835	397.572	0.594924	0.168745	0.000422547	0.0106835
100062560	ABCA8	ABCA8	ENSECAG00000018992	11	566.601	1463.96	-1.04822	0.297369	0.000423499	0.0106943
100066165	LOC100066165				5.5936	1.3355	1.22755	0.34859	0.000429136	0.0108232
100061230	AP1S3	AP1S3	ENSECAG00000013268	6	43.0157	26.2306	0.669059	0.190101	0.000432371	0.0108863
100060925	PLSCR4	PLSCR4	ENSECAG00000016367	16	216.159	379.427	-0.734074	0.208586	0.000432711	0.0108863
100073162	MYB	MYB	ENSECAG00000009918	10	65.9148	140.2	-0.913476	0.259622	0.000434018	0.0109057
111775687	LOC111775687				34.3683	14.4896	1.01302	0.287974	0.00043522	0.0109155
100070329	CRIM1	CRIM1	ENSECAG00000015608	15	1427.39	2146.8	-0.558538	0.158797	0.00043596	0.0109155
100064534	LOC100064534				14.3906	27.8009	-0.814521	0.231578	0.000436018	0.0109155
100056172	WDR1	WDR1	ENSECAG00000018435	3	4461.59	3362.22	0.397923	0.113195	0.000439155	0.0109805
100060116	LOC100060116				56.908	96.4315	-0.692235	0.197021	0.000442247	0.0110343
100073223	ERAP2	ERAP2	ENSECAG00000024465	14	279.177	169.973	0.659218	0.187643	0.000442826	0.0110343
100051186	CACNA1D	CACNA1D	ENSECAG00000015892	16	21.951	57.2927	-1.04904	0.29861	0.000442934	0.0110343
100064145	LOC100064145		ENSECAG00000011581	16	12.3162	2.3855	1.23009	0.350215	0.00044408	0.0110493
100050416	CBX8	CBX8	ENSECAG00000019253	11	129.61	83.9904	0.586786	0.167094	0.000445239	0.0110518
100054511	THRA	THRA	ENSECAG00000011120	11	1490.81	1909.36	-0.350069	0.0996867	0.000445269	0.0110518
111774142	LOC111774142				70.6798	109.318	-0.592274	0.168704	0.000446887	0.0110784
100061549	HEMK1	HEMK1	ENSECAG00000017136	16	358.464	239.157	0.553698	0.157769	0.000448858	0.0111105
111768281	LOC111768281				12.3089	24.946	-0.859739	0.244988	0.000449272	0.0111105
100068162	MYO1E	MYO1E	ENSECAG00000024352	1	2678.62	2130.27	0.325578	0.0928007	0.000450874	0.0111365
100053337	CILP	CILP	ENSECAG00000014515	1	103.341	313.564	-1.12653	0.321172	0.000452207	0.0111559
100070549	HLF	HLF	ENSECAG00000016953	11	982.093	1509.17	-0.584489	0.166663	0.00045315	0.0111656
111769323	LOC111769323				25.1332	85.9747	-1.16426	0.332015	0.000453814	0.0111684
100053882	CCNE1	CCNE1	ENSECAG00000021289	10	213.71	110.964	0.827976	0.236158	0.000454862	0.0111807
100073014	ATP1B2	ATP1B2	ENSECAG00000007919	11	25.7114	52.0135	-0.867986	0.247876	0.00046232	0.0113503
100055542	TPM2	TPM2	ENSECAG00000014009	25	920.719	1552.04	-0.690622	0.197273	0.0004638	0.0113729
100050588	GALNT13	GALNT13	ENSECAG00000007821	18	5.4899	30.1252	-1.23281	0.352357	0.000467416	0.0114124
100059315	TNXB				1731.24	4512.78	-1.05161	0.300584	0.000467764	0.0114124
111772543	ADAM8	ADAM8	ENSECAG00000028085	1	110.181	47.1713	0.996957	0.284975	0.000468056	0.0114124
100068325	STAM	STAM	ENSECAG00000019963	29	821.578	520.395	0.615984	0.176089	0.000468514	0.0114124
100057746	SMG5	SMG5	ENSECAG00000001389	5	1201.06	944.498	0.339893	0.0971672	0.000468726	0.0114124
100069852	NTRK3	NTRK3	ENSECAG00000012510	1	150.092	261.864	-0.726675	0.207741	0.000468781	0.0114124
100146206	THBD	THBD	ENSECAG00000005241	22	1056.35	594.185	0.747892	0.213831	0.000469489	0.011416
100070836	PABPC1L				114.66	226.473	-0.848939	0.24286	0.000473016	0.011488
100060729	PARP3	PARP3	ENSECAG00000018503	16	365.654	272.604	0.411172	0.117677	0.000475731	0.0115402
100058297	ETV3L	ETV3L	ENSECAG00000021715	5	3.633	10.0275	-1.07778	0.308613	0.000478836	0.0116016
100056812	NUDT5	NUDT5	ENSECAG00000023658	29	1301.27	1033.52	0.326017	0.0933731	0.000480224	0.0116208
106782408	JPH2	JPH2	ENSECAG00000016786	22	95.0395	236.095	-1.02142	0.292565	0.00048077	0.0116208
100066235	GRIK2	GRIK2	ENSECAG00000020215	10	3.8785	12.8945	-1.1423	0.327225	0.000481459	0.0116236
100067614	CELF4	CELF4	ENSECAG00000008810	8	28.0005	59.2232	-0.902319	0.258586	0.000484051	0.0116723
100070482	MYLK	MYLK	ENSECAG00000015387	19	2221.72	3466.92	-0.602365	0.172702	0.000486869	0.0117259
100051672	EBP	EBP	ENSECAG00000022178	X	2530.44	1496.47	0.695045	0.199292	0.000487424	0.0117259
100053458	TDG	TDG	ENSECAG00000002072	28	1489.57	1107.99	0.414937	0.119015	0.000489512	0.0117622
100062583	APOA1	APOA1	ENSECAG00000009752	7	33.5308	82.1023	-1.01003	0.289745	0.000490403	0.0117697
100060560	KALRN				461.566	651.167	-0.477281	0.136991	0.000493916	0.01184
111772867	LOC111772867				0.2222	3.1341	-1.22817	0.352667	0.000496736	0.0118936
100060519	BLOC1S2	BLOC1S2	ENSECAG00000013421	1	194.963	145.91	0.409605	0.117696	0.000501031	0.011976
100056076	NXPH3	NXPH3	ENSECAG00000017359	11	41.2323	77.8257	-0.804819	0.231268	0.000501358	0.011976
100629456	LOC100629456		ENSECAG00000007143	27	126.062	47.3574	1.07719	0.309575	0.000502208	0.0119822
100059886	CGN	CGN	ENSECAG00000015048	5	1375.14	1974.62	-0.499472	0.143563	0.000503069	0.0119887
100630244	LOC100630244		ENSECAG00000014585	3	25.2693	10.6396	0.996383	0.286431	0.00050402	0.0119941
100051410	STIL	STIL	ENSECAG00000011152	2	101.359	54.3058	0.79667	0.229035	0.000504475	0.0119941
100058449	EXOC5	EXOC5	ENSECAG00000008168	24	1468.21	1144.65	0.352117	0.101254	0.000505998	0.0120163
100052257	LTA4H	LTA4H	ENSECAG00000008767	28	1323.26	939.542	0.475177	0.136665	0.000507144	0.0120294
100063328	NAA15	NAA15	ENSECAG00000019842	2	1807.02	1328.11	0.430646	0.123885	0.000508619	0.0120504
100060713	RADIL	RADIL	ENSECAG00000019718	13	28.9025	52.6032	-0.767147	0.220862	0.000513863	0.0121599
100052020	PPIA		ENSECAG00000016673	4	15448.7	10962.1	0.476111	0.137084	0.000514441	0.0121599
111767524	LOC111767524				1.0624	7.4145	-1.22007	0.351505	0.000518536	0.0122425
100058799	SLC6A8	SLC6A8	ENSECAG00000013965	X	1261.24	874.88	0.504998	0.145629	0.000524926	0.0123712
100050161	AURKA	AURKA	ENSECAG00000023961	22	203.147	122.702	0.670742	0.193433	0.000525203	0.0123712
100062225	NTS	NTS	ENSECAG00000010879	28	293.917	55.6093	1.22486	0.353613	0.0005325	0.0125285
100049995	WDR7	WDR7	ENSECAG00000007050	8	729.9	559.829	0.373252	0.107822	0.000536683	0.0126124
100065199	KCNE3	KCNE3	ENSECAG00000007379	7	105.223	233.823	-0.941975	0.27222	0.000539489	0.0126637
100067963	KCNQ4	KCNQ4	ENSECAG00000021257	2	103.839	170.266	-0.65845	0.190355	0.000542047	0.012709
100056242	STRC	STRC	ENSECAG00000009715	1	1.8199	7.1519	-1.17108	0.338598	0.000542956	0.0127157
100072858	PLA2G12A	PLA2G12A	ENSECAG00000015453	2	954.063	1352.37	-0.483519	0.139867	0.000546235	0.0127668
102149447	SPINT3				20.0587	4.9157	1.20947	0.349868	0.000546393	0.0127668
111775646	LOC111775646				5.0678	19.8367	-1.18227	0.342053	0.000547454	0.0127769
100068985	MMP7	MMP7	ENSECAG00000021262	7	80.0744	181.971	-0.957766	0.277221	0.000550537	0.0128341
100055064	PLA2G6	PLA2G6	ENSECAG00000020924	28	83.4781	145.363	-0.722453	0.209158	0.000552135	0.0128484
100058529	ZDHHC24	ZDHHC24	ENSECAG00000013900	12	188.801	124.338	0.567009	0.164162	0.000552416	0.0128484
100055181	CRACR2B				452.315	775.522	-0.7067	0.204942	0.00056416	0.0131066
100057744	SERPINB10	SERPINB10	ENSECAG00000008493	8	5377.56	2493.33	0.925447	0.268592	0.000569913	0.0132251
102150856	LOC102150856				35.9617	60.0045	-0.6668	0.193631	0.000573884	0.0132904
111775310	LOC111775310				0.5368	4.7328	-1.21381	0.352484	0.000574036	0.0132904
100053280	QSOX1	QSOX1	ENSECAG00000017109	5	4426.75	3166.35	0.466098	0.135383	0.000575689	0.0133135
100033843	SMAD2	SMAD2	ENSECAG00000015132	8	1258.8	1011.65	0.310632	0.0902363	0.000576521	0.0133176
100056083	COL16A1				3772.11	2514.91	0.553329	0.160796	0.000579165	0.0133627
100051729	PSME2	PSME2	ENSECAG00000017910	1	880.459	601.437	0.523651	0.152184	0.000579787	0.0133627
106783226	LOC106783226				55.3278	121.301	-0.926697	0.269428	0.000582791	0.013411
100060679	ELF5	ELF5	ENSECAG00000023321	12	149.952	660.914	-1.20391	0.350043	0.0005832	0.013411
100051749	EHBP1	EHBP1	ENSECAG00000009318	15	516.403	720.465	-0.463087	0.134682	0.000585211	0.0134399
111773482	LOC111773482				425.739	201.262	0.908217	0.264161	0.00058578	0.0134399
100052213	BIN1	BIN1	ENSECAG00000006957	18	543.682	330.868	0.661354	0.192496	0.000591099	0.0135466
100056532	FN3K	FN3K	ENSECAG00000008617	11	21.1948	42.2949	-0.849496	0.247331	0.000593325	0.0135823
100051521	DHDH	DHDH	ENSECAG00000014872	10	811.424	444.339	0.77283	0.225176	0.000598905	0.0136947
100064086	ACOXL	ACOXL	ENSECAG00000026832	15	16.4041	5.8172	1.0703	0.311954	0.000601473	0.0137379
100061755	BAK1	BAK1	ENSECAG00000023902	20	540.831	370.405	0.519435	0.151443	0.000603802	0.0137717
100034048	BMP4	BMP4	ENSECAG00000017676	24	114.725	215.002	-0.795411	0.23192	0.000604308	0.0137717
100034016	PRG4	PRG4	ENSECAG00000020648	5	19.7091	2.1714	1.12868	0.329268	0.00060839	0.0138492
100056889	LTBP2	LTBP2	ENSECAG00000018631	24	1434.64	867.844	0.666392	0.194488	0.00061164	0.0139076
100057383	LOC100057383		ENSECAG00000012625	8	34.2219	4.5209	1.16547	0.3403	0.000615191	0.0139727
100064472	KLHL5	KLHL5	ENSECAG00000008627	3	621.441	965.79	-0.595854	0.174004	0.000616244	0.013981
100053500	TULP1	TULP1	ENSECAG00000007517	20	40.8703	83.8743	-0.915494	0.267388	0.000617434	0.0139921
100061205	SBSPON	SBSPON	ENSECAG00000011744	9	132.368	191.373	-0.507172	0.148142	0.000618106	0.0139921
100069798	HMCN2	HMCN2	ENSECAG00000023231	25	53.8113	141.335	-1.04715	0.306093	0.000623874	0.0141069
100068589	F12	F12	ENSECAG00000010619	14	41.1728	14.2852	1.10672	0.32367	0.000627837	0.0141807
100056057	PPM1H	PPM1H	ENSECAG00000008975	6	460.679	783.999	-0.697633	0.204063	0.000629165	0.014195
100147458	FAM162B	FAM162B	ENSECAG00000019150	10	7.3751	19.7203	-1.03564	0.302981	0.000630401	0.0142071
100062176	CPLX3	CPLX3	ENSECAG00000005775	1	26.2458	29.9159	-0.745087	0.21828	0.000641483	0.0144408
100051638	NAA11				0.7369	3.9302	-1.18636	0.347587	0.000642196	0.0144409
100068397	PHYKPL	PHYKPL	ENSECAG00000013232	14	112.554	157	-0.461337	0.135193	0.000643878	0.0144627
100060248	LOC100060248		ENSECAG00000009216	10	49.9603	92.6612	-0.78077	0.228888	0.000646908	0.0144717
100052517	UFD1	UFD1	ENSECAG00000011062	8	1065.72	798.122	0.406005	0.119024	0.000646961	0.0144717
100062842	SYNE1	SYNE1	ENSECAG00000017353	31	858.994	1477.34	-0.708486	0.207702	0.000647066	0.0144717
100054841	S100B	S100B	ENSECAG00000012395	26	23.6691	51.0123	-0.914202	0.268013	0.000647168	0.0144717
100056767	DYNC1LI1	DYNC1LI1	ENSECAG00000010584	16	1141.38	868.567	0.384933	0.112865	0.000648266	0.0144717
100070043	AZIN2	AZIN2	ENSECAG00000023032	2	157.536	87.6778	0.756669	0.221868	0.000648548	0.0144717
100071529	EFR3B	EFR3B	ENSECAG00000016528	15	322.956	160.737	0.861078	0.252506	0.000649319	0.014473
111775360	LOC111775360				484.59	23.0546	1.05738	0.310413	0.000658357	0.0146584
100056814	MAGI2	MAGI2	ENSECAG00000008564	4	7.657	17.3653	-0.945197	0.277508	0.000659171	0.0146604
100058496	LOC100058496		ENSECAG00000009736	23	21.7618	39.3337	-0.752699	0.221139	0.000664693	0.0147567
100055333	MGAT3	MGAT3	ENSECAG00000024098	28	24.1148	53.5421	-0.933845	0.27439	0.000665644	0.0147567
100054386	RASD2	RASD2	ENSECAG00000038427	28	33.4774	76.5687	-0.954915	0.280582	0.000665678	0.0147567
100054275	ATL3	ATL3	ENSECAG00000019843	12	7902.07	6042.65	0.377519	0.110937	0.000666475	0.0147583
102150057	GPRASP1	GPRASP1	ENSECAG00000031861	X	68.6967	115.053	-0.679586	0.199902	0.000674873	0.014928
100059718	STEAP4	STEAP4	ENSECAG00000018828	4	1079.63	733.976	0.529557	0.155816	0.000677314	0.0149657
100073220	RGMB	RGMB	ENSECAG00000018369	14	1189.36	1708.93	-0.499848	0.147239	0.000686779	0.0151583
111772840	LOC111772840				23.7151	246.727	-1.16213	0.34246	0.000690106	0.0152153
100068209	B4GALT1	B4GALT1	ENSECAG00000012393	23	2854.64	2189.55	0.373542	0.110099	0.000691832	0.0152368
100052064	GPX8	GPX8	ENSECAG00000023301	21	211.213	139.111	0.569866	0.168025	0.000694993	0.0152898
100064374	MAP4	MAP4	ENSECAG00000003775	16	7536.75	5835.35	0.360673	0.106385	0.000698232	0.0153445
100630131	POLR3K	POLR3K	ENSECAG00000024929	13	196.249	257.404	-0.383082	0.113062	0.000703442	0.0154423
100630684	MTFR2	MTFR2	ENSECAG00000038834	10	69.0808	35.8662	0.819733	0.242085	0.000708852	0.0155443
100052019	LMOD1	LMOD1	ENSECAG00000021583	30	367.134	706.137	-0.817301	0.241606	0.000717544	0.0157014
100146610	LCNL1				2.2415	13.4321	-1.19607	0.353576	0.000717563	0.0157014
100053028	KIAA0895L	KIAA0895L	ENSECAG00000024529	3	136.334	80.3727	0.687749	0.203341	0.000718956	0.015715
100060882	POLQ	POLQ	ENSECAG00000014314	19	131.821	65.1868	0.863591	0.255521	0.000725575	0.0158403
100064041	CHCHD1	CHCHD1	ENSECAG00000006865	1	747.131	547.312	0.434791	0.128656	0.000726248	0.0158403
100054863	MUM1L1	PWWP3B	ENSECAG00000003067	X	11.3472	25.6167	-0.931533	0.275973	0.000736949	0.0160479
100061301	SIDT1	SIDT1	ENSECAG00000024677	19	17.7194	43.4034	-0.992782	0.294131	0.000737343	0.0160479
100033904	PLAUR	PLAUR	ENSECAG00000022127	10	261.748	158.129	0.667461	0.197869	0.000742877	0.016151
100061626	KRT5	KRT6B	ENSECAG00000039058	6	126963	72248	0.731264	0.216879	0.000746895	0.016221
100055437	AFF2	AFF2	ENSECAG00000021132	X	11.536	25.6078	-0.929075	0.275586	0.000748233	0.0162327
111774637	LOC111774637				17.2211	41.2643	-0.978272	0.290342	0.00075338	0.0163118
100059648	IGSF3	IGSF3	ENSECAG00000022378	5	3697.88	2374.95	0.597085	0.177214	0.000753617	0.0163118
100063623	HSPA4L	HSPA4L	ENSECAG00000009877	2	1902.26	1204.39	0.614093	0.182284	0.000754731	0.0163118
100064657	ARRB1	ARRB1	ENSECAG00000017459	7	1663.77	2585.28	-0.594235	0.176403	0.000755445	0.0163118
111770930	LOC111770930				11.5755	25.9005	-0.937123	0.278205	0.000755891	0.0163118
100063519	GSDMD	GSDMD	ENSECAG00000015005	9	630.551	467.729	0.417121	0.123843	0.000756785	0.0163138
102148490	LOC102148490				45.2322	25.8361	0.735423	0.218367	0.000757636	0.0163149
100533993	FPGT	FPGT	ENSECAG00000039694	5	197.06	147.912	0.396802	0.117839	0.000759052	0.0163191
100629405	TMEM47		ENSECAG00000024307	X	405.268	661.861	-0.650337	0.193145	0.00075966	0.0163191
100057889	LOC100057889				11.1354	28.5079	-1.01892	0.302634	0.000760356	0.0163191
100057603	CFL1	CFL1	ENSECAG00000019900	12	7397.36	4986.63	0.53895	0.160126	0.000763252	0.0163191
100053295	JUP	JUP	ENSECAG00000020592	11	22687.8	15154	0.550501	0.16357	0.000763929	0.0163191
100067478	C6H2orf54	MAB21L4	ENSECAG00000023443	6	220.478	375.457	-0.695309	0.2066	0.000764103	0.0163191
100059972	RPAP2	RPAP2	ENSECAG00000007411	5	284.781	233.046	0.284648	0.0845808	0.000764344	0.0163191
102147786	LOC102147786				4.2762	11.9064	-1.05941	0.314795	0.000764384	0.0163191
100051679	ITGB4	ITGB4	ENSECAG00000010178	11	5865.27	3819.87	0.580035	0.172367	0.00076514	0.0163191
100061980	ORC1	ORC1	ENSECAG00000009370	2	103.615	50.0238	0.88264	0.262312	0.000765859	0.0163191
111769943	LOC111769943				2.1594	7.8376	-1.14006	0.338862	0.000767119	0.0163288
100315047	MIR29B-2				4.0661	14.4112	-1.13583	0.337645	0.000768318	0.0163372
106781327	LOC106781327		ENSECAG00000029340	X	8406.93	44135.2	-1.1852	0.352426	0.000771033	0.0163778
100056881	MED12L	MED12L	ENSECAG00000002429	16	50.6803	93.8349	-0.775825	0.230863	0.000777891	0.0164976
100062298	PPP1R36	PPP1R36	ENSECAG00000018078	24	30.7623	11.7151	1.05312	0.313391	0.000778297	0.0164976
100071229	MPZL2	MPZL2	ENSECAG00000012396	7	2610.98	1487.6	0.728346	0.21679	0.000780301	0.0165229
111772873	LOC111772873				1.8018	7.9933	-1.17274	0.349156	0.000782835	0.0165593
111775698	LOC111775698				5.348	19.4538	-1.14495	0.341038	0.000787234	0.016635
111769168	ATXN1				276.582	160.429	0.709544	0.211374	0.000788447	0.0166434
100050828	IPO11	IPO11	ENSECAG00000014185	21	481.395	366.827	0.38058	0.113456	0.000795293	0.0167568
100054571	MARVELD3	MARVELD3	ENSECAG00000019511	3	77.1334	133.793	-0.714952	0.213141	0.000795468	0.0167568
100071712	HDX	HDX	ENSECAG00000024862	X	23.7562	10.7142	0.928816	0.277182	0.00080544	0.0169493
102150633	LOC102150633				79.7522	35.4708	0.943752	0.281777	0.000810201	0.0170318
100058067	TNS1	TNS1	ENSECAG00000014711	6	4200.46	6734.93	-0.629992	0.188195	0.00081527	0.0171207
100072406	C2H4orf3				1815.17	1385.47	0.380487	0.113727	0.000821023	0.0172237
100147468	CD19	CD19	ENSECAG00000024105	13	101.169	59.6403	0.693032	0.207236	0.000825272	0.017295
100630848	TMEM14A	TMEM14A	ENSECAG00000015579	20	1291.73	879.518	0.525547	0.157223	0.000829742	0.0173638
100062232	MYOM1	MYOM1	ENSECAG00000013468	8	143.452	225.953	-0.607855	0.181856	0.000830263	0.0173638
100033979	PTHLH	PTHLH	ENSECAG00000014708	6	108.657	42.9849	1.02317	0.306224	0.000834032	0.0174247
102149158	LOC102149158				13.0428	29.0923	-0.915439	0.274057	0.000836826	0.0174651
102150273	LOC102150273				13.3443	38.8187	-1.08027	0.323449	0.000838279	0.0174775
100053521	ZBTB7C	ZBTB7C	ENSECAG00000020456	8	890.808	576.119	0.58784	0.176115	0.000844401	0.0175575
100050895	WASF3	WASF3	ENSECAG00000000050	17	259.425	492.176	-0.80107	0.24	0.000844477	0.0175575
100067524	CDCA7L	CDCA7L	ENSECAG00000022400	4	510.828	353.121	0.506111	0.151634	0.000844708	0.0175575
100067554	BAIAP3	BAIAP3	ENSECAG00000014225	13	81.1815	122.903	-0.566286	0.169688	0.00084621	0.0175707
100066814	IL21R	IL21R	ENSECAG00000019322	13	55.0601	28.4767	0.812859	0.243674	0.000850411	0.01764
100053887	PDXDC1	PDXDC1	ENSECAG00000019385	13	1601.39	1844.87	-0.202692	0.0607671	0.000851308	0.0176405
100069666	SLC35F2	SLC35F2	ENSECAG00000019266	7	456.275	260.699	0.724384	0.217292	0.000857029	0.0177241
106782890	LOC106782890				130.638	77.1276	0.693029	0.207888	0.000857081	0.0177241
100058669	IMPA2	IMPA2	ENSECAG00000017598	8	1580.46	1027.67	0.582302	0.174741	0.00086108	0.0177821
100051970	DOK6	DOK6	ENSECAG00000003159	8	19.3897	9.665	0.837059	0.251203	0.000861636	0.0177821
100051040	TMEM40	TMEM40	ENSECAG00000008940	16	1436.81	1047.52	0.441351	0.132476	0.000863605	0.0178046
106782634	LOC106782634				5452.51	6936.92	-1.15096	0.345525	0.000865216	0.0178198
100050250	CDK18	CDK18	ENSECAG00000000622	5	96.9349	203.676	-0.888527	0.266774	0.000866464	0.0178241
111771907	LOC111771907				5.726	13.5108	-0.97887	0.293919	0.000867178	0.0178241
100050964	MGAT4A	MGAT4A	ENSECAG00000015468	15	238.84	471.232	-0.83601	0.251054	0.000868471	0.0178317
100069223	SLC4A5	SLC4A5	ENSECAG00000014976	15	15.99	40.3043	-1.00703	0.302435	0.000869306	0.0178317
100051013	TUBB	TUBB	ENSECAG00000015469	20	4170.17	2522.07	0.663649	0.199402	0.000874096	0.0179119
100063076	MACROD2				38.1796	71.3754	-0.786346	0.236444	0.0008819	0.0180536
100050621	CIT	CIT	ENSECAG00000010078	8	473.017	275.764	0.702744	0.211355	0.00088438	0.0180683
111775987	LOC111775987				1.0838	4.1111	-1.13725	0.342061	0.00088512	0.0180683
100066778	USP20	USP20	ENSECAG00000008342	25	649.545	798.597	-0.293132	0.088169	0.000885285	0.0180683
100051709	EPYC	EPYC	ENSECAG00000015607	28	43.5821	19.2177	0.939915	0.282757	0.000887023	0.0180857
102149759	LOC102149759				4.1262	12.8679	-1.09531	0.329579	0.000889401	0.0181095
100069130	DCUN1D5	DCUN1D5	ENSECAG00000005717	7	338.52	250.215	0.422234	0.127067	0.000890805	0.0181095
106782003	LOC106782003				446.404	2528.38	-1.1753	0.353714	0.000891404	0.0181095
100070776	CATSPER2	CATSPER2	ENSECAG00000020759	1	54.861	101.42	-0.778544	0.234316	0.000891756	0.0181095
100070572	ANLN	ANLN	ENSECAG00000016382	4	683.645	360.825	0.802327	0.24151	0.000893346	0.0181237
100061868	KIF11	KIF11	ENSECAG00000006607	1	739.685	363.79	0.86569	0.260708	0.000898443	0.0182089
111775286	LOC111775286				397.981	542.74	-0.430956	0.129813	0.000900773	0.018238
111775935	LOC111775935				31.5589	69.7338	-0.920183	0.277326	0.000906471	0.0183351
100065067	IFNE				5.9003	0.7802	1.13302	0.341647	0.000912041	0.0183892
100056177	COPB1	COPB1	ENSECAG00000021898	7	2233.87	1931.95	0.208354	0.0628272	0.000912181	0.0183892
111769254	LOC111769254				44.5881	105.008	-0.963629	0.290574	0.000912181	0.0183892
102148411	LOC102148411				48.7465	81.7444	-0.680904	0.205336	0.000913019	0.0183892
100065867	EPHA7	EPHA7	ENSECAG00000021315	10	88.1316	42.3637	0.880751	0.265634	0.000914265	0.0183892
100063687	PKM	PKM	ENSECAG00000007644	1	9071.59	5838.94	0.593327	0.178952	0.000914574	0.0183892
100062690	TAGLN	TAGLN	ENSECAG00000011268	7	1723.16	3136.79	-0.76171	0.229768	0.000916005	0.0183997
100050162	ABHD17B	ABHD17B	ENSECAG00000020790	23	954.857	756.788	0.330636	0.0997473	0.000917302	0.0184076
100071393	WNT16	WNT16	ENSECAG00000006880	4	330.716	813.244	-0.992388	0.299469	0.000920295	0.0184206
100058919	MAP4K4	MAP4K4	ENSECAG00000008730	15	3234.37	2448.18	0.390466	0.117836	0.000920913	0.0184206
102150193	LOC102150193				10.8519	14.539	-1.08974	0.328867	0.000920974	0.0184206
100072444	NRG2	NRG2	ENSECAG00000013341	14	80.8008	122.316	-0.567174	0.171174	0.000921575	0.0184206
100056499	SGSH	SGSH	ENSECAG00000004844	11	235.885	329.428	-0.461578	0.139397	0.000928785	0.0185465
100051253	NR1H3	NR1H3	ENSECAG00000015726	12	588.752	383.417	0.578239	0.174676	0.000931778	0.018588
100062752	CALM1		ENSECAG00000009162	24	3256.22	2516.42	0.362691	0.109628	0.00093842	0.0186856
100051202	GLIS3	GLIS3	ENSECAG00000020544	23	156.204	90.2593	0.714824	0.216067	0.000938509	0.0186856
100068843	TCF12	TCF12	ENSECAG00000011678	1	2166.42	1712.04	0.333006	0.100677	0.000940739	0.0187117
102148923	LOC102148923				12.5235	28.3483	-0.934726	0.282655	0.000943185	0.018742
100146275	ZFYVE28	ZFYVE28	ENSECAG00000024955	3	26.7605	9.5518	1.06002	0.320837	0.000953419	0.0189164
100055514	CPNE3	CPNE3	ENSECAG00000021241	9	2514.54	1994.12	0.327559	0.0991539	0.000954716	0.0189164
100068061	HDGFL3	HDGFL3	ENSECAG00000020143	1	226.005	328.615	-0.510663	0.154589	0.000955319	0.0189164
111769041	LOC111769041				1.6682	6.9756	-1.13016	0.342134	0.000955683	0.0189164
100057836	KIF1A	KIF1A	ENSECAG00000014504	6	16.8437	31.3464	-0.779826	0.236128	0.000958103	0.0189458
100062953	RPS6KA5	RPS6KA5	ENSECAG00000023892	24	114.285	159.856	-0.466799	0.141407	0.000963095	0.019026
100066651	FBXO27	FBXO27	ENSECAG00000013830	10	40.583	78.0879	-0.810937	0.245768	0.000968197	0.0190948
100054395	NEDD4L	NEDD4L	ENSECAG00000000751	8	830.447	1207.39	-0.513003	0.155477	0.000968456	0.0190948
100056611	CAMK1G	CAMK1G	ENSECAG00000014588	5	9.9469	23.1779	-0.94317	0.285947	0.000972358	0.0191411
100066008	TPPP3	TPPP3	ENSECAG00000007133	3	598.931	1652.87	-1.04858	0.317929	0.000973178	0.0191411
100060589	ERLIN1	ERLIN1	ENSECAG00000018030	1	879.972	1140.44	-0.364751	0.110596	0.000973626	0.0191411
100064435	HACD4	HACD4	ENSECAG00000000343	23	131.202	76.3352	0.701571	0.212936	0.000985075	0.0193444
100069908	ACTR1A	ACTR1A	ENSECAG00000024503	1	3792.16	2840.37	0.404446	0.122763	0.000985871	0.0193444
100067002	GFPT2	GFPT2	ENSECAG00000009303	14	181.995	431.653	-0.967234	0.293709	0.000990627	0.019419
100068724	IQGAP1	IQGAP1	ENSECAG00000023879	1	9370.82	7801.95	0.260976	0.0792868	0.000996393	0.0195132
111770564	LOC111770564				523.652	372.127	0.472327	0.143515	0.000997807	0.0195221
100050850	PLPPR4	PLPPR4	ENSECAG00000004854	5	21.5048	47.6271	-0.917285	0.278775	0.00100039	0.0195373
100072936	LOC100072936				16.5133	4.5131	1.15624	0.351401	0.00100051	0.0195373
100629695	COA6	COA6	ENSECAG00000007238	1	88.6157	57.0848	0.586433	0.178322	0.00100683	0.0196418
100063511	KRT8	KRT8	ENSECAG00000021775	6	869.14	1580.29	-0.75904	0.231002	0.0010167	0.0198155
100057364	CLTC	CLTC	ENSECAG00000019077	11	5428.5	4355.57	0.312023	0.0949692	0.00101794	0.0198206
100054706	SEMA3C	SEMA3C	ENSECAG00000020113	4	2197.13	3258.18	-0.536772	0.163437	0.00102246	0.0198895
100058421	TUBB6	TUBB6	ENSECAG00000016535	8	914.83	518.812	0.731075	0.222725	0.00102923	0.0200022
100147656	S100A14	S100A14	ENSECAG00000024619	5	10766.3	7785.14	0.450284	0.137223	0.0010329	0.0200542
102149114	CCND1	CCND1	ENSECAG00000038536	12	3497.04	5065.64	-0.508174	0.154889	0.00103476	0.0200712
100033900	TGFB1	TGFB1	ENSECAG00000011671	10	304.262	191.837	0.617484	0.188293	0.00104036	0.0201605
100629419	CCL28	CCL28	ENSECAG00000008624	21	26.4113	55.6939	-0.887947	0.270828	0.00104307	0.0201938
111775047	THEM6	THEM6	ENSECAG00000037572	9	78.2811	40.4058	0.820278	0.25025	0.00104609	0.0202147
106782133	LOC106782133				28.9946	55.0081	-0.80185	0.244629	0.00104614	0.0202147
100061730	S100A9		ENSECAG00000010117	5	240.166	60.1408	1.15409	0.352282	0.00105273	0.0203227
100062879	DCSTAMP	DCSTAMP	ENSECAG00000019191	9	14.1316	5.3181	1.03499	0.31606	0.00105788	0.0204028
100630857	RIPPLY3	RIPPLY3	ENSECAG00000018917	26	130.306	56.513	0.956275	0.292068	0.00105981	0.0204142
111773929	LOC111773929				111.912	76.9317	0.51319	0.156748	0.00106048	0.0204142
100065592	LOC100065592				60.0339	89.938	-0.550363	0.168217	0.00106885	0.0205559
100060724	GPRC5C	GPRC5C	ENSECAG00000017083	11	305.386	400.787	-0.38222	0.116949	0.00108207	0.0207723
100049947	FHL2	FHL2	ENSECAG00000022203	15	376.103	197.275	0.80538	0.246425	0.00108214	0.0207723
100061550	OLFM4	OLFM4	ENSECAG00000010860	17	17.9476	41.3009	-0.939835	0.287677	0.00108701	0.0208459
100058003	RASL10B	RASL10B	ENSECAG00000008089	11	9.8558	22.0923	-0.924508	0.283224	0.00109761	0.0210112
100629196	KIAA0408	KIAA0408	ENSECAG00000023763	10	141.857	296.773	-0.87804	0.26899	0.00109769	0.0210112
100060928	LRP8	LRP8	ENSECAG00000007244	2	666.495	372.625	0.743882	0.227915	0.00109909	0.0210182
100033965	CRISP3	CRISP3	ENSECAG00000006482	20	44.9754	380.299	-1.15146	0.352937	0.00110429	0.0210978
100056918	TSPOAP1				72.2715	111.409	-0.590272	0.181029	0.00111162	0.0211819
100068727	MACF1	MACF1	ENSECAG00000013366	2	9808.24	7139.5	0.440886	0.135215	0.00111167	0.0211819
102147473	BEX4				118.299	186	-0.604471	0.185418	0.00111398	0.0211819
100053213	CPSF2	CPSF2	ENSECAG00000023935	24	1226.42	1039.65	0.236561	0.0725734	0.00111564	0.0211819
100059613	RTN1	RTN1	ENSECAG00000024305	24	28.6136	60.6495	-0.884604	0.271387	0.0011158	0.0211819
100051077	DDIAS	DDIAS	ENSECAG00000023071	7	91.2703	50.295	0.75398	0.231327	0.00111658	0.0211819
100053354	BCAS1	BCAS1	ENSECAG00000013155	22	104.358	239.988	-0.943427	0.289451	0.00111659	0.0211819
111774311	LOC111774311				8.996	0.3656	1.01375	0.311055	0.00111783	0.0211819
106783006	LOC106783006				138.827	256.704	-0.772741	0.23711	0.00111807	0.0211819
100629380	SSBP1	SSBP1	ENSECAG00000004023	4	339.292	266.107	0.342747	0.105184	0.00111981	0.0211845
111769984	LOC111769984		ENSECAG00000009747	22	78.2499	1240.94	-1.13357	0.347911	0.0011212	0.0211845
100052773	BRINP2	BRINP2	ENSECAG00000024570	5	9.753	48.3099	-1.14949	0.352811	0.00112169	0.0211845
100033855	SOD1	SOD1	ENSECAG00000008958	26	1120.57	1622.55	-0.507493	0.155773	0.00112238	0.0211845
100071998	SH3RF2	SH3RF2	ENSECAG00000024467	14	4591.77	3213.28	0.491152	0.150773	0.00112379	0.0211914
100065545	RAB6A		ENSECAG00000022694	7	2383.83	1851.92	0.355863	0.109254	0.00112517	0.0211978
111775281	LOC111775281				182.341	292.828	-0.627182	0.192742	0.00113793	0.0214184
100070313	DPY19L1	DPY19L1	ENSECAG00000015439	4	507.996	378.11	0.412295	0.126755	0.00114319	0.0214975
100068369	LCN9	LCN9	ENSECAG00000005458	25	9.4067	2.3145	1.14603	0.352428	0.00114671	0.0215437
100052119	STEAP3	STEAP3	ENSECAG00000006470	18	216.529	120.489	0.745617	0.229411	0.00115352	0.0216517
100070480	SQOR		ENSECAG00000008826	1	868.974	638.501	0.428851	0.131995	0.00115818	0.0217192
102149355	LOC102149355				30.1166	62.1932	-0.866686	0.26685	0.00116286	0.0217867
100059845	LOC100059845	LRRC9	ENSECAG00000015680	24	15.1189	29.3035	-0.802149	0.247067	0.00116755	0.0218544
100065996	MAP2K1	MAP2K1	ENSECAG00000010640	1	1144.71	820.228	0.461388	0.142132	0.00116958	0.0218723
100056522	IQCD	IQCD	ENSECAG00000009388	8	14.6066	24.681	-0.66492	0.204872	0.00117231	0.0219032
100055896	FOXP2	FOXP2	ENSECAG00000023867	4	62.0444	114.298	-0.768289	0.236768	0.00117488	0.021931
111768791	LOC111768791				0	1.8068	-1.14101	0.351672	0.00117648	0.0219407
100050413	CRABP1				136.66	78.1598	0.718144	0.221412	0.00118079	0.0220011
100056547	OSR1	OSR1	ENSECAG00000013593	15	133.685	302.765	-0.930503	0.287023	0.0011873	0.022102
100061567	DAPK1	DAPK1	ENSECAG00000019867	23	517.673	785.618	-0.56351	0.173863	0.00119062	0.0221435
100069671	COL17A1	COL17A1	ENSECAG00000007909	1	26392.1	17025.6	0.588365	0.18159	0.00119501	0.0222049
100049844	DISP1	DISP1	ENSECAG00000014440	30	157.578	229.813	-0.5161	0.159321	0.00119792	0.0222075
100070536	SEMA5B	SEMA5B	ENSECAG00000008520	19	15.2212	32.7628	-0.894923	0.276289	0.00119912	0.0222075
100068868	ST8SIA5	ST8SIA5	ENSECAG00000023864	8	316.879	129.352	0.992442	0.306404	0.00119952	0.0222075
100051103	PEG3	PEG3	ENSECAG00000016802	10	533.502	1008.36	-0.791797	0.244458	0.00119952	0.0222075
111770799	LOC111770799				16.2976	52.2779	-1.08693	0.335812	0.00120915	0.0223557
100068434	ADGRF1	ADGRF1	ENSECAG00000011113	20	28.0811	8.9965	1.08779	0.336094	0.00120972	0.0223557
111767755	LOC111767755				10.4125	23.1368	-0.906731	0.280442	0.00122402	0.0225994
100059716	SYNJ2	SYNJ2	ENSECAG00000012646	31	427.262	269.486	0.612834	0.189577	0.00122649	0.0226245
100064586	GALNTL5	GALNTL5	ENSECAG00000018932	4	19.9148	7.8929	0.992427	0.307052	0.00122878	0.0226349
100033931	SERPINE1	SERPINE1	ENSECAG00000019781	13	284.409	140.912	0.856231	0.264923	0.00122929	0.0226349
100071640	NECTIN3	NECTIN3	ENSECAG00000006637	19	361.777	241.029	0.550286	0.170329	0.00123481	0.0226991
100064709	MAGI3	MAGI3	ENSECAG00000012982	5	412.889	584.268	-0.478527	0.148122	0.00123522	0.0226991
106782447	SLC2A4RG	SLC2A4RG	ENSECAG00000020369	22	633.122	871.3	-0.443095	0.137164	0.00123612	0.0226991
100068338	SLIT2	SLIT2	ENSECAG00000022407	3	263.17	439.784	-0.671221	0.208017	0.00125203	0.0229705
100073253	CKMT2	CKMT2	ENSECAG00000024226	14	10.097	21.3334	-0.881144	0.273249	0.00126106	0.0231153
100062995	SYDE1	SYDE1	ENSECAG00000016064	21	236.382	123.402	0.801432	0.248564	0.00126302	0.0231303
100054885	HEMGN	HEMGN	ENSECAG00000011425	25	1.2459	5.5994	-1.12619	0.349396	0.00126744	0.0231905
100073056	ARHGEF15	ARHGEF15	ENSECAG00000015545	11	420.467	631.114	-0.550119	0.170692	0.00126911	0.0232001
100055674	DOCK4	DOCK4	ENSECAG00000017003	4	337.851	218.995	0.582359	0.180822	0.00127915	0.0233625
100063291	LOC100063291	GCNT2	ENSECAG00000000105	20	389.002	634.591	-0.645535	0.200517	0.00128481	0.0234448
100055495	SPRYD7	SPRYD7	ENSECAG00000011472	17	978.55	748.497	0.37716	0.117181	0.00128812	0.0234841
100314979	MIR143				5.2136	18.6558	-1.09593	0.340608	0.0012928	0.0235485
111768007	LOC111768007				21.7864	45.1705	-0.868313	0.269917	0.00129556	0.0235775
100055461	MYO3A	MYO3A	ENSECAG00000012060	29	2.3375	13.4377	-1.1368	0.353761	0.00131138	0.023844
100060556	CSNK1A1	CSNK1A1	ENSECAG00000004882	14	10360.3	7870.23	0.385123	0.119869	0.0013142	0.023874
100052360	AKR1A1	AKR1A1	ENSECAG00000000223	2	1174.43	815.855	0.498852	0.155339	0.00132102	0.0239448
100061487	KRT75	KRT75	ENSECAG00000009991	6	5342	8514.16	-1.10882	0.3453	0.00132187	0.0239448
106782566	LMX1B	LMX1B	ENSECAG00000029610	25	87.8472	142.022	-0.635968	0.198058	0.00132263	0.0239448
100066212	MAVS	MAVS	ENSECAG00000024618	22	1356.44	1695.68	-0.315433	0.0982394	0.0013234	0.0239448
100059623	SCNN1A	SCNN1A	ENSECAG00000001443	6	918.749	1290.71	-0.468193	0.145822	0.00132398	0.0239448
100630913	ZNF660	ZNF660	ENSECAG00000014448	16	8.9083	17.1357	-0.802162	0.25005	0.00133655	0.0241304
100059513	SPATS2	SPATS2	ENSECAG00000005508	6	791.79	654.928	0.270104	0.0841969	0.00133662	0.0241304
102148848	LOC102148848				17.0086	39.2823	-0.932192	0.290765	0.00134595	0.0242773
100051156	SERPINB12	SERPINB12	ENSECAG00000000779	8	2051.78	4530.76	-0.911171	0.284246	0.00134795	0.0242918
111769268	LOC111769268				23.6296	44.8765	-0.792554	0.24727	0.00134961	0.0243001
100057725	ACSS1	ACSS1	ENSECAG00000023870	22	204.861	324.676	-0.61179	0.190901	0.0013518	0.024317
100052386	SDR9C7	SDR9C7	ENSECAG00000018703	6	1636.65	1129.26	0.50851	0.158686	0.00135294	0.024317
100063635	GSG1	GSG1	ENSECAG00000020106	6	5.6091	13.9364	-1.05417	0.329042	0.00135645	0.0243586
100057966	STAM2	STAM2	ENSECAG00000021355	18	870.177	747.347	0.219034	0.0683739	0.00135784	0.024362
100062224	PPP2CB	PPP2CB	ENSECAG00000011173	27	1733.75	1351.14	0.351505	0.109753	0.00136154	0.0244068
100069460	TFAP2E	TFAP2E	ENSECAG00000003027	2	234.706	156.883	0.54811	0.171177	0.00136477	0.024433
100062619	ACVR1B	ACVR1B	ENSECAG00000011686	6	2570.32	3427.6	-0.402043	0.125565	0.0013654	0.024433
100066409	DPEP3	DPEP3	ENSECAG00000015591	3	6.0877	1.4348	1.12475	0.35142	0.00137153	0.0245211
100073043	ALKAL2		ENSECAG00000029965	15	16.7994	5.0993	1.09479	0.342118	0.00137415	0.0245292
100052753	SMC4	SMC4	ENSECAG00000022164	19	1233.77	816.82	0.557986	0.174372	0.0013744	0.0245292
100063306	MBP	MBP	ENSECAG00000010961	8	378.984	554.864	-0.51981	0.162463	0.00137641	0.0245436
100059710	TPRG1	TPRG1	ENSECAG00000016072	19	371.745	649.902	-0.715323	0.223748	0.00138864	0.0247298
100051032	GAPDHS	GAPDHS	ENSECAG00000003757	10	39.221	88.735	-0.924695	0.28925	0.00138929	0.0247298
100059754	LOC100059754				1.977	6.7191	-1.06499	0.33329	0.00139641	0.0248348
100055710	PCK1	PCK1	ENSECAG00000014037	22	0.854	3.6886	-1.11973	0.350575	0.00140331	0.0249357
100069620	OTOP1	OTOP1	ENSECAG00000010393	3	12.3367	2.504	1.12454	0.352228	0.00140969	0.0250272
100055711	FAM214B	FAM214B	ENSECAG00000018086	25	699.183	507.419	0.443839	0.139062	0.00141459	0.0250924
100630171	LOC100630171		ENSECAG00000024790	11	650.71	326.096	0.839895	0.263205	0.00141769	0.0251254
111770171	LOC111770171				10.4965	1.8818	1.10109	0.345149	0.00142177	0.0251614
100059177	ZC2HC1A	ZC2HC1A	ENSECAG00000020893	9	238.874	434.616	-0.754186	0.236414	0.0014222	0.0251614
100054674	BAX	BAX	ENSECAG00000016635	10	240.307	159.923	0.551862	0.17302	0.00142478	0.0251851
100050420	SF1	SF1	ENSECAG00000024544	12	2259.32	2709.4	-0.2589	0.0811859	0.00142778	0.0252162
100062645	SNAPC3	SNAPC3	ENSECAG00000006422	23	275.584	221.332	0.313147	0.0982226	0.00143192	0.0252298
100059009	EPB41L4B	EPB41L4B	ENSECAG00000018914	25	757.242	1087.13	-0.495418	0.155397	0.00143223	0.0252298
100302031	TPC3	TPC3	ENSECAG00000031827	15	42.1408	85.3376	-0.844371	0.264854	0.00143227	0.0252298
100070206	APOBEC3Z1B	APOBEC3Z1B	ENSECAG00000022371	28	1171.92	288.476	1.12733	0.353683	0.00143554	0.0252655
100050602	TCIM	TCIM	ENSECAG00000003072	27	174.284	436.444	-0.984271	0.308896	0.00144048	0.0253059
100630623	CFAP99	CFAP99	ENSECAG00000029686	3	10.1837	3.4511	1.05616	0.331466	0.00144085	0.0253059
100072241	ANXA5	ANXA5	ENSECAG00000006429	2	2988.21	2202.32	0.424485	0.133229	0.00144187	0.0253059
100052489	IFNAR2		ENSECAG00000003532	26	360.166	233.315	0.582903	0.182979	0.00144442	0.0253059
100061959	NPR1	NPR1	ENSECAG00000000954	5	128.551	232.61	-0.748544	0.234986	0.00144512	0.0253059
100065881	SLC22A15	SLC22A15	ENSECAG00000020117	5	174.205	284.717	-0.647741	0.203344	0.0014453	0.0253059
100069388	GBGT1	GBGT1	ENSECAG00000012442	25	949.735	681.792	0.45813	0.143869	0.00145071	0.025368
100070633	SLC7A5	SLC7A5	ENSECAG00000009215	3	3027.98	1239.65	0.971046	0.304954	0.00145135	0.025368
100056176	AVPR1A	AVPR1A	ENSECAG00000010418	6	115.399	259.082	-0.916361	0.287918	0.00145904	0.0254747
100056507	PLTP	PLTP	ENSECAG00000019465	22	971.966	574.078	0.682587	0.214486	0.00146047	0.0254747
100072747	PRRG4	PRRG4	ENSECAG00000006554	7	519.082	335.714	0.584303	0.183618	0.00146174	0.0254747
111773623	LOC111773623				1.6382	21.7967	-1.11428	0.35019	0.00146292	0.0254747
100050682	SORBS2	SORBS2	ENSECAG00000007734	27	367.532	655.303	-0.733916	0.230662	0.00146372	0.0254747
100051738	LRRC18	LRRC18	ENSECAG00000004131	1	1.6559	12.1996	-1.11072	0.34947	0.00148138	0.02576
102149978	ZNF550				116.948	180.398	-0.57947	0.182342	0.00148328	0.0257711
100065016	DGKD	DGKD	ENSECAG00000016916	6	377.795	517.121	-0.435813	0.137177	0.001488	0.025831
100063035	PIRT	PIRT	ENSECAG00000003266	11	81.8027	36.0344	0.931726	0.293448	0.00149785	0.0259798
111768319	LOC111768319				8.4802	19.0943	-0.906768	0.285861	0.0015136	0.0262306
100056127	LOC100056127		ENSECAG00000035661	25	224.131	1248.06	-1.11247	0.350862	0.00152078	0.0263325
100060489	PDE6A	PDE6A	ENSECAG00000024028	14	13.3654	26.091	-0.804722	0.253964	0.00153151	0.0264957
100066769	SVOPL	SVOPL	ENSECAG00000010714	4	297.813	157.851	0.789288	0.249151	0.0015354	0.0265218
100051894	PKP1	PKP1	ENSECAG00000015220	30	51057.7	33571.7	0.565152	0.178401	0.00153562	0.0265218
111770620	PRRT1B				3.3984	8.338	-0.984731	0.310912	0.00153897	0.0265388
100062138	CH25H	CH25H	ENSECAG00000004572	1	39.6381	90.402	-0.929085	0.293347	0.00153922	0.0265388
100061051	FBXO33	FBXO33	ENSECAG00000021752	1	603	450.491	0.405583	0.128224	0.00156107	0.0268927
100054633	SCARA5	SCARA5	ENSECAG00000013893	2	880.472	2286.16	-0.994705	0.314533	0.0015643	0.0269256
100049837	LOC100049837		ENSECAG00000002652	27	350.848	279.264	0.322273	0.101954	0.00157256	0.0270294
100055449	KHK	KHK	ENSECAG00000025017	15	31.8631	56.7048	-0.732744	0.231817	0.00157299	0.0270294
100060016	APLP1	APLP1	ENSECAG00000021024	10	70.8421	129.438	-0.753257	0.238391	0.001579	0.0271097
100064464	EPB41L4A	EPB41L4A	ENSECAG00000012628	14	87.0305	45.3481	0.797738	0.252491	0.00158055	0.0271135
100066180	TREM2	TREM2	ENSECAG00000015270	20	16.1874	3.8036	1.11178	0.352087	0.00159026	0.0272571
100070604	LOC100070604				166.48	87.9518	0.794086	0.251519	0.00159315	0.0272836
100062057	NKX6-1	NKX6-1	ENSECAG00000021703	3	2.2523	8.7274	-1.09508	0.346933	0.00159703	0.0273202
100071615	PDE3B	PDE3B	ENSECAG00000024797	7	101.041	222.066	-0.898865	0.284786	0.00159798	0.0273202
100059809	BHLHE40	BHLHE40	ENSECAG00000015069	16	1419.89	1016.8	0.461416	0.146222	0.00160178	0.0273622
100053486	RASL12	RASL12	ENSECAG00000009263	1	114.502	233.411	-0.847021	0.268532	0.00160901	0.0274627
100071193	AP2S1	AP2S1	ENSECAG00000016403	10	732.254	522.461	0.466064	0.147822	0.0016167	0.0275707
100051255	EMP2	EMP2	ENSECAG00000021684	13	9432.03	11449.4	-0.275279	0.0873256	0.00161975	0.0275996
100059416	UNC13D	UNC13D	ENSECAG00000016919	11	227.625	338.293	-0.537716	0.170616	0.00162373	0.0276243
100058947	SCCPDH	SCCPDH	ENSECAG00000020866	30	2395	1636.81	0.519518	0.164855	0.00162515	0.0276243
100064761	BLVRA	BLVRA	ENSECAG00000011650	4	471.917	307.508	0.575928	0.182757	0.00162528	0.0276243
100054778	EXTL3	EXTL3	ENSECAG00000018661	2	1184.71	920.18	0.354951	0.112672	0.00163105	0.0276992
100629313	CNIH4	CNIH4	ENSECAG00000010873	30	694.274	585.655	0.242283	0.0769561	0.00164211	0.0278086
100061442	CXCL16	CXCL16	ENSECAG00000018406	11	431.653	295.582	0.515969	0.163896	0.00164305	0.0278086
100062088	TMEM45A	TMEM45A	ENSECAG00000011816	19	5557.81	3741.1	0.537381	0.170704	0.00164373	0.0278086
111770021	LOC111770021				0.314	2.7603	-1.10574	0.351249	0.00164374	0.0278086
100067399	ABHD17C				975.507	657.972	0.535698	0.170175	0.00164433	0.0278086
100034244	SDHA	SDHA	ENSECAG00000000397	21	1480.96	2023.45	-0.433548	0.137763	0.0016492	0.0278678
100068956	ATP13A5	ATP13A5	ENSECAG00000024692	19	311.969	538.016	-0.699833	0.222419	0.00165261	0.0278837
100630158	NRG4	NRG4	ENSECAG00000026884	1	24.9392	41.4579	-0.669054	0.21264	0.00165289	0.0278837
100033961	FGF7	FGF7	ENSECAG00000015510	1	227.953	363.313	-0.616432	0.195959	0.00165683	0.027927
106782868	LOC106782868				0.2277	2.8467	-1.09079	0.346811	0.00165968	0.0279519
100630139	LOC100630139				1975.72	1128.83	0.716915	0.22803	0.00166688	0.02805
100146298	PGD	PGD	ENSECAG00000019711	2	2321.16	1771.18	0.378762	0.120487	0.00166891	0.028061
102149477	LOC102149477				12.8982	5.0169	1.0107	0.321584	0.00167301	0.028105
100056600	CTSZ	CTSZ	ENSECAG00000024967	22	588.098	366.497	0.625493	0.199034	0.0016743	0.028105
111773538	TXNIP	TXNIP	ENSECAG00000028144	5	9599.42	16491.4	-0.695745	0.221431	0.00167774	0.0281395
100072974	SMPDL3A	SMPDL3A	ENSECAG00000023408	10	399.164	636.551	-0.616877	0.196356	0.00168015	0.0281516
100055654	TMEM150B	TMEM150B	ENSECAG00000013225	10	18.5287	44.6753	-0.955479	0.304154	0.00168123	0.0281516
100072720	PPA1	PPA1	ENSECAG00000018686	1	734.291	513.638	0.491283	0.156437	0.00168684	0.0281888
100071070	ARFGAP3	ARFGAP3	ENSECAG00000023901	28	521.183	761.987	-0.516628	0.16451	0.00168714	0.0281888
100070694	MYBL2	MYBL2	ENSECAG00000005925	22	514.509	230.835	0.915383	0.291493	0.00168761	0.0281888
100066947	HAS3	HAS3	ENSECAG00000035324	3	1042.23	519.124	0.839666	0.267446	0.00169194	0.0282379
100068066	MYRIP	MYRIP	ENSECAG00000005794	16	128.83	240.579	-0.77381	0.246579	0.00170002	0.0283307
100050760	LOC100050760		ENSECAG00000032188	26	940.363	660.784	0.4843	0.154327	0.00170029	0.0283307
100051704	SYT16	SYT16	ENSECAG00000024583	24	47.0825	77.5736	-0.652547	0.207983	0.00170396	0.0283687
791249	ESR1	ESR1	ENSECAG00000022441	31	42.5215	120.396	-1.02339	0.326239	0.00170729	0.0284008
100054028	CA12	CA12	ENSECAG00000017217	1	1390.22	689.372	0.840407	0.267958	0.00171072	0.0284346
100630206	LOC100630206		ENSECAG00000013941	5	1.1964	6.0625	-1.09606	0.349588	0.00171689	0.0285138
100068001	MSRB1				521.747	358.835	0.510169	0.162765	0.00172211	0.0285771
100053541	MME	MME	ENSECAG00000009138	16	56.1388	123.223	-0.896675	0.286144	0.00172649	0.0286264
100629325	LOC100629325				127.197	77.4896	0.646706	0.206587	0.00174547	0.0288947
102147345	LOC102147345				3.8126	12.0877	-1.04893	0.335089	0.00174633	0.0288947
100057460	ARL4C				871.891	674.544	0.35996	0.114996	0.00174693	0.0288947
100052241	OXNAD1	OXNAD1	ENSECAG00000014741	16	173.154	133.388	0.368318	0.117688	0.00175038	0.0289282
111775748	LOC111775748				5.8619	21.296	-1.08649	0.347247	0.00175487	0.0289673
100070273	CBX7	CBX7	ENSECAG00000012939	28	967.799	1455.39	-0.550664	0.176002	0.00175559	0.0289673
100051997	RAB5A	RAB5A	ENSECAG00000019062	16	2272.72	1965.15	0.209122	0.0668613	0.00176179	0.0290459
100070368	ABLIM2	ABLIM2	ENSECAG00000016485	3	310.404	402.103	-0.364546	0.11661	0.00177087	0.0291719
100034242	LOC100034242		ENSECAG00000034047	3	1585.74	2538.8	-0.621386	0.198809	0.00177476	0.0292037
100049903	PSMC6	PSMC6	ENSECAG00000038126	24	1854.68	1476.66	0.322262	0.103111	0.00177567	0.0292037
100066370	LOC100066370		ENSECAG00000017748	10	17558.5	11304.1	0.587809	0.188136	0.00178181	0.0292585
100052646	CAMKV	CAMKV	ENSECAG00000009704	16	40.1009	87.6987	-0.891812	0.285452	0.00178285	0.0292585
100071101	APOA5				25.7482	11.2289	0.930531	0.297853	0.00178332	0.0292585
100066552	TRPV4	TRPV4	ENSECAG00000011734	8	190.206	302.478	-0.614507	0.196747	0.00178817	0.0293145
100146550	NR2F1	NR2F1	ENSECAG00000018508	14	32.0205	65.599	-0.846131	0.270935	0.00179016	0.0293234
100060645	ORAI2	ORAI2	ENSECAG00000011613	13	385.873	254.762	0.560873	0.179678	0.00179905	0.0294453
100057241	STT3B	STT3B	ENSECAG00000007007	16	1901.58	2524.47	-0.396127	0.127009	0.00181531	0.0296875
106782891	LOC106782891				4.5667	1.1678	1.09553	0.351295	0.00181742	0.0296981
100066903	LIFR	LIFR	ENSECAG00000020208	21	902.802	1472.54	-0.641016	0.205601	0.00182225	0.0297532
100054217	ARHGEF9	ARHGEF9	ENSECAG00000014934	X	294.504	387.362	-0.384323	0.123329	0.00183178	0.0298847
100062650	LOC100062650	SLC19A3	ENSECAG00000015721	6	116.108	217.509	-0.774246	0.248555	0.00183954	0.029951
100061073	CCDC81	CCDC81	ENSECAG00000015265	7	6.4947	11.5889	-1.10185	0.353726	0.00183958	0.029951
100060692	CCT6A	CCT6A	ENSECAG00000020091	13	2980.76	2337.99	0.342055	0.109813	0.00184026	0.029951
106783041	FZD1	FZD1	ENSECAG00000001326	4	765.951	1008.69	-0.385055	0.12369	0.0018516	0.0300941
100630188	CMTM8	CMTM8	ENSECAG00000017450	16	126.296	194.476	-0.574731	0.184623	0.00185202	0.0300941
111770232	LOC111770232				2.5665	9.1412	-1.06058	0.340728	0.00185391	0.0301009
100071257	PAQR7	PAQR7	ENSECAG00000005649	2	328.474	614.381	-0.774119	0.248744	0.00185758	0.0301031
100053935	KRT10B		ENSECAG00000024656	11	4473.6	1589.81	1.02958	0.330841	0.00185825	0.0301031
100057416	LOC100057416		ENSECAG00000020565	29	330.99	239.834	0.444047	0.14269	0.00185849	0.0301031
100054679	ZDHHC9	ZDHHC9	ENSECAG00000013490	X	1062.39	1311.29	-0.29704	0.0954833	0.00186511	0.0301863
100009695	SELP	SELP	ENSECAG00000010918	5	141.953	64.5977	0.899968	0.289389	0.00187158	0.0302669
100054829	OTUB1		ENSECAG00000033949	12	1348.2	985.112	0.43491	0.139898	0.00187864	0.030357
100063415	MUC1	MUC1	ENSECAG00000006646	5	14.4323	29.4473	-0.842834	0.271147	0.00188104	0.0303715
100052905	SYT12	SYT12	ENSECAG00000025014	12	516.458	251.589	0.856857	0.275741	0.00188692	0.0304423
100056416	EPB41	EPB41	ENSECAG00000022255	2	1664.16	2060.04	-0.301885	0.0971636	0.00189011	0.0304573
100629534	SECTM1	SECTM1	ENSECAG00000006109	11	758.294	438.889	0.699675	0.225203	0.00189084	0.0304573
100063217	PAK1	PAK1	ENSECAG00000017840	7	520.925	398.29	0.376509	0.121225	0.0018972	0.0305336
100055481	HRAS	HRAS	ENSECAG00000008473	12	356.563	217.819	0.64508	0.207711	0.00189858	0.0305336
100064889	NAALADL2	NAALADL2	ENSECAG00000016282	19	221.652	350.126	-0.605335	0.195015	0.00190892	0.0306755
100052985	NDUFA4L2	NDUFA4L2	ENSECAG00000023525	6	1050.71	500.039	0.872146	0.281033	0.00191337	0.030704
100060046	PITX3	PITX3	ENSECAG00000022294	1	12.1771	4.1038	1.04846	0.337863	0.0019144	0.030704
100057533	CACNA2D1	CACNA2D1	ENSECAG00000010809	4	1057.14	707.316	0.542866	0.174945	0.00191522	0.030704
100067696	NADK2	NADK2	ENSECAG00000019847	21	356.524	472.031	-0.392299	0.126518	0.00193045	0.0309237
111767925	LOC111767925				1.5197	5.8928	-1.0752	0.346815	0.00193391	0.0309548
100071688	PCDH10	PCDH10	ENSECAG00000023184	2	17.2364	2.3938	1.08031	0.348567	0.00193979	0.0310244
100049854	ATP6V1E1	ATP6V1E1	ENSECAG00000016487	6	1647.38	1292.44	0.342189	0.11042	0.00194194	0.0310344
100061178	LOC100061178		ENSECAG00000016240	5	12814.3	6075.91	0.877119	0.283184	0.00195261	0.0311231
100062695	ADGRD1	ADGRD1	ENSECAG00000022202	8	207.341	381.156	-0.756432	0.244222	0.00195288	0.0311231
100051776	CCDC181	CCDC181	ENSECAG00000008361	5	10.9798	25.4799	-0.926339	0.299109	0.00195491	0.0311231
100058705	KCNA2	KCNA2	ENSECAG00000003066	5	44.765	108.021	-0.947992	0.306102	0.001955	0.0311231
100059172	MTNR1B	MTNR1B	ENSECAG00000022198	7	0.5609	4.8908	-1.08992	0.351932	0.00195515	0.0311231
100054042	MDGA1	MDGA1	ENSECAG00000008700	20	19.3495	41.4174	-0.877791	0.283522	0.00196137	0.0311978
100058851	PARL	PARL	ENSECAG00000022422	19	807.248	600.11	0.412651	0.133311	0.00196548	0.0312388
100061956	HSPB2				24.1649	38.982	-0.611226	0.19752	0.00197148	0.0312798
100053600	SERPINA3	SERPINA3	ENSECAG00000013482	24	95.6597	236.396	-0.961529	0.310761	0.00197401	0.0312798
100056217	ITGA8	ITGA8	ENSECAG00000012863	29	216.814	411.68	-0.785117	0.253746	0.00197411	0.0312798
100050871	CDC45	CDC45	ENSECAG00000011788	8	146.983	69.2636	0.877967	0.283757	0.00197422	0.0312798
100056042	NCOA1	NCOA1	ENSECAG00000017819	15	719.927	932.53	-0.363055	0.117357	0.00197747	0.0313069
111776164	LOC111776164				44.6716	84.5529	-0.784491	0.253634	0.00198144	0.0313453
100009677	HK2	HK2	ENSECAG00000021905	15	2327.53	1476.24	0.604707	0.195528	0.00198357	0.0313546
100073256	DHFR		ENSECAG00000026827	14	172.428	90.4849	0.789962	0.2556	0.0019974	0.0315487
100069985	LOC100069985		ENSECAG00000015104	10	80.0735	11.2822	1.06885	0.34588	0.00199995	0.0315556
111775182	LOC111775182				1.9946	8.0895	-1.05939	0.342835	0.00200094	0.0315556
100147674	ZNF274				327.197	505.979	-0.581369	0.188173	0.00200468	0.03159
100068099	PARD3B	PARD3B	ENSECAG00000008768	18	629.549	870.085	-0.44705	0.144754	0.00201272	0.0316922
100053031	BZW2	BZW2	ENSECAG00000022038	4	1619.98	1158.48	0.461807	0.149627	0.002026	0.0318691
111768108	LOC111768108				10.4104	5.0679	0.840351	0.27229	0.00202709	0.0318691
100060821	CDK2AP1	CDK2AP1	ENSECAG00000002931	8	719.748	508.249	0.477195	0.154679	0.00203512	0.0319706
100071425	C1QTNF5	C1QTNF5	ENSECAG00000018161	7	354.936	199.002	0.732627	0.237552	0.00204188	0.032052
100055991	TALDO1	TALDO1	ENSECAG00000011679	12	2061.78	1491.16	0.447472	0.145139	0.0020488	0.0321358
100056899	HAX1	HAX1	ENSECAG00000027002	5	816.476	639.036	0.344048	0.111609	0.00205191	0.032147
100065300	BCKDHB	BCKDHB	ENSECAG00000009840	10	1011.68	647.754	0.594053	0.192732	0.00205423	0.032147
100050389	RAB38	RAB38	ENSECAG00000001775	7	1157.59	794.245	0.513079	0.166461	0.00205426	0.032147
100055800	PMEPA1	PMEPA1	ENSECAG00000018005	22	1067.22	637.019	0.671113	0.217769	0.00205778	0.0321773
100065255	CHIT1	CHIT1	ENSECAG00000011068	30	162.034	62.6513	0.977044	0.317077	0.00206021	0.0321775
100072589	GFRA3	GFRA3	ENSECAG00000009357	14	37.795	62.5206	-0.657518	0.21339	0.00206103	0.0321775
100052973	FOXN3	FOXN3	ENSECAG00000026917	24	2777.39	3704.52	-0.400901	0.130117	0.00206254	0.0321775
100059906	ITIH4	ITIH4	ENSECAG00000002111	16	283.263	475.437	-0.668976	0.217158	0.00206583	0.0322041
100062388	PTEN	PTEN	ENSECAG00000017012	1	1896.4	1523.14	0.310311	0.100828	0.00208644	0.0325006
100052819	PLEKHH1	PLEKHH1	ENSECAG00000022432	24	166.335	241.516	-0.509104	0.16556	0.00210475	0.0327606
100058961	AP2M1	AP2M1	ENSECAG00000000242	19	2789.66	2097.26	0.397779	0.129383	0.00210909	0.0327941
111770885	LOC111770885				1.1479	5.4724	-1.08689	0.353543	0.00211013	0.0327941
100146576	ASRGL1		ENSECAG00000037231	12	23.8464	47.7025	-0.821424	0.26725	0.00211485	0.0328423
111768359	LOC111768359				95.7099	133.836	-0.460291	0.149777	0.00211794	0.0328653
100049964	CDK7	CDK7	ENSECAG00000014570	21	566.045	458.27	0.300219	0.0977014	0.00212041	0.0328786
100064815	TMTC1	TMTC1	ENSECAG00000008569	6	167.322	321.403	-0.792779	0.258074	0.00212699	0.0329554
100052185	ESM1	ESM1	ENSECAG00000013106	21	23.8495	69.0923	-1.01795	0.331432	0.00213087	0.0329728
100629318	CDC42SE1	CDC42SE1	ENSECAG00000022023	5	3279.93	2758.12	0.246815	0.0803621	0.00213136	0.0329728
100067528	ENDOD1	ENDOD1	ENSECAG00000017667	7	3321.74	2517.44	0.387539	0.126193	0.00213344	0.0329799
100059233	PPP1CA	PPP1CA	ENSECAG00000010532	12	2323.3	1793.19	0.363389	0.118371	0.00214112	0.0330735
100058506	F3	F3	ENSECAG00000023416	5	5835.24	3834.69	0.562735	0.183339	0.00214511	0.0331099
106783335	LOC106783335				13.3787	23.3537	-0.701362	0.228534	0.00214808	0.0331306
100147176	NFATC2IP				607.056	450.566	0.413226	0.134659	0.00215006	0.033136
100058764	ADAMDEC1	ADAMDEC1	ENSECAG00000019922	2	49.6044	8.8338	1.04096	0.339394	0.00216131	0.0332741
100056213	MAMDC2	MAMDC2	ENSECAG00000015934	23	169.994	315.949	-0.762968	0.248768	0.00216229	0.0332741
100055709	MAFB	MAFB	ENSECAG00000024705	22	2321.95	1461.24	0.612573	0.199881	0.00217894	0.0335049
100052651	UROD	UROD	ENSECAG00000011503	2	666.678	511.695	0.36993	0.120752	0.00218723	0.0335811
100056613	SLC48A1		ENSECAG00000031669	6	286.637	394.181	-0.441596	0.144154	0.00218859	0.0335811
100050806	MAG	MAG	ENSECAG00000011028	10	1.2432	6.454	-1.08105	0.352899	0.00218885	0.0335811
100034195	MMP3	MMP3	ENSECAG00000000750	7	318.029	136.341	0.9366	0.305793	0.00219235	0.0336094
100054531	DACT2	DACT2	ENSECAG00000013363	31	407.756	220.185	0.763819	0.249458	0.00219927	0.0336332
100147675	CYP2S1	CYP2S1	ENSECAG00000009026	10	169.119	111.867	0.556217	0.181673	0.00220129	0.0336332
100061297	PSPH	PSPH	ENSECAG00000020880	13	457.514	333.338	0.437136	0.142779	0.0022013	0.0336332
100055920	PSMD6	PSMD6	ENSECAG00000021193	16	1320.88	1031.38	0.348173	0.113722	0.00220152	0.0336332
100070865	NLRP10	NLRP10	ENSECAG00000019273	7	107.108	222.652	-0.853329	0.278727	0.00220218	0.0336332
100054678	TSC22D3	TSC22D3	ENSECAG00000033399	X	1025.19	2100.4	-0.84246	0.275228	0.00220638	0.0336721
100070258	CYB5R4	CYB5R4	ENSECAG00000019841	10	351.905	281.909	0.31222	0.102022	0.0022111	0.0337099
100060975	SSC4D	SSC4D	ENSECAG00000020258	13	26.476	13.0333	0.823365	0.269059	0.00221217	0.0337099
100058542	ABCD3	ABCD3	ENSECAG00000023731	5	6746.01	4493.07	0.548539	0.179405	0.00223159	0.0339804
100058574	MCCC1	MCCC1	ENSECAG00000008214	19	243.471	320.188	-0.382379	0.12511	0.00224048	0.0340902
100069504	LEPR	LEPR	ENSECAG00000013863	5	41.4508	97.8775	-0.930432	0.30452	0.0022476	0.034173
100065923	SEZ6L2	SEZ6L2	ENSECAG00000017305	13	11.5658	23.5537	-0.826621	0.270656	0.00225709	0.0342663
100058736	ABHD16A	ABHD16A	ENSECAG00000013375	20	775.937	964.674	-0.308996	0.101173	0.00225711	0.0342663
100629473	LYSMD2	LYSMD2	ENSECAG00000016259	1	148.59	89.3682	0.659587	0.216066	0.00226786	0.0343756
100069809	C2H1orf94	C2H1orf94	ENSECAG00000023699	2	3.6502	0.4394	1.0191	0.333858	0.00226939	0.0343756
100146620	LOC100146620				111.454	204.602	-0.752664	0.246572	0.00226939	0.0343756
100064707	KDM5B	KDM5B	ENSECAG00000014268	30	2893.89	2300.89	0.323464	0.105998	0.00227618	0.0344343
100050132	CYBB	CYBB	ENSECAG00000017917	X	567.156	272.885	0.857037	0.280868	0.00227788	0.0344343
100066539	P3H4	P3H4	ENSECAG00000020280	11	764.888	456.545	0.667852	0.218873	0.00227834	0.0344343
100062370	OLR1	OLR1	ENSECAG00000011965	6	6.9508	1.7902	1.06474	0.349029	0.00228392	0.0344766
111772450	LOC111772450				4.7221	24.8637	-1.07638	0.352861	0.00228511	0.0344766
102149005	LOC102149005				0.2102	2.4173	-1.06966	0.350674	0.00228623	0.0344766
100050306	PDGFRL	PDGFRL	ENSECAG00000021604	27	257.801	492.107	-0.785621	0.257584	0.00228867	0.0344878
100034182	IGF2	IGF2	ENSECAG00000028346	12	314.752	465.97	-0.53054	0.173972	0.00229168	0.0344956
100070855	COL19A1	COL19A1	ENSECAG00000007420	20	10.5958	22.6185	-0.863648	0.283214	0.00229258	0.0344956
100056411	LOC100056411		ENSECAG00000037470	16	18.4278	87.2771	-1.07528	0.35266	0.00229561	0.0345157
100071457	CLIC4	CLIC4	ENSECAG00000016168	2	6529.98	5256.89	0.306579	0.100593	0.00230585	0.0346354
100061309	SLAIN2	SLAIN2	ENSECAG00000023466	3	1466.23	1221.12	0.2603	0.0854123	0.00230698	0.0346354
111771607	IDS		ENSECAG00000033355	X	1476.71	1217.96	0.273328	0.0896957	0.00230923	0.0346436
100067480	MOCOS	MOCOS	ENSECAG00000017630	8	840.466	608.346	0.44714	0.146824	0.00232351	0.0348321
100069615	CNFN	CNFN	ENSECAG00000017130	10	4371.79	2882.47	0.559351	0.183698	0.00232717	0.0348612
111772942	LOC111772942				6.2056	16.2266	-0.965555	0.317194	0.00233419	0.0349407
111768337	SLC26A6	SLC26A6	ENSECAG00000013120	16	1246.18	1016.57	0.28861	0.0948235	0.00233719	0.0349566
100070048	KDELR3	KDELR3	ENSECAG00000024520	28	391.869	230.87	0.677928	0.222749	0.00233869	0.0349566
100058694	B3GNT5	B3GNT5	ENSECAG00000001863	19	792.601	540.552	0.519294	0.17065	0.00234205	0.0349811
111774638	LOC111774638				25.8082	62.9385	-0.940298	0.309043	0.00234533	0.0349877
100057973	ERLIN2	ERLIN2	ENSECAG00000009999	27	1193.93	1492.53	-0.315508	0.103701	0.00234639	0.0349877
100055857	USP15	USP15	ENSECAG00000022494	6	1286.83	1023.32	0.32374	0.106412	0.00234766	0.0349877
100630481	UBE2D3		ENSECAG00000020678	3	4242.32	3466.36	0.286687	0.0942578	0.00235387	0.0350546
100060964	RALGAPA2	RALGAPA2	ENSECAG00000019950	22	1119.58	1563.62	-0.45967	0.151168	0.00235959	0.0351141
100051212	APRT	APRT	ENSECAG00000026808	3	784.308	475.492	0.650259	0.213894	0.00236496	0.0351681
100053990	MTHFD2	MTHFD2	ENSECAG00000017419	15	198.473	151.112	0.381143	0.125425	0.00237515	0.0352939
100033895	FABP3	FABP3	ENSECAG00000024852	2	72.4189	137.792	-0.781837	0.257402	0.00238613	0.0354149
106783309	LOC106783309				4.6978	10.6988	-0.876623	0.288621	0.00238724	0.0354149
100064480	LOC100064480				21.0614	32.8884	-0.583044	0.191973	0.00238852	0.0354149
100071489	POU2F3	POU2F3	ENSECAG00000019818	7	1218.89	1848.89	-0.557808	0.18372	0.00239596	0.0354994
100057718	DDX52	DDX52	ENSECAG00000012286	11	320.163	271.178	0.234005	0.0771001	0.00240467	0.0355678
100051607	MPP2	MPP2	ENSECAG00000016483	11	59.1047	105.504	-0.724832	0.238821	0.00240496	0.0355678
100060833	ETFA	ETFA	ENSECAG00000002611	1	1006.12	653.338	0.575809	0.189727	0.00240583	0.0355678
100033870	ACTN2	ACTN2	ENSECAG00000009009	1	4.1591	11.6093	-1.00838	0.332336	0.00241169	0.0356138
100065323	ANKRD34A	ANKRD34A	ENSECAG00000002458	5	1.1018	4.5164	-1.0653	0.351108	0.00241244	0.0356138
100050951	PIR	PIR	ENSECAG00000013700	X	205.303	138.602	0.529199	0.174481	0.0024215	0.0357215
100059922	CLDN3	CLDN3	ENSECAG00000007614	13	19.5134	48.1815	-0.946318	0.312047	0.00242443	0.0357267
100056735	APBA1	APBA1	ENSECAG00000000271	23	125.821	200.838	-0.613656	0.20236	0.00242536	0.0357267
100630074	CCNY	CCNY	ENSECAG00000010378	29	1405.9	1194.91	0.232986	0.0768369	0.00242769	0.035735
100059901	BEST1	BEST1	ENSECAG00000007692	12	11.0355	25.1239	-0.909154	0.299975	0.00243935	0.0358703
100073240	LYSMD3	LYSMD3	ENSECAG00000024495	14	376.652	270.079	0.45817	0.15118	0.00244041	0.0358703
111773966	LOC111773966				0.4179	2.931	-1.06457	0.351395	0.00244916	0.0359414
100060592	TAX1BP3	TAX1BP3	ENSECAG00000024417	11	1036.5	777.253	0.399936	0.132023	0.00245122	0.0359414
100063278	DIRAS2	DIRAS2	ENSECAG00000002969	23	35.6891	14.7508	0.95256	0.314461	0.00245214	0.0359414
100067145	GNMT	GNMT	ENSECAG00000017768	20	0.7282	4.1754	-1.06586	0.3519	0.00245474	0.0359414
100055221	DHRS2	DHRS2	ENSECAG00000012643	1	16431.8	9325.42	0.718759	0.237307	0.00245513	0.0359414
106782806	LOC106782806				2.0215	8.0198	-1.04468	0.344929	0.00245619	0.0359414
100065037	HMGCS1	HMGCS1	ENSECAG00000008637	21	19513.3	13561.3	0.496389	0.163905	0.00245762	0.0359414
100052143	LYZ	LYZ	ENSECAG00000018113	6	383.802	185.024	0.847334	0.279862	0.00246438	0.0360143
100070842	TGM5	TGM5	ENSECAG00000009004	1	2245.84	1591.02	0.473424	0.156388	0.00246801	0.0360415
111768440	LOC111768440				0.1279	2.2129	-1.05548	0.348809	0.00247846	0.0361681
100630668	PLN	PLN	ENSECAG00000036379	10	56.0925	114.028	-0.831056	0.274781	0.00249098	0.0363246
100057142	PHLPP1	PHLPP1	ENSECAG00000016885	8	494.481	621.809	-0.324615	0.107349	0.00249529	0.0363614
100065348	MSN	MSN	ENSECAG00000012900	X	3986.59	2960.57	0.413042	0.13664	0.00250412	0.0364584
100065185	CCNH	CCNH	ENSECAG00000001853	14	359.079	296.031	0.27392	0.0906217	0.00250553	0.0364584
100071363	ADGRF3	ADGRF3	ENSECAG00000007460	15	14.2206	40.3939	-0.998768	0.33052	0.00251268	0.0365363
100063543	SC5D	SC5D	ENSECAG00000018059	7	3508.08	2438.24	0.496727	0.164419	0.0025186	0.0365818
100070534	SHF	SHF	ENSECAG00000017035	1	1008.2	606.921	0.657652	0.2177	0.0025201	0.0365818
100068816	ASCL4	ASCL4	ENSECAG00000026928	28	80.0584	38.1749	0.860241	0.284774	0.0025212	0.0365818
106783380	LOC106783380				3.019	10.9734	-1.0543	0.349045	0.00252341	0.0365877
100070035	DNHD1	DNHD1	ENSECAG00000006457	7	123.313	166.265	-0.416897	0.138052	0.00252905	0.0366432
100057745	LOC100057745				56.7384	29.095	0.799303	0.264799	0.00254005	0.0367504
100053614	CTH	CTH	ENSECAG00000015050	5	256.071	160.565	0.610837	0.202362	0.00254006	0.0367504
100059678	TSC22D1	TSC22D1	ENSECAG00000005195	17	1381.56	1859.64	-0.412286	0.136664	0.00255465	0.0369352
100071074	LOC100071074		ENSECAG00000039739	10	38.5875	368.434	-0.999602	0.331447	0.00256243	0.0370214
100629542	SYCE1L		ENSECAG00000026996	3	20.6646	43.4218	-0.850605	0.282083	0.00256603	0.037047
100070073	RNF19B	RNF19B	ENSECAG00000012263	2	1293.82	978.465	0.389722	0.129309	0.00257919	0.0372107
100063373	LIMCH1	LIMCH1	ENSECAG00000013348	3	488.824	693.781	-0.479388	0.159092	0.00258439	0.0372592
100056121	SHOX2	SHOX2	ENSECAG00000015571	19	150.672	280.769	-0.761737	0.252832	0.00258836	0.03729
111768586	LOC111768586				174.883	368.416	-0.856315	0.284308	0.00259598	0.0373525
100070113	FBXL7	FBXL7	ENSECAG00000005529	21	114.686	161.113	-0.466899	0.155019	0.00259637	0.0373525
100051814	DIAPH3	DIAPH3	ENSECAG00000019161	17	238.158	146.639	0.634321	0.210789	0.00261881	0.0376272
100071674	PCDH11X		ENSECAG00000007466	X	5.5961	22.983	-1.05954	0.352107	0.00261999	0.0376272
100061650	SETD9	SETD9	ENSECAG00000006497	21	195.423	134.849	0.503873	0.167455	0.00262102	0.0376272
100066893	ACADL	ACADL	ENSECAG00000015014	2	116.352	205.783	-0.716344	0.238105	0.00262519	0.0376604
100065653	SLC25A41	SLC25A41	ENSECAG00000018003	7	0.9222	5.6214	-1.0585	0.351873	0.002628	0.0376742
100069991	VSTM2L	VSTM2L	ENSECAG00000037272	22	3.2437	10.402	-1.01896	0.338756	0.00263028	0.0376802
100056847	SPATA17	SPATA17	ENSECAG00000012722	30	6.8334	17.5748	-0.959203	0.318932	0.00263362	0.0377016
100062080	EFNB3	EFNB3	ENSECAG00000008360	11	27.4116	51.09	-0.762324	0.253531	0.00263991	0.037765
102150655	SERPINA9				11.7176	47.9962	-1.05781	0.35189	0.00264641	0.0378314
100067920	DDX58	DDX58	ENSECAG00000021989	23	538.361	336.648	0.615977	0.204977	0.0026549	0.0379261
111773711	LOC111773711	RF00612	ENSECAG00000032283	5	5.4215	1.5956	1.03766	0.345334	0.00265759	0.0379378
100629141	COLCA2	COLCA2	ENSECAG00000010274	7	1.1027	4.6069	-1.04559	0.348076	0.00266518	0.0380195
100062462	RAB15	RAB15	ENSECAG00000002522	24	1356.61	947.26	0.489535	0.162988	0.00266882	0.0380447
100630177	TIMD4		ENSECAG00000016251	14	189.566	99.277	0.786135	0.261782	0.0026732	0.0380665
100058089	TMC6	TMC6	ENSECAG00000020115	11	635.302	448.478	0.476798	0.15878	0.00267442	0.0380665
100051689	RBP2	RBP2	ENSECAG00000020170	16	9.567	2.0871	1.05931	0.352786	0.00267596	0.0380665
100058538	MX2	MX2	ENSECAG00000017220	26	66.4469	17.1194	1.06062	0.353446	0.00269283	0.0382796
106781224	LOC106781224				15.6988	29.376	-0.76909	0.256379	0.0027014	0.0383746
100065030	ARRDC3	ARRDC3	ENSECAG00000019506	14	3024.42	2159.88	0.462309	0.15415	0.00270797	0.0384411
100058238	GNAI3	GNAI3	ENSECAG00000010087	5	2122.93	1748.19	0.275577	0.0918939	0.0027099	0.0384416
111768789	LOC111768789				1.0479	4.2265	-1.04231	0.347816	0.00272906	0.0386207
100067258	C15H2orf68	C15H2orf68	ENSECAG00000014919	15	1029.12	1256.54	-0.28311	0.0944738	0.00272912	0.0386207
100064022	CDKN1A	CDKN1A	ENSECAG00000021543	20	3423.86	2008.02	0.683449	0.228068	0.00272927	0.0386207
100054857	CENPP	CENPP	ENSECAG00000019351	23	117.898	75.4645	0.589635	0.196768	0.00273012	0.0386207
102148282	ADGRB1	ADGRB1	ENSECAG00000031963	9	19.2018	42.4928	-0.880434	0.293901	0.00273833	0.0387099
100061457	PSMA5	PSMA5	ENSECAG00000011835	5	1492.74	1092.28	0.431908	0.14419	0.00274072	0.0387167
100072667	TRPV3	TRPV3	ENSECAG00000022344	11	2087.25	1307.21	0.614941	0.205311	0.00274294	0.0387212
100064295	SYBU	SYBU	ENSECAG00000012812	9	375.082	643.846	-0.687099	0.229522	0.00275692	0.0388916
791245	LAMC2	LAMC2	ENSECAG00000021903	5	1459.22	967.619	0.550514	0.18397	0.00276789	0.0390102
100146214	HSD17B2	HSD17B2	ENSECAG00000012114	3	2450.71	3450.24	-0.468073	0.156428	0.00276917	0.0390102
100056484	LOC100056484				2.9741	9.3344	-1.01026	0.337738	0.00277842	0.0391134
111775972	LOC111775972				15.5426	7.7227	0.7927	0.26518	0.00279624	0.039337
111768022	POU3F3				3.8853	14.5292	-1.04051	0.34819	0.00280492	0.0394319
100052701	PHOSPHO2	PHOSPHO2	ENSECAG00000031680	18	83.2032	59.9965	0.453454	0.151794	0.00281456	0.0395399
100067200	ZMAT1	ZMAT1	ENSECAG00000013390	X	152.744	235.406	-0.575232	0.19258	0.00281756	0.0395425
100052570	PSMB5	PSMB5	ENSECAG00000017123	1	2335.11	1837.54	0.337335	0.11294	0.00281863	0.0395425
100052752	SSB	SSB	ENSECAG00000018495	18	1560.6	1173.28	0.397085	0.132965	0.00282286	0.0395746
111775012	LOC111775012				19.6633	46.9403	-0.918875	0.307731	0.00282682	0.0396027
111774552	LOC111774552				11.2846	23.3911	-0.849947	0.284803	0.00284201	0.0397831
100065734	VSIG4	VSIG4	ENSECAG00000023766	X	37.6918	85.3442	-0.897112	0.300625	0.0028436	0.0397831
100067204	TMC3	TMC3	ENSECAG00000015454	1	15.2934	4.2742	1.0473	0.351081	0.00285379	0.0398729
100061968	TNKS2	TNKS2	ENSECAG00000012810	1	1672	1396.2	0.255936	0.085801	0.00285523	0.0398729
100050086	SPRY2	SPRY2	ENSECAG00000002250	17	167.152	234.331	-0.463685	0.155451	0.00285591	0.0398729
102148342	LOC102148342				73.4711	130.31	-0.717167	0.240512	0.00286525	0.0399759
100073145	CENPV	CENPV	ENSECAG00000006013	11	110.082	162.692	-0.524779	0.176094	0.00288151	0.0401751
100071689	KLHL4	KLHL4	ENSECAG00000002157	X	10.0905	25.1972	-0.939894	0.315437	0.00288569	0.0402058
100055071	DBX2	DBX2	ENSECAG00000012695	6	3.7827	12.2889	-1.009	0.338731	0.00289427	0.0402816
111773967	LOC111773967				62.7054	82.2227	-0.386581	0.129783	0.00289509	0.0402816
104795121	MIR8997				26.7981	14.1032	0.789669	0.265144	0.0028988	0.0403056
100061224	PODN	PODN	ENSECAG00000015840	2	771.221	1325.66	-0.687653	0.230918	0.0029022	0.0403253
100072863	PLD2	PLD2	ENSECAG00000014508	11	1585.66	1221.38	0.364837	0.12253	0.00290583	0.0403482
100054461	ADRA1A	ADRA1A	ENSECAG00000015917	2	19.3811	52.112	-0.972845	0.327072	0.00293555	0.040733
100050772	RAB7B	RAB7B	ENSECAG00000005306	5	1587.01	1149.04	0.444988	0.149618	0.00293788	0.0407375
100050835	LOC100050835		ENSECAG00000034000	26	884.262	587.349	0.548655	0.184493	0.00294088	0.0407444
100055265	RAB31	RAB31	ENSECAG00000006886	8	1632.1	1146.03	0.483095	0.16248	0.00294661	0.0407444
100052137	GPR37L1	GPR37L1	ENSECAG00000019422	30	1.3874	5.3707	-1.03867	0.349345	0.00294725	0.0407444
111769066	LOC111769066				56.4321	87.5674	-0.581478	0.195579	0.00294802	0.0407444
102147356	LOC102147356				64.4453	105.329	-0.633137	0.212958	0.0029484	0.0407444
100146416	SPTBN4	SPTBN4	ENSECAG00000009505	10	48.8392	28.2905	0.686387	0.23092	0.00295483	0.0407963
100049830	RIPOR3	RIPOR3	ENSECAG00000004962	22	274.262	613.011	-0.888797	0.299031	0.00295617	0.0407963
100069707	CDYL2	CDYL2	ENSECAG00000019160	3	145.613	95.2067	0.563397	0.189566	0.00295834	0.0407987
111773969	LOC111773969				20.731	8.1934	0.971862	0.327276	0.00298235	0.0411019
100057082	SFN	SFN	ENSECAG00000005550	2	22930.2	13644	0.666781	0.224606	0.00299099	0.041193
102148368	LOC102148368				31.6074	53.7697	-0.670044	0.225757	0.00299756	0.0412382
100061341	LOC100061341	TLE1	ENSECAG00000013680	23	324.994	429.064	-0.38638	0.130186	0.00299833	0.0412382
100054381	LOC100054381		ENSECAG00000010633	22	141.415	63.0118	0.891334	0.30035	0.00300088	0.0412453
100056751	TPM3	TPM3	ENSECAG00000010942	5	3268.58	2542	0.352647	0.118865	0.00300929	0.041333
100057766	PPP2R3C	PPP2R3C	ENSECAG00000015352	1	336.407	266.905	0.328346	0.1107	0.00301604	0.0413978
106782833	LOC106782833				6.8048	15.3009	-1.026	0.34595	0.00301959	0.0414185
111774185	LOC111774185				8.3425	17.4716	-0.845424	0.285125	0.00302588	0.0414709
100064005	SEMA4A	SEMA4A	ENSECAG00000008622	5	776.644	1016.52	-0.376424	0.126959	0.00302749	0.0414709
100034099	PRKAG3	PRKAG3	ENSECAG00000002430	6	91.9433	41.7318	0.887138	0.299341	0.0030403	0.0416184
100072441	FAM118B	FAM118B	ENSECAG00000005590	7	168.12	129.982	0.360218	0.121576	0.00304748	0.0416885
100052616	CDCA3	CDCA3	ENSECAG00000014517	6	244.09	137.018	0.724018	0.244398	0.00305193	0.0416955
100067284	CCDC13				44.6874	93.5049	-0.843587	0.284767	0.00305279	0.0416955
100071160	LOC100071160		ENSECAG00000039078	20	5.5173	13.8982	-0.945429	0.319165	0.00305458	0.0416955
100050737	MITD1	MITD1	ENSECAG00000016191	15	89.0218	67.0541	0.389174	0.131388	0.00305619	0.0416955
100068923	LOC100068923		ENSECAG00000040039	3	1323.96	751.201	0.713132	0.240844	0.00306671	0.041811
100068603	LOC100068603	CYP2B6	ENSECAG00000009466	10	58.0046	114.995	-0.806885	0.272548	0.00307113	0.0418375
100055933	TFEC	TFEC	ENSECAG00000013937	4	35.2275	16.0587	0.887454	0.299779	0.00307278	0.0418375
100066356	COL6A3	COL6A3	ENSECAG00000020887	6	13177.6	6428.41	0.839166	0.283541	0.00308042	0.041912
100063981	SIPA1L3	SIPA1L3	ENSECAG00000023553	10	803.873	1036.71	-0.357185	0.120703	0.00308437	0.041912
100055294	MASTL	MASTL	ENSECAG00000012629	29	116.791	59.3004	0.808208	0.273118	0.00308444	0.041912
100051205	HHIPL1	HHIPL1	ENSECAG00000024687	24	120.74	72.29	0.663619	0.224314	0.00309209	0.041988
100058915	TMEM97	TMEM97	ENSECAG00000012404	11	3411.6	2409.12	0.475846	0.160885	0.00309962	0.0420622
100071378	EIF4G2	EIF4G2	ENSECAG00000014700	7	13715.8	11916	0.201128	0.0680347	0.00311402	0.0422165
100064880	PTN	PTN	ENSECAG00000000593	4	41.0195	103.36	-0.943302	0.319099	0.00311515	0.0422165
100066222	DSCC1	DSCC1	ENSECAG00000015641	9	55.1512	28.6353	0.785649	0.266019	0.00314343	0.0425532
100071647	ARSI	ARSI	ENSECAG00000004586	14	86.3932	33.502	0.957186	0.324128	0.0031459	0.0425532
100059602	MIPOL1	MIPOL1	ENSECAG00000026892	1	142.531	204.798	-0.493895	0.167248	0.00314627	0.0425532
100068962	C13H7orf61	TSC22D4	ENSECAG00000008387	13	158.872	243.226	-0.565359	0.191477	0.00315089	0.0425873
100060512	GNL3L	GNL3L	ENSECAG00000000035	X	744.209	607.79	0.285937	0.0968504	0.00315361	0.0425957
100054901	SPC24	SPC24	ENSECAG00000017469	7	166.456	94.5732	0.709612	0.240456	0.00316638	0.0427159
100055883	CLASP2	CLASP2	ENSECAG00000015474	16	1392.95	1069.36	0.369191	0.125104	0.00316671	0.0427159
100071340	RAD51	RAD51	ENSECAG00000017647	1	424.822	263.561	0.622104	0.210862	0.00317482	0.042797
100070751	ARHGAP19		ENSECAG00000011823	1	403.628	589.007	-0.511719	0.173464	0.00317768	0.0428071
111775596	LOC111775596				286.491	173.554	0.646997	0.219382	0.00318613	0.0428925
100064751	MAP3K3	MAP3K3	ENSECAG00000008917	11	559.958	731.861	-0.3737	0.126733	0.003191	0.0429296
100069306	COPZ2	COPZ2	ENSECAG00000024471	11	466.275	321.096	0.505514	0.171472	0.00319751	0.0429887
100065009	KRTAP15-1	KRTAP15-1	ENSECAG00000002983	26	4995.58	3987.09	-0.955462	0.32418	0.00320542	0.0430217
100069794	AEN	AEN	ENSECAG00000037942	1	380.836	254.062	0.541608	0.183767	0.00320605	0.0430217
100071135	UBXN11	UBXN11	ENSECAG00000009746	2	59.3083	77.2249	-0.374345	0.127016	0.00320631	0.0430217
100049831	RORB	RORB	ENSECAG00000024312	23	6.1836	15.2564	-0.917813	0.311515	0.00321615	0.0431022
100067427	TCF7L1	TCF7L1	ENSECAG00000022931	15	339.218	457.838	-0.413842	0.140464	0.00321655	0.0431022
100064109	LOC100064109				72.3589	145.719	-0.816047	0.277062	0.00322582	0.0431853
100069168	SFXN1	SFXN1	ENSECAG00000018755	14	549.325	370.471	0.529908	0.17992	0.003227	0.0431853
100060373	RIMBP2	RIMBP2	ENSECAG00000009720	8	2.5356	7.6802	-0.9852	0.334581	0.00323391	0.0432382
100057715	PEBP4				13.1829	30.1882	-0.893819	0.30356	0.00323521	0.0432382
100069427	COL22A1				9.6601	22.1491	-0.897399	0.304825	0.00324024	0.043277
100058773	C12H11orf80				15.6629	27.7134	-0.708081	0.240585	0.00324873	0.0433619
100066759	FAM234B	FAM234B	ENSECAG00000018373	6	641.674	915.53	-0.484468	0.164666	0.00325966	0.0434792
111774687	LOC111774687				13.7585	6.8063	0.80911	0.275049	0.00326426	0.0435121
100034122	CDKN2B	CDKN2B	ENSECAG00000018561	23	892.099	612.18	0.509382	0.173213	0.00327385	0.0436112
100059687	FMNL3	FMNL3	ENSECAG00000005957	6	497.944	357.306	0.455442	0.154902	0.00328011	0.0436356
100049813	C15H2orf40	C15H2orf40	ENSECAG00000018633	15	13.1588	31.0512	-0.900663	0.306343	0.00328157	0.0436356
100051724	LOC100051724				43.4379	61.1125	-0.857345	0.291614	0.00328212	0.0436356
100067692	HSPA12A	HSPA12A	ENSECAG00000016231	1	72.4941	124.906	-0.684587	0.232889	0.003287	0.0436719
102148436	LOC102148436				1.8574	5.7501	-0.992483	0.337663	0.00328987	0.0436815
100052491	IKBIP	IKBIP	ENSECAG00000024371	28	480.675	342.641	0.463497	0.157728	0.00329711	0.043743
100068419	ID1	ID1	ENSECAG00000031172	22	408.769	239.153	0.682029	0.232115	0.00329995	0.043743
100053053	ZWILCH	ZWILCH	ENSECAG00000018367	1	214.497	131.019	0.636605	0.216663	0.00330095	0.043743
100054545	COL4A5				929.687	595.142	0.586851	0.199852	0.00332015	0.0439431
111774364	LOC111774364				0.8083	5.1013	-1.03306	0.351852	0.00332408	0.0439431
111767725	LOC111767725				2.0129	11.8378	-1.03493	0.352491	0.00332429	0.0439431
100050076	NUDT22	NUDT22	ENSECAG00000009994	12	373.366	278.251	0.406341	0.138399	0.0033247	0.0439431
100053456	LOC100053456				12.9471	7.9647	0.920494	0.313579	0.00333067	0.0439934
100051559	ZBTB46	ZBTB46	ENSECAG00000021082	22	81.1761	128.886	-0.605033	0.206153	0.00333689	0.044047
100054020	DOK7	DOK7	ENSECAG00000017927	3	3.0622	9.6883	-1.00352	0.34202	0.00334518	0.0441254
100065656	LOC100065656				74.9397	115.69	-0.571052	0.194638	0.00334717	0.0441254
100055184	CAPN2	CAPN2	ENSECAG00000008742	30	1883.65	1361.42	0.446308	0.15215	0.00335337	0.0441784
111774653	LOC111774653				6.6754	13.6671	-0.823591	0.280924	0.00337092	0.0443809
100066176	ZNF852				95.87	137.304	-0.488846	0.166797	0.00338112	0.0444864
100056169	PACSIN2	PACSIN2	ENSECAG00000011667	28	1168.14	1409.64	-0.26632	0.0908796	0.00338449	0.0445019
102148255	LOC102148255				4.8843	1.2452	1.03154	0.35208	0.00339131	0.0445627
100058942	PLXNB3	PLXNB3	ENSECAG00000000639	X	778.381	562.613	0.44479	0.151892	0.00340789	0.0447517
100065810	CLDN9	CLDN9	ENSECAG00000003923	13	1.8037	5.5624	-0.985925	0.336754	0.00341445	0.0448088
100070281	HDAC1	HDAC1	ENSECAG00000016082	2	1557.82	1252.93	0.307498	0.105057	0.00342295	0.0448914
100069001	PRC1	PRC1	ENSECAG00000017906	1	575.147	341.879	0.667133	0.227968	0.00342867	0.0449375
100067708	C1H10orf82				15.3217	30.9667	-0.812358	0.2778	0.00345276	0.0452241
100060417	TBCB	TBCB	ENSECAG00000008007	10	520.695	387.961	0.406998	0.139215	0.00346093	0.0453019
100053015	DYNC1I2	DYNC1I2	ENSECAG00000007660	18	2232.29	1887.63	0.238744	0.081696	0.0034741	0.0454143
100072637	NT5DC1	NT5DC1	ENSECAG00000019833	10	393.41	274.48	0.487272	0.166751	0.0034762	0.0454143
100070065	PKP2	PKP2	ENSECAG00000013566	6	212.113	306.073	-0.498327	0.170558	0.00348071	0.0454143
111775147	LOC111775147				0.2412	2.1793	-1.02377	0.350407	0.00348166	0.0454143
100055002	IL1RAPL2				4.4893	11.2659	-0.921957	0.315568	0.00348264	0.0454143
111769366	LOC111769366				19.754	36.5704	-0.746882	0.255646	0.00348292	0.0454143
100050524	GOLGA7	GOLGA7	ENSECAG00000020655	27	1740.41	1409.53	0.298907	0.102354	0.00349645	0.0455443
100051839	NTF3	NTF3	ENSECAG00000024611	6	16.3436	33.3332	-0.818856	0.280405	0.00349738	0.0455443
100054475	MYO10	MYO10	ENSECAG00000007941	21	1828.65	1131.82	0.623851	0.213702	0.00350871	0.0456627
100146156	LOC100146156		ENSECAG00000021749	26	155.295	269.525	-0.693198	0.237478	0.00351157	0.0456707
100056621	ACP5	ACP5	ENSECAG00000012113	7	788.791	1038.59	-0.382247	0.130993	0.00352203	0.0457774
100063426	ZNF668	ZNF668	ENSECAG00000008572	13	288.836	232.423	0.303776	0.104115	0.00352629	0.0457845
100050838	TMTC2	TMTC2	ENSECAG00000014638	28	155.637	260.312	-0.657999	0.225526	0.00352708	0.0457845
111768303	LOC111768303				0.9344	5.8448	-1.03062	0.353441	0.0035458	0.0459981
100060198	SLC22A18	SLC22A18	ENSECAG00000024975	12	37.3943	76.2822	-0.826393	0.283461	0.00355275	0.0460588
100064565	LGR5	LGR5	ENSECAG00000011949	6	481.041	280.271	0.684985	0.235098	0.00357275	0.0462485
100066926	PSME4	PSME4	ENSECAG00000013197	15	2814.1	2181.55	0.356359	0.122311	0.0035736	0.0462485
111772925	LOC111772925				287.453	703.598	-0.923349	0.316936	0.0035756	0.0462485
100052411	EZH1	EZH1	ENSECAG00000008605	11	692.986	890.842	-0.352024	0.120834	0.00357648	0.0462485
100053985	FBXL22				23.7712	45.6685	-0.782988	0.268867	0.00358923	0.0463838
100054005	MARK1	MARK1	ENSECAG00000024459	30	332.099	438.293	-0.384712	0.132149	0.00360047	0.0464995
100073227	RHOBTB3	RHOBTB3	ENSECAG00000024622	14	337.086	499.76	-0.528733	0.181647	0.00360542	0.0465339
100052204	GPD1	GPD1	ENSECAG00000001568	6	626.436	420.15	0.535542	0.184017	0.0036109	0.0465461
100054893	NUAK2	NUAK2	ENSECAG00000014699	5	417.55	267.157	0.587439	0.201849	0.00361094	0.0465461
106782258	MAPK13	MAPK13	ENSECAG00000030024	20	2724.33	2037.92	0.403001	0.138499	0.00361687	0.0465808
100629307	ZNF706	ZNF706	ENSECAG00000013562	9	1850.89	1389.99	0.397771	0.136715	0.00362017	0.0465808
102148480	TMEM210	TMEM210	ENSECAG00000018705	25	11.5377	21.0487	-0.734119	0.252324	0.00362086	0.0465808
100063991	MEDAG	MEDAG	ENSECAG00000014702	17	198.905	381.244	-0.776311	0.266841	0.0036228	0.0465808
100065116	AXIN1	AXIN1	ENSECAG00000023674	13	1003.07	1185.08	-0.238155	0.0818758	0.00362888	0.0466295
100070702	RAB42				8.8571	3.5774	0.934341	0.321285	0.00363589	0.0466646
100057205	OSBPL10	OSBPL10	ENSECAG00000023266	16	276.712	386.254	-0.45776	0.157408	0.0036362	0.0466646
100060428	F13A1	F13A1	ENSECAG00000008295	20	944.713	1848.69	-0.792887	0.272665	0.00363852	0.0466649
100053864	TSFM	TSFM	ENSECAG00000010520	6	346.904	251.905	0.439883	0.151283	0.00364124	0.0466703
100050038	ATXN7L3B	ATXN7L3B	ENSECAG00000001807	28	1583.58	1860.05	-0.228989	0.0787647	0.00364611	0.0467033
100055805	HSBP1	HSBP1	ENSECAG00000026920	3	1820.97	1369.35	0.396289	0.136326	0.00365002	0.046724
100067020	ZSCAN25	ZSCAN25	ENSECAG00000019610	13	306.307	375.989	-0.290188	0.0998446	0.0036562	0.0467735
100053621	TAGLN2	TAGLN2	ENSECAG00000010107	5	6992.14	4913.43	0.48078	0.165447	0.00366145	0.0467868
100072433	KLF11	KLF11	ENSECAG00000015820	15	388.756	488.969	-0.320728	0.110375	0.00366307	0.0467868
111772954	LOC111772954				0.5726	3.4428	-1.02669	0.353339	0.00366447	0.0467868
100629763	TCTEX1D2		ENSECAG00000015913	19	75.516	48.3678	0.582572	0.200517	0.00366843	0.0467868
100055909	BCL2L12	BCL2L12	ENSECAG00000022614	10	212.125	168.83	0.318805	0.109749	0.00367409	0.0467868
100058370	SHROOM3	SHROOM3	ENSECAG00000019008	3	254.667	352.166	-0.446009	0.153541	0.00367471	0.0467868
102150876	LOC102150876				8.4219	18.3972	-0.851519	0.29316	0.00367699	0.0467868
111772790	LOC111772790				35.9107	55.8923	-0.57628	0.198406	0.00367792	0.0467868
111770037	LOC111770037				9.651	21.4588	-0.872536	0.300404	0.00367795	0.0467868
100060656	LOC100060656	CD300LB	ENSECAG00000010702	11	51.2985	22.8771	0.896987	0.308876	0.00368388	0.0468138
100056252	WFDC2	WFDC2	ENSECAG00000017609	22	24.6307	57.8527	-0.907022	0.312346	0.0036854	0.0468138
106782825	LOC106782825				17.4294	6.7049	0.954764	0.328801	0.00368698	0.0468138
100050523	LRRC3	LRRC3	ENSECAG00000005082	26	19.3941	35.1985	-0.733253	0.252555	0.00369208	0.0468494
100051106	CAPN1	CAPN1	ENSECAG00000022942	12	3040.13	2299.32	0.38821	0.133754	0.00370298	0.0469584
100068652	ARHGAP42	ARHGAP42	ENSECAG00000005829	7	393.354	294.982	0.398844	0.13745	0.00371089	0.0470281
100065904	PRNP	PRNP	ENSECAG00000029062	22	6152.44	8388.3	-0.426764	0.147081	0.00371311	0.0470281
100052573	UBQLN1	UBQLN1	ENSECAG00000019110	23	3499.79	2856.23	0.287641	0.0991412	0.0037158	0.0470328
100067084	CYP3A94	CYP3A94	ENSECAG00000030572	13	1.5967	6.299	-1.02312	0.352697	0.0037216	0.0470721
100064021	SYNPO2	SYNPO2	ENSECAG00000018218	2	258.752	422.036	-0.631271	0.217629	0.00372353	0.0470721
100067518	POLH	POLH	ENSECAG00000024522	20	465.337	301.405	0.573938	0.197893	0.00372869	0.0470942
106783476	LOC106783476				13.4717	29.1801	-0.860971	0.296877	0.00373055	0.0470942
100058743	ORC5	ORC5	ENSECAG00000007885	4	120.573	94.6992	0.340505	0.117419	0.00373278	0.0470942
111771066	LOC111771066				5.2098	1.9715	0.955653	0.329563	0.00373455	0.0470942
111774993	LOC111774993				50.9266	76.5053	-0.545962	0.188315	0.00374127	0.0471498
100062946	SKP1	SKP1	ENSECAG00000003931	14	4018.93	3118.74	0.354941	0.122475	0.00375471	0.0472898
100056181	S100A4	S100A4	ENSECAG00000008221	5	5920.41	3982.96	0.531624	0.183466	0.00375948	0.0472977
100066148	COL4A1	COL4A1	ENSECAG00000019838	17	4647.6	2441.23	0.773397	0.266907	0.00375999	0.0472977
100064782	RAD54L	RAD54L	ENSECAG00000008760	2	59.2322	32.369	0.73535	0.253816	0.00376528	0.0473349
100066407	OLFM1	OLFM1	ENSECAG00000016957	25	103.923	65.9266	0.598367	0.206585	0.00377389	0.0474078
100052482	ISL1	ISL1	ENSECAG00000002264	21	0.2222	8.9956	-0.882841	0.304815	0.00377574	0.0474078
100057090	PDLIM3	PDLIM3	ENSECAG00000017896	27	509.723	848.229	-0.651563	0.225008	0.00378284	0.0474676
100056414	VEPH1	VEPH1	ENSECAG00000010484	19	2.0763	6.8713	-0.990979	0.342281	0.00378888	0.0474692
100061848	ALCAM	ALCAM	ENSECAG00000018670	19	632.356	930.39	-0.518697	0.179166	0.00379086	0.0474692
100059190	ACSL5	ACSL5	ENSECAG00000022003	1	1960.23	1184.17	0.648117	0.223878	0.00379217	0.0474692
100066958	RHBDL1	RHBDL1	ENSECAG00000015115	13	119.886	79.1252	0.54882	0.189582	0.00379282	0.0474692
100061295	PFN1		ENSECAG00000021116	11	2363.15	1415.14	0.656689	0.226855	0.00379464	0.0474692
100065830	LOC100065830		ENSECAG00000011804	20	21.7932	37.723	-0.678817	0.234519	0.00379749	0.0474756
100055291	MELK	MELK	ENSECAG00000020698	25	203.894	111.909	0.737306	0.254784	0.00380558	0.0475475
100067405	MAGEF1				128.29	170.865	-0.394403	0.136309	0.00381041	0.0475513
100065580	C22H20orf196	SHLD1	ENSECAG00000004657	22	149.853	204.218	-0.428838	0.148211	0.00381056	0.0475513
100064627	RECQL4	RECQL4	ENSECAG00000018665	9	196.072	103.123	0.771231	0.266564	0.00381306	0.0475533
111775952	LOC111775952				45.255	78.1205	-0.683547	0.236296	0.00381873	0.0475948
100064679	CCSER1	CCSER1	ENSECAG00000011463	3	43.7591	71.7981	-0.635137	0.219585	0.00382261	0.0476106
111767722	LOC111767722				46.5195	20.9536	0.887088	0.30671	0.00382468	0.0476106
100629633	ATXN7L2				2199.73	1770.81	0.305713	0.105717	0.00383024	0.0476506
100036556	HSD17B1	HSD17B1	ENSECAG00000011423	11	10.1637	21.2311	-0.835084	0.288849	0.00383929	0.047734
100147516	PLCXD1	PLCXD1	ENSECAG00000027808	X	1324.25	851.536	0.583945	0.202009	0.00384389	0.047762
100056004	THOC7	THOC7	ENSECAG00000000497	16	726.316	611.023	0.246098	0.0851509	0.00385064	0.0477899
100071838	PLA2G2D	PLA2G2D	ENSECAG00000035952	2	5.2445	0.2858	0.8249	0.28542	0.00385084	0.0477899
100071173	YJEFN3		ENSECAG00000018123	21	37.7878	61.0124	-0.625163	0.216383	0.0038628	0.0479038
100069142	DNALI1	DNALI1	ENSECAG00000018337	2	23.5726	13.104	0.719227	0.248954	0.00386473	0.0479038
100069025	DQX1	DQX1	ENSECAG00000023896	15	322.901	234.032	0.442472	0.153199	0.00387428	0.0479929
100071760	FLNC	FLNC	ENSECAG00000010052	4	401.173	746.769	-0.752128	0.260508	0.0038874	0.0481166
100052322	LGR6	LGR6	ENSECAG00000011934	30	291.702	563.081	-0.780506	0.270349	0.003889	0.0481166
100055653	COPS2	COPS2	ENSECAG00000024709	1	1349.67	1083.18	0.310651	0.107612	0.00389229	0.0481281
106783362	LOC106783362				15.0287	35.3353	-0.898297	0.311265	0.00390231	0.0482225
102148237	LOC102148237				103.775	114.74	-0.99936	0.346514	0.00392606	0.0484537
100066193	LY6E	LY6E	ENSECAG00000003310	9	1778.09	1334.72	0.397915	0.137975	0.00392716	0.0484537
100066602	JRK	JRK	ENSECAG00000006063	9	146.518	189.571	-0.360336	0.124949	0.00392816	0.0484537
100061085	ZNF395	ZNF395	ENSECAG00000015884	2	1030.16	1342.3	-0.369714	0.128261	0.00394507	0.0486099
100050862	TOR1AIP2	TOR1AIP2	ENSECAG00000023572	5	1414.49	1051.95	0.410025	0.142252	0.00394676	0.0486099
100629577	C1H15orf62				740.448	1008.44	-0.424421	0.147252	0.003948	0.0486099
100058855	ANGEL1	ANGEL1	ENSECAG00000023551	24	310.024	364.44	-0.231916	0.0804869	0.00395896	0.0487153
100051756	FAAH	FAAH	ENSECAG00000023711	2	424.717	253.993	0.658613	0.228633	0.00396858	0.0487836
100068997	NDRG1	NDRG1	ENSECAG00000025129	9	7605.36	4912.02	0.577101	0.200341	0.00396931	0.0487836
100009690	HTR3A	HTR3A	ENSECAG00000020191	7	33.7073	85.9047	-0.933973	0.324299	0.00397712	0.0488501
100053759	METTL1	METTL1	ENSECAG00000009016	6	378.707	290.854	0.369856	0.128438	0.00398106	0.048869
102150323	LOC102150323				0.9951	3.9033	-1.01083	0.35106	0.00398486	0.048886
102148003	ZNF34				130.845	164.131	-0.321098	0.111539	0.00399181	0.0489418
100068260	NCKAP1	NCKAP1	ENSECAG00000021389	18	3499.06	2801.14	0.313568	0.108957	0.00400339	0.0490107
100630057	GAL	GAL	ENSECAG00000016579	12	26.6007	8.2927	1.01151	0.351482	0.00400415	0.0490107
100063992	RPL22L1				850.479	563.233	0.549152	0.190834	0.00400653	0.0490107
100033989	DEFB4B	DEFB4B	ENSECAG00000007755	27	515.974	212.195	0.930896	0.323497	0.00400707	0.0490107
100064866	TSPAN1	TSPAN1	ENSECAG00000022305	2	12.0714	23.2233	-0.781781	0.271796	0.004023	0.0491759
100066616	ESPNL	ESPNL	ENSECAG00000022908	6	6.9886	1.9527	1.00955	0.351052	0.00403043	0.0491889
100059734	G6PD	G6PD	ENSECAG00000014994	X	1579.92	1140.69	0.446943	0.155419	0.00403099	0.0491889
100050546	CIDEA	CIDEA	ENSECAG00000026894	8	1270.3	756.906	0.661827	0.230148	0.00403192	0.0491889
100058329	LOC100058329		ENSECAG00000024946	5	500.188	716.628	-0.488135	0.169756	0.00403374	0.0491889
100054367	TLR8	TLR8	ENSECAG00000009180	X	35.7976	15.7272	0.891812	0.310219	0.00404304	0.0492439
100062721	LEPROTL1				414.98	344.336	0.265163	0.0922424	0.0040449	0.0492439
100061904	PNO1	PNO1	ENSECAG00000011263	15	525.719	395.571	0.395322	0.137523	0.00404552	0.0492439
111768801	IL25	IL25	ENSECAG00000018920	1	9.6441	22.1086	-0.888628	0.309159	0.0040487	0.0492531
111767703	LOC111767703				13.8412	30.5143	-0.862179	0.30003	0.00405768	0.0493118
100070096	MBD2	MBD2	ENSECAG00000022368	8	1175.92	886.442	0.392789	0.136693	0.00405926	0.0493118
106781925	LOC106781925				16.1504	6.5059	0.923767	0.321489	0.0040608	0.0493118
100069784	FAM46A	TENT5A	ENSECAG00000014207	10	2038.33	1319.36	0.571791	0.199043	0.00406988	0.0493926
100062829	CLIC2	CLIC2	ENSECAG00000008024	X	115.793	72.0099	0.615188	0.214248	0.00408688	0.0495693
100051331	RAB1A	RAB1A	ENSECAG00000009926	15	3127.91	2714.02	0.203011	0.0707066	0.00408956	0.0495722
100060271	EPB41L5	EPB41L5	ENSECAG00000016637	18	703.633	893.808	-0.335782	0.116978	0.00409853	0.0496513
100057083	CORT	CORT	ENSECAG00000019483	2	96.1286	61.3145	0.590189	0.20564	0.00410458	0.0496949
111773870	PRLH	PRLH	ENSECAG00000016201	6	1.6597	6.7141	-1.01092	0.352268	0.00410814	0.0497085
100064342	KCNN2	KCNN2	ENSECAG00000020082	14	6.053	17.4297	-0.973462	0.339289	0.00411616	0.0497706
100064191	AP3M1	AP3M1	ENSECAG00000008103	1	1654.95	1442.6	0.196445	0.0684725	0.00411817	0.0497706
100055244	CLSPN	CLSPN	ENSECAG00000009472	2	301.271	161.567	0.755103	0.263248	0.00412536	0.0497985
100066198	TBXAS1	TBXAS1	ENSECAG00000017160	4	147.015	82.1497	0.719726	0.250914	0.00412538	0.0497985
102149637	IQCN	IQCN	ENSECAG00000010024	21	16.017	38.247	-0.901136	0.314211	0.00413169	0.0498451
