# Supplementary material for: Investigating the epithelial barrier and immune signatures in the pathogenesis of equine insect bite hypersensitivity
Source: PLoS One. 2020 Apr 28;15(4):e0232189. doi: 10.1371/journal.pone.0232189 (PMC7188278; doi:10.1371/journal.pone.0232189)
Supplement: S4 Table — (XLSX) [file pone.0232189.s005.xlsx]

## Sheet: Sheet1
GO.ID	Term	Annotated	Significant	Expected	Rank in classic.Fisher	weight01.Fisher	weight01.KS	classic.Fisher	ontology
GO:0010499	proteasomal ubiquitin-independent protei...	22	15	5.42	6	2e-05	0.00018	2e-05	BP
GO:0030855	epithelial cell differentiation	384	130	94.61	8	0.00253	0.00157	2.4e-05	BP
GO:0007052	mitotic spindle organization	83	37	20.45	12	5.1e-05	0.00012	5.5e-05	BP
GO:0099010	modification of postsynaptic structure	6	6	1.48	38	0.00022	0.0008	0.00022	BP
GO:0006695	cholesterol biosynthetic process	28	16	6.9	39	0.0008	0.00176	0.00024	BP
GO:0043524	negative regulation of neuron apoptotic ...	82	35	20.2	41	0.00025	0.00245	0.00025	BP
GO:0051383	kinetochore organization	16	11	3.94	40	0.00366	0.00761	0.00025	BP
GO:0010248	establishment or maintenance of transmem...	10	8	2.46	54	0.00037	0.00015	0.00037	BP
GO:0051988	regulation of attachment of spindle micr...	10	8	2.46	55	0.0009	0.00102	0.00037	BP
GO:0086073	bundle of His cell-Purkinje myocyte adhe...	5	5	1.23	82	0.00091	0.00063	0.00091	BP
GO:0000022	mitotic spindle elongation	5	5	1.23	83	0.00091	0.0009	0.00091	BP
GO:0030321	transepithelial chloride transport	5	5	1.23	84	0.00091	0.00079	0.00091	BP
GO:0010460	positive regulation of heart rate	11	8	2.71	97	0.00106	0.00122	0.00106	BP
GO:0030007	cellular potassium ion homeostasis	9	7	2.22	102	0.00122	0.00225	0.00122	BP
GO:0060078	regulation of postsynaptic membrane pote...	68	28	16.75	117	0.00474	0.00814	0.00192	BP
GO:0000281	mitotic cytokinesis	47	21	11.58	126	0.00192	0.01107	0.00209	BP
GO:0098911	regulation of ventricular cardiac muscle...	12	8	2.96	139	0.0025	0.00134	0.0025	BP
GO:0044030	regulation of DNA methylation	12	8	2.96	140	0.0025	0.00423	0.0025	BP
GO:0006883	cellular sodium ion homeostasis	10	7	2.46	160	0.00319	0.00387	0.00319	BP
GO:0016601	Rac protein signal transduction	20	11	4.93	168	0.00509	0.00108	0.00346	BP
GO:0043497	regulation of protein heterodimerization...	8	6	1.97	176	0.00389	0.01203	0.00389	BP
GO:0002934	desmosome organization	8	6	1.97	177	0.00389	0.00294	0.00389	BP
GO:0060087	relaxation of vascular smooth muscle	6	5	1.48	185	0.00432	0.01057	0.00432	BP
GO:0071277	cellular response to calcium ion	53	22	13.06	202	0.00502	0.01731	0.00502	BP
GO:0003094	glomerular filtration	13	8	3.2	205	0.00511	0.01349	0.00511	BP
GO:0007625	grooming behavior	13	8	3.2	206	0.00511	0.00587	0.00511	BP
GO:0032467	positive regulation of cytokinesis	21	11	5.17	220	0.00566	0.01335	0.00566	BP
GO:0046034	ATP metabolic process	153	52	37.69	221	0.00142	0.00413	0.00568	BP
GO:0034501	protein localization to kinetochore	16	9	3.94	231	0.0067	0.02057	0.0067	BP
GO:0014850	response to muscle activity	11	7	2.71	234	0.00691	0.02067	0.00691	BP
GO:0043496	regulation of protein homodimerization a...	14	8	3.45	282	0.0009	0.00094	0.00936	BP
GO:0090307	mitotic spindle assembly	44	18	10.84	330	0.00024	0.00124	0.01262	BP
GO:0010039	response to iron ion	12	7	2.96	333	0.00431	0.00522	0.01308	BP
GO:0048754	branching morphogenesis of an epithelial...	118	40	29.07	356	0.00661	0.02865	0.01465	BP
GO:0045666	positive regulation of neuron differenti...	189	59	46.56	468	0.00381	0.02657	0.02314	BP
GO:0030198	extracellular matrix organization	190	59	46.81	504	0.00415	0.00744	0.02571	BP
GO:2000378	negative regulation of reactive oxygen s...	28	12	6.9	512	0.00482	8.5e-05	0.02623	BP
GO:0002467	germinal center formation	11	6	2.71	559	0.00368	0.00848	0.03199	BP
GO:0060688	regulation of morphogenesis of a branchi...	42	16	10.35	643	0.00689	0.00668	0.03652	BP
GO:0009620	response to fungus	17	8	4.19	648	0.00389	0.01337	0.03699	BP
GO:0035556	intracellular signal transduction	1898	497	467.61	737	0.00583	0.04012	0.04769	BP
GO:0001667	ameboidal-type cell migration	283	80	69.72	1084	0.00427	0.00534	0.08757	BP
GO:0031103	axon regeneration	23	9	5.67	1092	0.00432	0.00211	0.08904	BP
GO:0061333	renal tubule morphogenesis	59	19	14.54	1359	0.00367	0.00804	0.11664	BP
GO:0007018	microtubule-based movement	211	59	51.98	1511	0.00054	0.00058	0.14705	BP
GO:0071310	cellular response to organic substance	1514	388	373	1774	0.00105	0.00653	0.17773	BP
GO:0002526	acute inflammatory response	48	15	11.83	1810	0.00693	0.00703	0.1831	BP
GO:1905330	regulation of morphogenesis of an epithe...	77	22	18.97	2184	0.00122	0.00541	0.24727	BP
GO:0071383	cellular response to steroid hormone sti...	141	36	34.74	3364	0.00433	0.01027	0.43422	BP
