# Supplementary material for: Investigating the epithelial barrier and immune signatures in the pathogenesis of equine insect bite hypersensitivity
Source: PLoS One. 2020 Apr 28;15(4):e0232189. doi: 10.1371/journal.pone.0232189 (PMC7188278; doi:10.1371/journal.pone.0232189)
Supplement: S5 Table — (XLSX) [file pone.0232189.s006.xlsx]

## Sheet: skin_GSEA_signed
	ID	Description	setSize	enrichmentScore	NES	pvalue	p.adjust	qvalues	rank
ecb04970	ecb04970	Salivary secretion	82	-0.651565	-1.85808	0.000162787	0.00313608	0.00192469	1738
ecb03050	ecb03050	Proteasome	44	0.845383	2.31408	0.000237248	0.00313608	0.00192469	2819
ecb05134	ecb05134	Legionellosis	57	0.647687	1.85188	0.000245158	0.00313608	0.00192469	4363
ecb05323	ecb05323	Rheumatoid arthritis	94	0.599253	1.86024	0.00026434	0.00313608	0.00192469	3115
ecb04650	ecb04650	Natural killer cell mediated cytotoxicity	97	0.575392	1.79185	0.000267523	0.00313608	0.00192469	4107
ecb04625	ecb04625	C-type lectin receptor signaling pathway	105	0.579926	1.82656	0.000271665	0.00313608	0.00192469	4129
ecb04114	ecb04114	Oocyte meiosis	110	0.555766	1.76352	0.00027248	0.00313608	0.00192469	2629
ecb05146	ecb05146	Amoebiasis	113	0.526493	1.67717	0.000275255	0.00313608	0.00192469	4009
ecb05322	ecb05322	Systemic lupus erythematosus	121	0.528621	1.70116	0.000276091	0.00313608	0.00192469	5022
ecb04110	ecb04110	Cell cycle	123	0.586892	1.89465	0.000276549	0.00313608	0.00192469	3572
ecb00190	ecb00190	Oxidative phosphorylation	117	0.565527	1.80891	0.000277393	0.00313608	0.00192469	6283
ecb04142	ecb04142	Lysosome	118	0.597781	1.91359	0.000278164	0.00313608	0.00192469	3626
ecb03040	ecb03040	Spliceosome	132	0.492655	1.6036	0.000282725	0.00313608	0.00192469	6748
ecb04380	ecb04380	Osteoclast differentiation	132	0.590444	1.92191	0.000282725	0.00313608	0.00192469	4963
ecb04210	ecb04210	Apoptosis	137	0.496281	1.62412	0.000286369	0.00313608	0.00192469	4336
ecb04217	ecb04217	Necroptosis	152	0.490558	1.62907	0.000290276	0.00313608	0.00192469	5507
ecb03013	ecb03013	RNA transport	157	0.485441	1.61757	0.00029129	0.00313608	0.00192469	4925
ecb05161	ecb05161	Hepatitis B	148	0.518983	1.71678	0.000291971	0.00313608	0.00192469	4129
ecb05164	ecb05164	Influenza A	154	0.534668	1.77588	0.000292912	0.00313608	0.00192469	4084
ecb04145	ecb04145	Phagosome	163	0.664233	2.22477	0.000294118	0.00313608	0.00192469	4399
ecb04024	ecb04024	cAMP signaling pathway	210	-0.502179	-1.59689	0.000295029	0.00313608	0.00192469	2958
ecb04218	ecb04218	Cellular senescence	165	0.562329	1.88484	0.000296209	0.00313608	0.00192469	3190
ecb05152	ecb05152	Tuberculosis	168	0.615183	2.06591	0.000297708	0.00313608	0.00192469	4315
ecb05167	ecb05167	Kaposi sarcoma-associated herpesvirus infection	183	0.466256	1.58056	0.000299312	0.00313608	0.00192469	4129
ecb05169	ecb05169	Epstein-Barr virus infection	201	0.534261	1.82965	0.00030525	0.00313608	0.00192469	4129
ecb05203	ecb05203	Viral carcinogenesis	205	0.48543	1.66375	0.000308071	0.00313608	0.00192469	6312
ecb05170	ecb05170	Human immunodeficiency virus 1 infection	209	0.486679	1.67361	0.000309215	0.00313608	0.00192469	4129
ecb05166	ecb05166	Human T-cell leukemia virus 1 infection	229	0.472959	1.64068	0.000320205	0.00313608	0.00192469	4105
ecb04144	ecb04144	Endocytosis	253	0.470355	1.64876	0.00033036	0.00313608	0.00192469	3976
ecb04060	ecb04060	Cytokine-cytokine receptor interaction	257	0.45885	1.60943	0.000332447	0.00313608	0.00192469	3313
ecb00062	ecb00062	Fatty acid elongation	28	0.740676	1.8486	0.000452182	0.00412798	0.00253345	2489
ecb04066	ecb04066	HIF-1 signaling pathway	107	0.531738	1.67761	0.000548546	0.00485121	0.00297731	3175
ecb03010	ecb03010	Ribosome	139	0.496002	1.62578	0.000575209	0.00493285	0.00302741	9249
ecb05310	ecb05310	Asthma	32	0.711804	1.83388	0.000686342	0.00571279	0.00350608	4020
ecb03008	ecb03008	Ribosome biogenesis in eukaryotes	76	0.604262	1.8179	0.000761035	0.00575906	0.00353448	7487
ecb05132	ecb05132	Salmonella infection	76	0.589366	1.77309	0.000761035	0.00575906	0.00353448	4252
ecb05140	ecb05140	Leishmaniasis	76	0.60305	1.81426	0.000761035	0.00575906	0.00353448	4129
ecb04657	ecb04657	IL-17 signaling pathway	95	0.541456	1.68493	0.000793651	0.00575906	0.00353448	4217
ecb05150	ecb05150	Staphylococcus aureus infection	95	0.53696	1.67094	0.000793651	0.00575906	0.00353448	4020
ecb05230	ecb05230	Central carbon metabolism in cancer	65	0.601257	1.76124	0.000994777	0.00699154	0.00429088	3640
ecb04612	ecb04612	Antigen processing and presentation	76	0.573535	1.72546	0.00101471	0.00699154	0.00429088	4297
ecb04662	ecb04662	B cell receptor signaling pathway	83	0.564679	1.71662	0.00103761	0.00699154	0.00429088	4048
ecb05165	ecb05165	Human papillomavirus infection	326	0.381509	1.37063	0.00108538	0.0070563	0.00433063	3186
ecb04640	ecb04640	Hematopoietic cell lineage	107	0.517025	1.63119	0.00109709	0.0070563	0.00433063	3172
ecb04022	ecb04022	cGMP-PKG signaling pathway	165	-0.501526	-1.55696	0.00120736	0.00749288	0.00459857	4506
ecb00010	ecb00010	Glycolysis / Gluconeogenesis	61	0.602758	1.74375	0.00123671	0.00749288	0.00459857	2760
ecb05321	ecb05321	Inflammatory bowel disease (IBD)	66	0.591402	1.73706	0.0012444	0.00749288	0.00459857	4020
ecb05145	ecb05145	Toxoplasmosis	111	0.506636	1.60826	0.00137438	0.00810312	0.00497309	4129
ecb04621	ecb04621	NOD-like receptor signaling pathway	158	0.444346	1.48147	0.0014637	0.00845362	0.0051882	5649
ecb04512	ecb04512	ECM-receptor interaction	89	0.525905	1.61875	0.00157356	0.00890637	0.00546606	2759
ecb03420	ecb03420	Nucleotide excision repair	44	0.622512	1.70401	0.00189798	0.0105319	0.00646372	5250
ecb03030	ecb03030	DNA replication	36	0.657625	1.73661	0.00208382	0.0111474	0.00684146	5467
ecb05016	ecb05016	Huntington disease	178	0.431488	1.45927	0.00208768	0.0111474	0.00684146	6295
ecb04966	ecb04966	Collecting duct acid secretion	28	0.702788	1.75404	0.00293918	0.0148613	0.00912075	2988
ecb04370	ecb04370	VEGF signaling pathway	56	0.591577	1.68343	0.00296004	0.0148613	0.00912075	4256
ecb04664	ecb04664	Fc epsilon RI signaling pathway	66	0.561479	1.64918	0.00298656	0.0148613	0.00912075	4615
ecb01230	ecb01230	Biosynthesis of amino acids	71	0.547279	1.62848	0.00299327	0.0148613	0.00912075	3849
ecb01200	ecb01200	Carbon metabolism	112	0.482084	1.53259	0.00329942	0.0160989	0.0098803	4161
ecb04620	ecb04620	Toll-like receptor signaling pathway	89	0.50312	1.54862	0.00340939	0.0163535	0.0100366	4129
ecb05100	ecb05100	Bacterial invasion of epithelial cells	71	0.542619	1.61461	0.00349214	0.0164713	0.0101088	4430
ecb04666	ecb04666	Fc gamma R-mediated phagocytosis	88	0.505543	1.55442	0.00364299	0.016892	0.0103671	3146
ecb04972	ecb04972	Pancreatic secretion	93	-0.537837	-1.55667	0.00370072	0.016892	0.0103671	1378
ecb05211	ecb05211	Renal cell carcinoma	70	0.53536	1.58929	0.00449775	0.0202042	0.0123998	3186
ecb04660	ecb04660	T cell receptor signaling pathway	102	0.476168	1.49281	0.00488202	0.0215877	0.0132489	6280
ecb04658	ecb04658	Th1 and Th2 cell differentiation	92	0.482663	1.49339	0.00577276	0.0250404	0.015368	4129
ecb04071	ecb04071	Sphingolipid signaling pathway	119	0.454247	1.45636	0.00583982	0.0250404	0.015368	4129
ecb04924	ecb04924	Renin secretion	71	-0.558432	-1.55201	0.00650759	0.0274873	0.0168696	3466
ecb04911	ecb04911	Insulin secretion	81	-0.537522	-1.52993	0.00684262	0.0280921	0.0172408	4602
ecb04062	ecb04062	Chemokine signaling pathway	180	0.410914	1.39121	0.00684932	0.0280921	0.0172408	3914
ecb04061	ecb04061	Viral protein interaction with cytokine and cytokine receptor	87	0.488006	1.49803	0.00728408	0.0294485	0.0180733	3313
ecb04115	ecb04115	p53 signaling pathway	70	0.518448	1.53909	0.00749625	0.0298794	0.0183378	5221
ecb05320	ecb05320	Autoimmune thyroid disease	55	0.540062	1.53341	0.00836408	0.0328712	0.0201739	6308
ecb04672	ecb04672	Intestinal immune network for IgA production	49	0.556231	1.5486	0.00849308	0.0328712	0.0201739	3115
ecb05330	ecb05330	Allograft rejection	53	0.543108	1.5303	0.00859528	0.0328712	0.0201739	5203
ecb04140	ecb04140	Autophagy - animal	134	0.437634	1.42643	0.00883694	0.0333447	0.0204645	4441
ecb05144	ecb05144	Malaria	47	0.55933	1.54902	0.00986526	0.0367351	0.0225453	2651
ecb04622	ecb04622	RIG-I-like receptor signaling pathway	57	0.528093	1.50993	0.0102966	0.0378435	0.0232255	5565
ecb05163	ecb05163	Human cytomegalovirus infection	219	0.390189	1.3452	0.0107868	0.0391367	0.0240192	4129
ecb05142	ecb05142	Chagas disease (American trypanosomiasis)	103	0.449136	1.41078	0.0113544	0.0406747	0.0249631	4129
ecb05135	ecb05135	Yersinia infection	118	0.440124	1.4089	0.0116829	0.0413282	0.0253642	4252
ecb05133	ecb05133	Pertussis	76	0.491888	1.47983	0.0124302	0.0434291	0.0266535	4129
ecb05332	ecb05332	Graft-versus-host disease	49	0.539794	1.50284	0.0135889	0.0468713	0.0287661	5203
ecb05010	ecb05010	Alzheimer disease	160	0.41039	1.37172	0.0137467	0.0468713	0.0287661	5385
ecb04925	ecb04925	Aldosterone synthesis and secretion	95	-0.500265	-1.45144	0.0167149	0.056242	0.0345172	1190
ecb00350	ecb00350	Tyrosine metabolism	36	-0.622512	-1.54893	0.0168925	0.056242	0.0345172	1061
ecb04020	ecb04020	Calcium signaling pathway	190	-0.430102	-1.35406	0.017557	0.0577749	0.0354579	1729
ecb00600	ecb00600	Sphingolipid metabolism	47	0.541196	1.4988	0.0182868	0.0594847	0.0365073	5195
ecb00052	ecb00052	Galactose metabolism	28	0.619389	1.54589	0.0194438	0.0625295	0.038376	3576
ecb01040	ecb01040	Biosynthesis of unsaturated fatty acids	29	0.611954	1.53952	0.0200501	0.0637549	0.039128	1769
ecb04270	ecb04270	Vascular smooth muscle contraction	128	-0.457189	-1.37869	0.0205288	0.0645516	0.0396169	3628
ecb05216	ecb05216	Thyroid cancer	37	0.56706	1.50623	0.0211186	0.0656765	0.0403073	3878
ecb05340	ecb05340	Primary immunodeficiency	36	0.570793	1.50731	0.0215328	0.0662366	0.0406511	5752
ecb00760	ecb00760	Nicotinate and nicotinamide metabolism	43	-0.587472	-1.51303	0.0218106	0.06637	0.0407329	1904
ecb04136	ecb04136	Autophagy - other	31	0.596875	1.52536	0.0224205	0.0675	0.0414265	5981
ecb04659	ecb04659	Th17 cell differentiation	106	0.428868	1.35302	0.0231041	0.0688259	0.0422402	4747
ecb04923	ecb04923	Regulation of lipolysis in adipocytes	55	-0.547703	-1.46909	0.0235809	0.0695146	0.0426629	4506
ecb04260	ecb04260	Cardiac muscle contraction	74	-0.509727	-1.43038	0.0240686	0.0697264	0.0427929	1481
ecb00982	ecb00982	Drug metabolism - cytochrome P450	49	-0.564395	-1.48651	0.0241456	0.0697264	0.0427929	4058
ecb04120	ecb04120	Ubiquitin mediated proteolysis	136	0.407741	1.33366	0.0256849	0.0729414	0.044766	5190
ecb00030	ecb00030	Pentose phosphate pathway	28	0.609338	1.5208	0.0257744	0.0729414	0.044766	5152
ecb04713	ecb04713	Circadian entrainment	97	-0.483851	-1.40981	0.0266603	0.0747016	0.0458462	4275
ecb04979	ecb04979	Cholesterol metabolism	45	0.5321	1.46244	0.0276652	0.0767572	0.0471079	3915
ecb05220	ecb05220	Chronic myeloid leukemia	77	0.459686	1.38623	0.0290298	0.0797615	0.0489516	4660
ecb04932	ecb04932	Non-alcoholic fatty liver disease (NAFLD)	140	0.401351	1.318	0.0303725	0.0826482	0.0507233	5385
ecb04926	ecb04926	Relaxin signaling pathway	126	0.409	1.3238	0.030971	0.0834742	0.0512302	1867
ecb04630	ecb04630	JAK-STAT signaling pathway	142	0.399566	1.31396	0.0316183	0.0844148	0.0518075	3227
ecb04929	ecb04929	GnRH secretion	63	-0.518934	-1.42165	0.0339295	0.0894138	0.0548755	3719
ecb03022	ecb03022	Basal transcription factors	40	0.536071	1.44551	0.0341226	0.0894138	0.0548755	4639
ecb03018	ecb03018	RNA degradation	78	0.448292	1.35263	0.0358698	0.0926753	0.0568772	4054
ecb00380	ecb00380	Tryptophan metabolism	45	-0.560198	-1.45332	0.0361508	0.0926753	0.0568772	1794
ecb04261	ecb04261	Adrenergic signaling in cardiomyocytes	143	-0.432224	-1.31886	0.0363497	0.0926753	0.0568772	1701
ecb00983	ecb00983	Drug metabolism - other enzymes	66	0.465882	1.36839	0.0385764	0.0959536	0.0588891	3048
ecb05162	ecb05162	Measles	128	0.400034	1.29679	0.0386338	0.0959536	0.0588891	5836
ecb04722	ecb04722	Neurotrophin signaling pathway	121	0.40639	1.30781	0.0386527	0.0959536	0.0588891	4129
ecb03320	ecb03320	PPAR signaling pathway	73	0.450135	1.34256	0.040182	0.0988826	0.0606867	1682
