# Supplementary material for: Investigating the epithelial barrier and immune signatures in the pathogenesis of equine insect bite hypersensitivity
Source: PLoS One. 2020 Apr 28;15(4):e0232189. doi: 10.1371/journal.pone.0232189 (PMC7188278; doi:10.1371/journal.pone.0232189)
Supplement: S6 Table — (XLSX) [file pone.0232189.s007.xlsx]

## Sheet: Sheet2
gene_id		gene_symbol	ensembl_gene_id	chromosome_name	normMean.ibh	normMean.control	log2FoldChange	lfcSE	pvalue	padj
100053757	IL12RB2	IL12RB2	ENSECAG00000016537	5	35.6816	10.606	1.37809	0.23222	2.94863e-09	5.26301e-05
100061458	LOC100061458				355.252	53.992	1.56717	0.284338	3.55499e-08	0.000317265
100060986	TTYH2	TTYH2	ENSECAG00000022780	11	138.641	62.922	0.990522	0.191804	2.41421e-07	0.000615588
100062640	GK5	GK5	ENSECAG00000023718	16	338.295	557.179	-0.680064	0.131274	2.21281e-07	0.000615588
100072304	SLC37A2	SLC37A2	ENSECAG00000010251	7	348.113	95.515	1.35056	0.257462	1.55721e-07	0.000615588
100629247	SCEL	SCEL	ENSECAG00000022594	17	8192.15	11925.4	-0.524959	0.100181	1.605e-07	0.000615588
100629714	LOC100629714		ENSECAG00000032334	11	62.7013	8.993	1.4571	0.280226	1.99566e-07	0.000615588
100054413	CCNB2	CCNB2	ENSECAG00000014813	1	98.7151	59.444	0.689757	0.135438	3.52845e-07	0.000787241
100053436	KRT17	KRT17	ENSECAG00000016411	11	22507.9	7451.02	1.2192	0.244926	6.42972e-07	0.00122288
100063926	GALNT16	EXD2	ENSECAG00000019103	24	18.1399	3.851	1.3771	0.27739	6.8876e-07	0.00122288
106783371	LOC106783371				102.579	11.226	1.4319	0.289447	7.53635e-07	0.00122288
100066305	NRP2	NRP2	ENSECAG00000016824	18	853.87	434.546	0.869535	0.179241	1.22706e-06	0.00182514
100053194	WIPI1	WIPI1	ENSECAG00000003473	11	362.17	164.989	0.972698	0.201345	1.35857e-06	0.00186531
100050019	GJA3	GJA3	ENSECAG00000001890	17	49.1415	8.452	1.37415	0.287064	1.69379e-06	0.00198078
100052248	E2F3	E2F3	ENSECAG00000023441	20	230.843	112.181	0.910092	0.190596	1.79738e-06	0.00198078
100059539	ST6GAL1	ST6GAL1	ENSECAG00000003569	19	1473.29	707.495	0.922031	0.193492	1.88657e-06	0.00198078
100066610	KRT16	KRT16	ENSECAG00000005067	11	8215.49	1981.62	1.32171	0.275845	1.65554e-06	0.00198078
100050775	FOXM1	FOXM1	ENSECAG00000019129	6	157.031	105.554	0.551275	0.116627	2.28075e-06	0.00214259
100072739	LOC100072739		ENSECAG00000029088	11	155.889	24.345	1.3674	0.288879	2.20701e-06	0.00214259
100063621	DCAF17	DCAF17	ENSECAG00000023656	18	661.677	825.594	-0.315704	0.0675082	2.91768e-06	0.00230306
100065414	RWDD2A	RWDD2A	ENSECAG00000024338	10	104.763	179.009	-0.714992	0.152778	2.86955e-06	0.00230306
100065768	QPRT	QPRT	ENSECAG00000009002	13	76.7512	24.495	1.19572	0.255876	2.9677e-06	0.00230306
111768304	LOC111768304				12.9601	2.666	1.3199	0.281696	2.79228e-06	0.00230306
100033968	ATP1B1	ATP1B1	ENSECAG00000017771	5	963.451	392.786	1.05129	0.22562	3.16886e-06	0.00235671
100049947	FHL2	FHL2	ENSECAG00000022203	15	269.491	128.07	0.923786	0.199815	3.77854e-06	0.00257137
100067821	SLC39A8	SLC39A8	ENSECAG00000025010	3	355.286	105.911	1.22031	0.264297	3.88969e-06	0.00257137
100070470	SERINC2	SERINC2	ENSECAG00000020956	2	856.643	377.863	0.988226	0.213441	3.65692e-06	0.00257137
100009690	HTR3A	HTR3A	ENSECAG00000020191	7	14.0514	2.816	1.29506	0.284472	5.30081e-06	0.00301665
100053256	GPR155	GPR155	ENSECAG00000008471	18	556.803	165.567	1.2115	0.266013	5.25656e-06	0.00301665
100058244	PPTC7	PPTC7	ENSECAG00000006568	8	826.337	1033.94	-0.317651	0.0698396	5.40829e-06	0.00301665
100063657	LOC100063657	CYBRD1	ENSECAG00000000543	18	296.377	129.568	0.989223	0.217096	5.19823e-06	0.00301665
106782058	LOC106782058				39.8835	8.36	1.29367	0.284339	5.37128e-06	0.00301665
100053469	MSI1	MSI1	ENSECAG00000017526	8	100.329	47.811	0.914549	0.202226	6.11398e-06	0.00311796
100067330	TPM1	TPM1	ENSECAG00000014949	1	4761.08	2014.05	1.01315	0.223788	5.97432e-06	0.00311796
100072600	ARHGAP32	ARHGAP32	ENSECAG00000025137	7	1844.34	2207.81	-0.256368	0.0565875	5.88528e-06	0.00311796
100060223	STEAP1		ENSECAG00000023308	4	44.4311	8.858	1.28475	0.286426	7.27589e-06	0.00360743
100049826	PADI4	PADI4	ENSECAG00000011196	2	29.9603	1.964	1.24765	0.282109	9.75349e-06	0.00435225
100053070	ACTN1	ACTN1	ENSECAG00000019476	24	2836.29	1549.36	0.781853	0.176307	9.22363e-06	0.00435225
100065565	PLEKHB1	PLEKHB1	ENSECAG00000001466	7	61.5427	7.181	1.27681	0.288252	9.44593e-06	0.00435225
100069731	NRROS	NRROS	ENSECAG00000000470	19	16.8112	6.271	1.07827	0.243699	9.663e-06	0.00435225
100070541	DUOX1	DUOX1	ENSECAG00000023918	1	1388.65	911.967	0.573992	0.130456	1.08308e-05	0.00471512
100059757	NCAPD2	NCAPD2	ENSECAG00000017796	6	634.262	450.691	0.474519	0.108056	1.12624e-05	0.00478624
100064268	IQGAP3	IQGAP3	ENSECAG00000020111	5	232.833	165.005	0.480322	0.109849	1.22805e-05	0.00496815
100070792	CTNND2	CTNND2	ENSECAG00000010901	21	185.164	58.219	1.16024	0.265117	1.20697e-05	0.00496815
104797052	MIR9051				235.591	157.824	0.548532	0.125573	1.25255e-05	0.00496815
100062304	HOXC13	HOXC13	ENSECAG00000024867	6	546.038	187.583	1.11999	0.257067	1.3197e-05	0.00512072
100009687	HPGD	HPGD	ENSECAG00000005379	2	273.126	72.289	1.19806	0.279036	1.75833e-05	0.00603548
100049984	ZC3H11A	ZC3H11A	ENSECAG00000000042	5	4389.67	5284.37	-0.264443	0.0615584	1.74065e-05	0.00603548
100051466	ACOX1	ACOX1	ENSECAG00000022905	11	17224.7	28371.6	-0.664382	0.154663	1.74155e-05	0.00603548
100055199	MYL9	MYL9	ENSECAG00000007545	22	1020.64	512.1	0.857298	0.199293	1.69499e-05	0.00603548
100066586	KRT42		ENSECAG00000015705	11	116.332	41.895	1.08867	0.253077	1.69472e-05	0.00603548
100070247	FAM105A	OTULINL	ENSECAG00000017059	21	557.108	335.315	0.673277	0.156729	1.74053e-05	0.00603548
100050180	CENPF	CENPF	ENSECAG00000024127	5	575.277	371.47	0.592057	0.138155	1.82357e-05	0.00614132
100050899	ACVR1	ACVR1	ENSECAG00000018902	18	475.55	311.774	0.573413	0.134294	1.9563e-05	0.00633518
100059772	DAGLA	DAGLA	ENSECAG00000020795	12	43.8747	16.956	1.03963	0.243864	2.01561e-05	0.00633518
100062100	LIMK1	LIMK1	ENSECAG00000012497	13	140.218	92.684	0.561221	0.13179	2.0586e-05	0.00633518
100146913	SLC1A5	SLC1A5	ENSECAG00000011637	10	593.27	242.306	1.01308	0.237734	2.03129e-05	0.00633518
111771331	LOC111771331				4.7919	18.072	-1.1947	0.279576	1.92645e-05	0.00633518
100059538	DZIP1	DZIP1	ENSECAG00000021423	17	353.254	237.885	0.542604	0.1279	2.21143e-05	0.00638484
100061177	DNAH10	DNAH10	ENSECAG00000008535	8	118.811	35.995	1.15213	0.271043	2.13091e-05	0.00638484
111767397	LOC111767397	IKZF2	ENSECAG00000032639	6	62.5939	123.705	-0.847367	0.199768	2.21783e-05	0.00638484
111770687	FOXE1	FOXE1	ENSECAG00000028992	25	186.055	68.616	1.06896	0.251973	2.2117e-05	0.00638484
100053762	LIPG	LIPG	ENSECAG00000015140	8	413.461	193.749	0.912203	0.215828	2.37317e-05	0.006418
100059048	NKD1	NKD1	ENSECAG00000015958	3	208	84.505	1.01228	0.23906	2.29165e-05	0.006418
100063334	MFHAS1	MFHAS1	ENSECAG00000003495	27	828.646	407.764	0.870158	0.205842	2.36498e-05	0.006418
100147327	WNK4	WNK4	ENSECAG00000023887	11	177.99	65.141	1.07086	0.253174	2.33959e-05	0.006418
100051828	ZNF618	ZNF618	ENSECAG00000020621	25	269.397	102.392	1.04925	0.248862	2.48449e-05	0.00660442
100054924	DCLK3	DCLK3	ENSECAG00000020294	16	163.302	53.67	1.1163	0.26505	2.53506e-05	0.00660442
100067362	DENND1A	DENND1A	ENSECAG00000022391	25	333.757	235.149	0.484205	0.115146	2.60917e-05	0.00660442
100069692	RHCG	RHCG	ENSECAG00000008418	1	224.325	19.926	1.18831	0.282689	2.62711e-05	0.00660442
111767422	MSANTD3	MSANTD3	ENSECAG00000021233	25	185.829	111.982	0.668359	0.158885	2.59288e-05	0.00660442
100056724	FAM49A	FAM49A	ENSECAG00000014952	15	416.365	114.366	1.16987	0.278715	2.70045e-05	0.00669448
100050465	FZD4	FZD4	ENSECAG00000030065	7	309.764	124.085	1.01588	0.242733	2.84953e-05	0.00696729
100050410	C1H10orf88		ENSECAG00000012505	1	232.242	316.791	-0.43273	0.103797	3.05907e-05	0.00700018
100054482	MYH9	MYH9	ENSECAG00000020716	28	11007.3	8094.93	0.429035	0.102689	2.9406e-05	0.00700018
100056570	TMEM74	TMEM74	ENSECAG00000005498	9	41.0139	16.237	1.01501	0.24338	3.0399e-05	0.00700018
100062393	KIF20A	KIF20A	ENSECAG00000016860	14	380.467	254.977	0.547185	0.131033	2.9678e-05	0.00700018
111771404	PRR18				22.1217	7.762	1.07616	0.258091	3.05034e-05	0.00700018
100061560	KRT6B	KRT6B	ENSECAG00000039058	6	1165.2	360.392	1.13081	0.271634	3.14122e-05	0.00707377
100065259	CAPS	CAPS	ENSECAG00000024097	7	18.9197	37.644	-0.856877	0.205976	3.18146e-05	0.00707377
106782538	C24H14orf132				898.468	401.891	0.940731	0.226245	3.21013e-05	0.00707377
100067842	LOC100067842		ENSECAG00000009766	20	78.8703	13.013	1.20208	0.289481	3.28789e-05	0.00715677
100063319	ADORA2B	ADORA2B	ENSECAG00000008441	11	164.143	81.834	0.857509	0.207433	3.56631e-05	0.00759907
100068108	AFAP1L2	AFAP1L2	ENSECAG00000014979	1	313.449	153.154	0.869128	0.210276	3.57623e-05	0.00759907
100052616	CDCA3	CDCA3	ENSECAG00000014517	6	255.038	178.686	0.493235	0.119711	3.78531e-05	0.00779522
100054764	LOC100054764				10.1472	2.156	1.18016	0.287383	4.01558e-05	0.00779522
100055509	TRPV6	TRPV6	ENSECAG00000022404	4	104.728	27.681	1.15854	0.28178	3.93111e-05	0.00779522
100062585	SLCO5A1	SLCO5A1	ENSECAG00000016284	9	263.842	73.155	1.14917	0.279677	3.97501e-05	0.00779522
100068004	ENTPD3	ENTPD3	ENSECAG00000017628	16	91.1364	38.016	0.982919	0.238631	3.80528e-05	0.00779522
100071491	BTLA	BTLA	ENSECAG00000016436	19	76.1844	24.843	1.10248	0.267868	3.85942e-05	0.00779522
100630242	SPINK8				4.5785	0.695	1.19206	0.289544	3.83791e-05	0.00779522
111770095	LOC111770095				10.9644	2.097	1.18627	0.288879	4.01793e-05	0.00779522
100068816	ASCL4	ASCL4	ENSECAG00000026928	28	43.0626	18.845	0.942802	0.229953	4.13181e-05	0.00792997
100055853	FCAMR				48.4634	24.171	0.842644	0.205728	4.20494e-05	0.00798446
100067351	FGGY	FGGY	ENSECAG00000021368	2	125.894	61.562	0.864383	0.211291	4.29605e-05	0.0080716
100056617	TNFRSF11A	TNFRSF11A	ENSECAG00000014672	8	56.6363	17.186	1.12022	0.274329	4.43633e-05	0.00824835
100054229	TOP2A	TOP2A	ENSECAG00000013053	11	1311.06	934.448	0.468676	0.115079	4.64833e-05	0.00833253
100056348	SOX6	SOX6	ENSECAG00000010880	7	225.605	370.229	-0.654726	0.160834	4.68454e-05	0.00833253
100056459	LYPD6B	LYPD6B	ENSECAG00000013932	18	741.242	955.271	-0.356475	0.0875014	4.62248e-05	0.00833253
100060503	UST	UST	ENSECAG00000021865	31	456.35	692.752	-0.564419	0.138701	4.71503e-05	0.00833253
100061944	FAM198B	GASK1B	ENSECAG00000017227	2	151.797	60.525	1.00454	0.246463	4.5854e-05	0.00833253
100059236	RAB11FIP5	RAB11FIP5	ENSECAG00000007084	15	791.227	383.049	0.872943	0.214855	4.84598e-05	0.00847999
100055800	PMEPA1	PMEPA1	ENSECAG00000018005	22	577.145	323.217	0.741424	0.182656	4.92567e-05	0.00853575
100051266	ITGB6	ITGB6	ENSECAG00000021969	18	762.755	382.015	0.84419	0.208618	5.19699e-05	0.00891934
100051956	CSRP1	CSRP1	ENSECAG00000008944	30	2910.23	1800.55	0.636489	0.157746	5.46289e-05	0.00906671
100053023	RAD51B	RAD51B	ENSECAG00000014132	24	267.302	350.001	-0.379989	0.0941991	5.48605e-05	0.00906671
100061549	HEMK1	HEMK1	ENSECAG00000017136	16	240.714	175.112	0.442179	0.109541	5.42156e-05	0.00906671
100499505	C1H15orf48	C1H15orf48	ENSECAG00000012148	1	1024.46	523.821	0.825529	0.20441	5.37721e-05	0.00906671
100067259	PRKRA	PRKRA	ENSECAG00000024263	18	406.175	603.979	-0.539869	0.133924	5.5503e-05	0.00908875
100055752	RCAN2	RCAN2	ENSECAG00000018543	20	123.644	32.207	1.14232	0.28372	5.66798e-05	0.00911422
100060622	DNMBP	DNMBP	ENSECAG00000010813	1	2272.73	3122.08	-0.441129	0.109552	5.65734e-05	0.00911422
100060884	FAM167A	FAM167A	ENSECAG00000017897	2	1316.76	604.724	0.909965	0.226351	5.81628e-05	0.00926918
100033897	GAPDH	GAPDH	ENSECAG00000022051	6	14910.9	11314.6	0.386859	0.0964498	6.04662e-05	0.00944644
100054915	EGFL6	EGFL6	ENSECAG00000009218	X	94.688	42.737	0.918188	0.229044	6.10303e-05	0.00944644
100067188	ZBTB43	ZBTB43	ENSECAG00000013239	25	785.832	1043.59	-0.396815	0.0990207	6.13921e-05	0.00944644
102149432	RNF182	RNF182	ENSECAG00000002548	20	45.0527	16.679	1.03363	0.257829	6.0984e-05	0.00944644
100072786	TCF7	TCF7	ENSECAG00000008098	14	432.351	218.469	0.833452	0.208195	6.24818e-05	0.00953194
100054242	NRIP1	NRIP1	ENSECAG00000004762	26	1573.44	2140.12	-0.427987	0.107143	6.4821e-05	0.009805
100053692	PDE11A		ENSECAG00000004445	18	12.9884	4.516	1.04574	0.26228	6.68788e-05	0.0100313
102147915	LY6G6D	LY6G6D	ENSECAG00000019886	20	1496.17	284.037	1.15363	0.289546	6.76916e-05	0.0100686
100069605	DNAJC6	DNAJC6	ENSECAG00000016430	5	281.269	80.125	1.11578	0.280479	6.94567e-05	0.0102457
100056889	LTBP2	LTBP2	ENSECAG00000018631	24	726.542	427.224	0.689046	0.173573	7.19395e-05	0.0104524
100071197	SCN4B	SCN4B	ENSECAG00000021370	7	46.3823	20.115	0.93751	0.236179	7.20288e-05	0.0104524
100049879	PYCR1	PYCR1	ENSECAG00000008836	11	197.668	73.549	1.02694	0.258966	7.32287e-05	0.0104565
100072695	COL13A1	COL13A1	ENSECAG00000018359	1	5.4451	20.343	-1.1235	0.283271	7.30439e-05	0.0104565
100058880	MSX2	MSX2	ENSECAG00000011749	14	402.941	152.179	1.01832	0.257625	7.72728e-05	0.0108602
100068668	LAP3	LAP3	ENSECAG00000018272	3	3417.74	1286.56	1.0204	0.258108	7.70495e-05	0.0108602
100070909	NR1I2	NR1I2	ENSECAG00000008728	19	59.5343	103.326	-0.705268	0.178717	7.93756e-05	0.0110686
100033920	PAPPA	PAPPA	ENSECAG00000023026	25	298.863	160.72	0.774224	0.196471	8.12589e-05	0.0110789
100051411	ANGPTL7	ANGPTL7	ENSECAG00000010887	2	17.8413	3.466	1.14061	0.289458	8.13117e-05	0.0110789
100064049	BUB1	BUB1	ENSECAG00000017103	15	242.165	170.776	0.481412	0.122074	8.02636e-05	0.0110789
100053153	MAP3K20		ENSECAG00000000477	18	2106.63	1419.14	0.536393	0.136239	8.24576e-05	0.0111499
102147817	SYNPO	SYNPO	ENSECAG00000017352	14	1436.65	857.524	0.672387	0.170965	8.39255e-05	0.0112631
111774162	CNN2	CNN2	ENSECAG00000032097	7	745.157	373.423	0.835195	0.213146	8.91361e-05	0.0118731
100065226	TRIM33	TRIM33	ENSECAG00000021249	5	1424.16	1666.84	-0.224533	0.0573624	9.06696e-05	0.0119879
100066978	CALHM5				840.342	322.789	1.00436	0.25698	9.29413e-05	0.0120211
100067031	EBF4	EBF4	ENSECAG00000010003	22	36.7375	17.095	0.890626	0.227689	9.16923e-05	0.0120211
100071076	PLB1	PLB1	ENSECAG00000018663	15	270.685	73.848	1.10843	0.283556	9.26603e-05	0.0120211
100070269	MARCKSL1	MARCKSL1	ENSECAG00000040546	2	746.292	367.927	0.846209	0.21722	9.79429e-05	0.0125769
100058284	STBD1	STBD1	ENSECAG00000029043	3	221.057	70.108	1.07213	0.275499	9.95873e-05	0.0126066
100630236	SMIM3	SMIM3	ENSECAG00000031886	14	77.8291	21.3	1.10315	0.283437	9.94035e-05	0.0126066
100061422	KRT84	KRT84	ENSECAG00000001908	6	4568.37	215.021	1.04562	0.268961	0.000101235	0.0126359
100069445	PROCR	PROCR	ENSECAG00000024428	22	462.41	143.457	1.07779	0.277129	0.000100606	0.0126359
100063876	LOC100063876				13.5491	4.778	1.02854	0.26477	0.00010247	0.0127013
100033972	RNASE10	RNASE10	ENSECAG00000001454	1	21.6073	6.313	1.08296	0.279486	0.000106692	0.0130186
100051349	PGF	PGF	ENSECAG00000031273	24	18.4058	1.766	1.1216	0.289545	0.000107218	0.0130186
100052221	ERCC6L	ERCC6L	ENSECAG00000002513	X	103.7	73.292	0.484285	0.124991	0.000106811	0.0130186
100051150	CCND2	CCND2	ENSECAG00000012663	6	580.148	234.262	0.973352	0.251926	0.000111705	0.0133615
100051531	SLC38A5	SLC38A5	ENSECAG00000006306	X	70.0659	33.843	0.856943	0.22204	0.000113662	0.0133615
100061595	KRT6A	KRT6B	ENSECAG00000039058	6	3908.9	1549.23	0.982311	0.254647	0.000114533	0.0133615
100063496	SEC62	SEC62	ENSECAG00000017105	19	3762.11	5208.36	-0.449603	0.116354	0.000111507	0.0133615
100630685	RAMP2	RAMP2	ENSECAG00000007412	11	31.138	14.631	0.867966	0.224958	0.000114156	0.0133615
111768801	IL25	IL25	ENSECAG00000018920	1	38.5529	14.12	1.01601	0.263301	0.000113975	0.0133615
111774236	CLMP		ENSECAG00000032864	7	99.4626	48.68	0.848534	0.220126	0.000115843	0.0134266
100050929	DLG2	DLG2	ENSECAG00000013426	7	892.199	1329.93	-0.540016	0.140206	0.000117353	0.0134271
100056017	WNT5B	WNT5B	ENSECAG00000016516	6	54.7291	20.146	1.01186	0.262698	0.000117245	0.0134271
100058583	SMTN	SMTN	ENSECAG00000017371	8	691.694	400.508	0.699829	0.182437	0.000125057	0.0142175
106782630	LOC106782630				5.2651	0.793	1.10593	0.288812	0.000128542	0.0145212
100034143	PTGES	PTGES	ENSECAG00000000943	25	36.3515	15.71	0.935356	0.244804	0.000132998	0.0148367
100059320	C1QL4	C1QL4	ENSECAG00000005475	6	8.5149	1.346	1.10213	0.288361	0.000132348	0.0148367
100067214	TGM6	TGM6	ENSECAG00000019808	22	491.742	70.096	1.09085	0.285957	0.000136336	0.0151146
100071401	LOC100071401				2164.75	1532.05	0.474499	0.124517	0.000138564	0.0152669
100054768	CNN1	CNN1	ENSECAG00000014489	7	63.1709	18.71	1.06983	0.280924	0.000139947	0.0153247
100063423	ARIH1	ARIH1	ENSECAG00000019466	1	2032.75	2615.97	-0.354011	0.0930515	0.000142112	0.0154668
100052297	KLC2	KLC2	ENSECAG00000008028	12	287.577	180.516	0.614824	0.161877	0.00014582	0.015561
100056836	TRIB2	TRIB2	ENSECAG00000010405	15	78.9133	42.064	0.770839	0.203013	0.000146465	0.015561
100071097	UPK1B	UPK1B	ENSECAG00000019042	19	34.9994	9.75	0.918792	0.241795	0.000144769	0.015561
100629131	LIF	LIF	ENSECAG00000030554	8	47.14	29.424	0.623472	0.164143	0.000145669	0.015561
100070714	TOX2	TOX2	ENSECAG00000011396	22	12.7632	4.347	1.0199	0.268782	0.000147929	0.0156236
106783476	LOC106783476				8.2781	2.259	1.07261	0.283197	0.000152164	0.0158829
111769285	SOX4				659.776	400.985	0.647785	0.171	0.000151732	0.0158829
100052912	ATP12A	ATP12A	ENSECAG00000017460	17	2284.5	1035.2	0.897246	0.237121	0.000154378	0.0160203
100147460	RORA	RORA	ENSECAG00000016384	1	6155.33	9730.25	-0.605424	0.160373	0.000159949	0.0165025
100072764	UNC5B	UNC5B	ENSECAG00000009792	1	2217.24	867.732	0.976134	0.258901	0.000163052	0.0167259
100057722	TNIK	TNIK	ENSECAG00000018307	19	290.591	103.336	1.01269	0.269266	0.000169279	0.0171868
100065829	DSC2	DSC2	ENSECAG00000007761	8	3255.26	1740.26	0.770571	0.204904	0.000169471	0.0171868
100057451	AUNIP				44.9412	30.315	0.543961	0.144756	0.000171427	0.017287
100053232	TMEM64	TMEM64	ENSECAG00000008174	9	268.302	377.64	-0.46955	0.125042	0.00017324	0.0173176
100062902	ATP8A1	ATP8A1	ENSECAG00000022873	3	405.101	662.32	-0.640763	0.170664	0.00017367	0.0173176
100053354	BCAS1	BCAS1	ENSECAG00000013155	22	101.418	43.938	0.91927	0.245163	0.000177093	0.0174637
100055265	RAB31	RAB31	ENSECAG00000006886	8	519.637	330.992	0.596512	0.159053	0.000176551	0.0174637
100057687	GPR157	GPR157	ENSECAG00000021673	2	368.433	290.765	0.331414	0.0886719	0.000185834	0.0177369
100059472	VWF	VWF	ENSECAG00000010778	6	31.6683	10.392	1.03117	0.27558	0.000182684	0.0177369
100059687	FMNL3	FMNL3	ENSECAG00000005957	6	278.521	134.338	0.849058	0.227333	0.000187813	0.0177369
100059705	TAOK1	TAOK1	ENSECAG00000005213	11	1927.43	2380.99	-0.298896	0.0800045	0.000186976	0.0177369
100062817	TTC7B	TTC7B	ENSECAG00000012842	24	40.4568	20.868	0.796375	0.212724	0.000181332	0.0177369
100066476	SERPING1	SERPING1	ENSECAG00000010963	12	268.318	166.467	0.624577	0.167079	0.000185335	0.0177369
100066938	HS3ST5	HS3ST5	ENSECAG00000018033	10	32.4738	76.586	-0.935107	0.250171	0.000185584	0.0177369
111772925	LOC111772925				685.627	1198.68	-0.708113	0.189356	0.000184318	0.0177369
100059419	TENM2	TENM2	ENSECAG00000024454	14	1643.99	700.761	0.927776	0.248691	0.000190999	0.0179428
100072208	SENP7	SENP7	ENSECAG00000011448	19	320.043	431.533	-0.414578	0.111184	0.000192425	0.0179822
100034051	ARG2	ARG2	ENSECAG00000016534	24	46.3322	27.859	0.656063	0.176081	0.000194604	0.0180911
100050421	NDE1	NDE1	ENSECAG00000008991	13	3103.81	2238.25	0.450038	0.120944	0.000198403	0.0182541
100051497	ZBTB41	ZBTB41	ENSECAG00000009858	30	967.585	1221.91	-0.328125	0.0881542	0.000197518	0.0182541
100060510	CUX1	CUX1	ENSECAG00000022645	13	1393.06	865.193	0.623572	0.167771	0.000201761	0.0182804
100064419	NES	NES	ENSECAG00000016987	5	128.195	55.603	0.915132	0.246139	0.000200848	0.0182804
100070275	BMPER	BMPER	ENSECAG00000008055	4	18.5376	5.296	1.05332	0.283271	0.000200488	0.0182804
100054043	C1QTNF3		ENSECAG00000022273	21	30.3349	4.652	1.064	0.286532	0.000204516	0.0184364
100050567	ERO1B	ERO1B	ENSECAG00000008935	1	180.448	245.616	-0.429477	0.115715	0.000206017	0.0184784
100033868	MAOB	MAOB	ENSECAG00000000132	X	13.9773	33.201	-0.940389	0.253629	0.000209125	0.018485
100053506	ZDHHC2	ZDHHC2	ENSECAG00000014490	27	465.891	794.081	-0.681698	0.183925	0.000210234	0.018485
100056230	S100A2				8027.76	2964.64	0.990393	0.267207	0.000210174	0.018485
100066240	KDM1B	KDM1B	ENSECAG00000000331	20	604.917	825.136	-0.42826	0.115458	0.000207906	0.018485
100055430	IER3	IER3	ENSECAG00000017157	20	836.679	461.847	0.738742	0.199395	0.000211456	0.0185013
100059537	LOC100059537	ATP8A2	ENSECAG00000017268	17	153.765	41.685	1.05999	0.286316	0.00021375	0.0186008
111770998	LOC111770998				16.3084	3.122	1.07067	0.289284	0.000214677	0.0186008
100051228	NDC80	NDC80	ENSECAG00000008827	8	227.055	158.981	0.483537	0.131042	0.000224301	0.0186212
100051723	OSBPL1A	OSBPL1A	ENSECAG00000015182	8	2046.66	3205.57	-0.592942	0.160563	0.000221709	0.0186212
100053496	HOXD9	HOXD9	ENSECAG00000021845	18	51.1284	84.59	-0.656775	0.177712	0.000219261	0.0186212
100055200	DDHD1	DDHD1	ENSECAG00000014712	24	850.868	1281.89	-0.549294	0.148686	0.00022048	0.0186212
100060983	MORN4	MORN4	ENSECAG00000008658	1	366.22	523.594	-0.488119	0.132229	0.00022296	0.0186212
100061886	KRT79	KRT79	ENSECAG00000021660	6	20191.6	9988.57	0.827909	0.224349	0.000224019	0.0186212
100062526	SYT7	SYT7	ENSECAG00000020657	12	110.759	48.781	0.904238	0.244509	0.000217151	0.0186212
100062989	NPTX2	NPTX2	ENSECAG00000012370	13	20.3947	35.121	-1.05094	0.284294	0.000218459	0.0186212
100073070	ARHGAP18	ARHGAP18	ENSECAG00000024764	10	466.747	249.203	0.767209	0.207388	0.000216123	0.0186212
100055196	AGO4	AGO4	ENSECAG00000024686	2	2454.39	3570.49	-0.508131	0.137908	0.000229093	0.0188437
100069681	TICRR	TICRR	ENSECAG00000021453	1	124.093	76.18	0.636455	0.172695	0.000228324	0.0188437
111771394	SAMD5				226.68	77.47	1.01103	0.274559	0.000231075	0.0189196
100050499	DGKZ	DGKZ	ENSECAG00000018796	12	1095.61	841.222	0.368947	0.100603	0.000245057	0.019206
100051825	RHOJ	RHOJ	ENSECAG00000003386	24	155.691	87.357	0.718777	0.196364	0.000251791	0.019206
100053468	LOC100053468		ENSECAG00000000612	8	270.162	148.089	0.742825	0.202412	0.000242683	0.019206
100053648	TPX2	TPX2	ENSECAG00000018476	22	689.901	525.144	0.381673	0.104202	0.000249473	0.019206
100055699	SHC4	SHC4	ENSECAG00000015163	1	78.0605	38.447	0.826558	0.225069	0.000240216	0.019206
100056562	ZNF800	ZNF800	ENSECAG00000019340	4	834.364	1108.06	-0.394823	0.1075	0.000239939	0.019206
100059120	SLC1A1	SLC1A1	ENSECAG00000010935	23	1898.39	2852.75	-0.545909	0.149006	0.000248631	0.019206
100060814	CWH43	CWH43	ENSECAG00000024870	3	162.117	44.665	1.04836	0.286283	0.000250266	0.019206
100061813	PDZRN3	PDZRN3	ENSECAG00000014864	16	2102.54	828.69	0.957113	0.261311	0.000249531	0.019206
100066898	KRT33A	KRT33A	ENSECAG00000015178	11	9021.98	1275.08	1.04117	0.28408	0.000247293	0.019206
100070818	PFKP	PFKP	ENSECAG00000020055	29	2228.1	1557.24	0.488154	0.133233	0.000248402	0.019206
100071801	TSPAN33	TSPAN33	ENSECAG00000019800	4	75.4163	33.475	0.894208	0.243489	0.000240211	0.019206
100146798	AP3B2	AP3B2	ENSECAG00000019658	1	11.6654	4.445	0.958015	0.260676	0.000237744	0.019206
100147191	PLEKHG2	PLEKHG2	ENSECAG00000020069	10	95.378	41.056	0.913291	0.248448	0.000236935	0.019206
111769168	ATXN1				217.749	125.075	0.701819	0.191675	0.00025074	0.019206
111770613	LOC111770613				24.2366	8.532	0.993495	0.270934	0.00024549	0.019206
100050382	SLC45A3	SLC45A3	ENSECAG00000009273	5	755.737	272.135	0.990242	0.270936	0.000257292	0.0193772
100055048	MKI67		ENSECAG00000036105	1	974.35	670.974	0.505786	0.13838	0.000257137	0.0193772
100058811	GYG1	GYG1	ENSECAG00000023192	16	760.939	412.445	0.752048	0.205739	0.000256832	0.0193772
100052453	SLC7A8	SLC7A8	ENSECAG00000013723	1	2659.23	844.516	1.02409	0.280307	0.000258735	0.019404
100067790	HIVEP3	HIVEP3	ENSECAG00000018490	2	51.8514	20.25	0.959929	0.263035	0.00026282	0.0195461
106781889	LOC106781889				13.4129	3.473	1.04776	0.287076	0.000262466	0.0195461
100064294	NIPSNAP1	NIPSNAP1	ENSECAG00000021731	8	1024.13	1585.37	-0.578822	0.158937	0.000270716	0.0200498
100051445	SERPINB11	SERPINB11	ENSECAG00000024183	8	71.941	21.196	1.03257	0.284183	0.00027965	0.0206259
100065970	FHL5	FHL5	ENSECAG00000023174	10	19.2852	32.423	-0.663582	0.182705	0.000281239	0.0206578
100050036	VDAC3	VDAC3	ENSECAG00000000438	27	373.75	255.129	0.514335	0.141724	0.000284376	0.0207109
100629949	HOXD8	HOXD8	ENSECAG00000021980	18	365.957	541.226	-0.526933	0.145234	0.000285443	0.0207109
100630085	HRCT1	HRCT1	ENSECAG00000004027	25	7.9887	1.818	1.04894	0.289106	0.000285375	0.0207109
100034176	TF	TF	ENSECAG00000017555	16	163.696	24.499	1.03122	0.284774	0.000293275	0.0209154
100050854	SYTL2	SYTL2	ENSECAG00000006803	7	832.968	229.494	1.03905	0.286783	0.000291056	0.0209154
100056858	ZCCHC2	ZCCHC2	ENSECAG00000014990	8	830.738	1140	-0.435856	0.120363	0.000293255	0.0209154
100059196	TBC1D8	TBC1D8	ENSECAG00000012024	15	628.633	784.036	-0.309702	0.0855429	0.000294121	0.0209154
100066350	MDFI	MDFI	ENSECAG00000014590	20	80.2519	33.422	0.924276	0.255271	0.000293732	0.0209154
100051725	SULF1	SULF1	ENSECAG00000016927	9	98.1898	42.162	0.906053	0.250572	0.000299259	0.0210887
100069699	WIPF3	WIPF3	ENSECAG00000022875	4	3.8342	0.563	1.03891	0.287319	0.000299329	0.0210887
102149880	LOC102149880				73.4184	6.604	0.991722	0.274319	0.000300103	0.0210887
100055648	KIF4A	KIF4A	ENSECAG00000010859	X	259.743	197.235	0.386802	0.107059	0.000302703	0.0211053
100060678	FAM78B	FAM78B	ENSECAG00000004085	5	3.2042	9.028	-0.988436	0.273534	0.000302001	0.0211053
102150246	LOC102150246				10.3827	1.467	1.02745	0.284912	0.000310725	0.0215803
100062982	PPP1R3B	PPP1R3B	ENSECAG00000011086	27	566.368	250.784	0.890754	0.247277	0.000315476	0.0218253
100051283	40787	SEPT11	ENSECAG00000005768	3	761.015	423.327	0.725939	0.201709	0.000319522	0.0219474
100053845	CTPS1	CTPS1	ENSECAG00000010772	2	943.737	639.212	0.524012	0.145608	0.0003197	0.0219474
100067256	LOC100067256		ENSECAG00000035969	11	138.288	12.544	0.985673	0.273971	0.000321014	0.0219532
100066819	OSMR	OSMR	ENSECAG00000019438	21	343.85	190.217	0.730916	0.203334	0.000324825	0.022129
100034072	VDR	VDR	ENSECAG00000015822	6	2469.02	1450.88	0.674423	0.188302	0.000341494	0.0222962
100049968	FERMT2	FERMT2	ENSECAG00000020305	24	458.812	266.827	0.683735	0.190977	0.000343338	0.0222962
100050295	SERPINB6	SERPINB6	ENSECAG00000015966	20	653.738	384.431	0.674332	0.187953	0.000333522	0.0222962
100055763	TMEM168	TMEM168	ENSECAG00000021172	4	1450.6	1741.14	-0.25865	0.0721682	0.00033838	0.0222962
100056978	SLC6A12	SLC6A12	ENSECAG00000036638	6	131.397	45.926	0.98469	0.275102	0.000344437	0.0222962
100060435	TGFBR3	TGFBR3	ENSECAG00000019700	5	1306.44	2307.47	-0.709896	0.198052	0.000337866	0.0222962
100062790	KRT7	KRT7	ENSECAG00000020216	6	175.698	81.527	0.861027	0.239891	0.000331639	0.0222962
100062985	KRT85	KRT85	ENSECAG00000023378	6	15647.9	2811.88	1.03115	0.28757	0.000336113	0.0222962
100066490	MTX2	MTX2	ENSECAG00000022464	18	458.242	589.556	-0.350346	0.0976491	0.000333469	0.0222962
100069825	NCS1	NCS1	ENSECAG00000023051	25	431.957	305.282	0.472786	0.132026	0.000342264	0.0222962
100070647	ARHGAP10	ARHGAP10	ENSECAG00000016629	2	1013	1416.94	-0.459652	0.128426	0.000344768	0.0222962
100072180	SSH2	SSH2	ENSECAG00000015172	11	504.681	783.816	-0.581104	0.16236	0.000344757	0.0222962
100072657	STOX1	STOX1	ENSECAG00000022300	1	66.5893	29.473	0.88887	0.247668	0.000331998	0.0222962
111773987	LOC111773987				6.1996	0.56	0.993199	0.277185	0.000339466	0.0222962
100057621	KIF18A	KIF18A	ENSECAG00000016155	7	211.751	154.248	0.437868	0.122387	0.000346602	0.0223339
100034048	BMP4	BMP4	ENSECAG00000017676	24	189.548	297.02	-0.58945	0.164834	0.000348872	0.0223941
100058940	LOC100058940		ENSECAG00000010752	6	131.979	77.089	0.676757	0.189295	0.000350044	0.0223941
100063974	MEX3A	MEX3A	ENSECAG00000007279	5	133.645	66.331	0.813933	0.227747	0.000351773	0.0224243
100073212	SLCO4C1	SLCO4C1	ENSECAG00000009100	14	154.049	84.117	0.73883	0.206819	0.000353782	0.0224721
100059109	FOXN1	FOXN1	ENSECAG00000010691	11	1274.93	785.934	0.626355	0.175532	0.000359278	0.0227403
100063997	BAMBI	BAMBI	ENSECAG00000003193	29	610.973	161.518	1.02775	0.288243	0.000363068	0.0228989
100064366	KCNMA1	KCNMA1	ENSECAG00000010713	1	44.6195	21.203	0.839251	0.235466	0.000364941	0.022936
100065847	RASSF2	RASSF2	ENSECAG00000023596	22	458.922	266.309	0.68471	0.192372	0.000371842	0.0232877
100050044	THBS2	THBS2	ENSECAG00000021122	31	2206.11	1042.03	0.84731	0.238165	0.000374171	0.023319
100061936	RABGEF1	RABGEF1	ENSECAG00000017750	13	1044.81	1449.94	-0.449224	0.126289	0.000374954	0.023319
100058079	DCUN1D3	DCUN1D3	ENSECAG00000018014	13	794.634	1065.69	-0.406733	0.114374	0.000376311	0.0233221
100055241	CTNNB1	CTNNB1	ENSECAG00000006949	16	10436.6	8038.6	0.364416	0.102569	0.000381012	0.0234506
100063560	PRRC1	PRRC1	ENSECAG00000024659	14	942.837	1223.39	-0.364549	0.102598	0.00038062	0.0234506
100052163	PCYT1B	PCYT1B	ENSECAG00000009444	X	173.429	83.46	0.833443	0.234739	0.000384482	0.0235829
100061031	RGCC	RGCC	ENSECAG00000013151	17	173.378	288.344	-0.651475	0.183555	0.000386388	0.0236186
100070579	EMILIN3	EMILIN3	ENSECAG00000010749	22	52.6482	25.961	0.813971	0.229518	0.000390474	0.023787
100061213	ALDH18A1	ALDH18A1	ENSECAG00000016847	1	620.753	376.893	0.64072	0.180751	0.000392958	0.0238569
100071737	IMPDH1	IMPDH1	ENSECAG00000015391	4	533.439	336.181	0.602258	0.17003	0.000396988	0.0240198
100050747	GPD2	GPD2	ENSECAG00000018290	18	643.809	912.766	-0.47514	0.134222	0.000400194	0.024132
100050842	SNAI3	SNAI3	ENSECAG00000012131	3	25.0598	4.828	1.02029	0.288446	0.000404383	0.0241399
100055728	CRNN	CRNN	ENSECAG00000017658	5	469.493	310.587	0.953524	0.269447	0.00040193	0.0241399
102150333	LOC102150333				0.4101	5.149	-0.955105	0.27001	0.000404245	0.0241399
100059412	SLC35F3	SLC35F3	ENSECAG00000007284	1	175.626	275.633	-0.589963	0.166907	0.000408256	0.0242092
100072214	PHYHIPL	PHYHIPL	ENSECAG00000019566	1	64.8727	23.329	0.968405	0.273933	0.000407494	0.0242092
100034172	CLU	CLU	ENSECAG00000007010	2	1244.51	614.602	0.815133	0.230723	0.000410941	0.0242573
100058356	PDLIM7	PDLIM7	ENSECAG00000022511	14	772.62	335.074	0.893184	0.252916	0.000413145	0.0242573
100070091	BPI	BPI	ENSECAG00000022085	22	8.8128	2.264	1.01787	0.288183	0.000412372	0.0242573
100057467	TMEM35A	TMEM35A	ENSECAG00000005154	X	24.9586	8.732	0.973832	0.275827	0.000414642	0.0242654
100053686	LOC100053686				1410.76	159.258	0.97713	0.27709	0.00042126	0.0243109
100054894	PECR	PECR	ENSECAG00000013131	6	40.3182	10.171	1.01957	0.288992	0.000418663	0.0243109
100064967	PRSS53	PRSS53	ENSECAG00000024871	13	218.072	103.727	0.83896	0.237873	0.000420416	0.0243109
100071031	ZDHHC18	ZDHHC18	ENSECAG00000015839	2	168.646	88.588	0.769098	0.218135	0.000422229	0.0243109
111768353	TMEM158	TMEM158	ENSECAG00000032623	16	23.0477	11.973	0.776274	0.220122	0.000420981	0.0243109
100066947	HAS3	HAS3	ENSECAG00000035324	3	1012.77	570.043	0.711818	0.20201	0.000425597	0.0243477
100072938	LEF1	LEF1	ENSECAG00000019975	2	284.9	100.396	0.972311	0.275893	0.000424713	0.0243477
100055617	CENPA	CENPA	ENSECAG00000016271	15	154.49	112.572	0.436379	0.124	0.000432864	0.0246843
100051413	PRRT1	PRRT1	ENSECAG00000011024	20	41.2617	9.604	1.01782	0.289536	0.000439164	0.0249638
100068106	CALD1	CALD1	ENSECAG00000006844	4	5053.35	3203.85	0.595089	0.169538	0.000447993	0.0253849
102151038	DUOXA1	DUOXA1	ENSECAG00000009034	1	493.098	309.03	0.608026	0.173338	0.000451922	0.0255264
100052905	SYT12	SYT12	ENSECAG00000025014	12	410.082	215.118	0.768475	0.219245	0.00045643	0.0256189
111774867	LOC111774867	RF00599	ENSECAG00000025584	8	0.9227	4.103	-1.01484	0.289494	0.000455616	0.0256189
100062708	MYH10	MYH10	ENSECAG00000016147	11	201.694	96.276	0.83325	0.238224	0.000469186	0.0262524
111772825	NKX1-2	NKX1-2	ENSECAG00000039629	1	6.1223	1.407	1.01185	0.289497	0.000473668	0.0264203
100054156	RASL11B	RASL11B	ENSECAG00000003789	3	136.623	57.868	0.898502	0.257212	0.000477195	0.0264805
100057072	ALDH1A3	ALDH1A3	ENSECAG00000008871	1	531.989	263.617	0.808733	0.231559	0.000478404	0.0264805
100062641	TRPC4	TRPC4	ENSECAG00000024910	17	104.084	219.466	-0.838837	0.240208	0.000479198	0.0264805
100063778	ATF7IP	ATF7IP	ENSECAG00000008029	6	1486.74	1883.58	-0.332074	0.0951471	0.000482815	0.0265981
100053658	TSPAN5	TSPAN5	ENSECAG00000014022	3	158.888	102.473	0.572939	0.164497	0.000495895	0.0268143
100053660	KLHL7	KLHL7	ENSECAG00000010574	4	551.458	694.602	-0.324191	0.0930869	0.000496439	0.0268143
100057963	FLNB	FLNB	ENSECAG00000015849	16	4633.76	3485	0.394754	0.113362	0.000497256	0.0268143
100060219	FGF5	FGF5	ENSECAG00000015710	3	37.5796	10.138	1.00375	0.288196	0.00049609	0.0268143
100061173	SERPINC1	SERPINC1	ENSECAG00000014493	5	4.1508	0.318	0.957379	0.274823	0.000494689	0.0268143
100062187	COL8A1	COL8A1	ENSECAG00000019508	19	39.6876	17.067	0.887334	0.254487	0.000488925	0.0268143
100629863	LOC100629863				4.4649	0.689	0.998513	0.286519	0.000492163	0.0268143
100070669	SRSF6	SRSF6	ENSECAG00000023932	22	2918.57	3507.81	-0.26067	0.0749085	0.000501702	0.0269725
100050179	CNTN2	CNTN2	ENSECAG00000017600	5	33.1314	12.277	0.945846	0.271903	0.000504006	0.027015
100054792	DUSP22	DUSP22	ENSECAG00000014558	20	1466.9	1902.75	-0.362958	0.104424	0.000509348	0.0271423
100067287	PTK7	PTK7	ENSECAG00000011101	20	1495.95	1041.77	0.488738	0.140614	0.000509422	0.0271423
100054704	DCK	DCK	ENSECAG00000021782	3	450.882	597.483	-0.39095	0.112667	0.000520523	0.0274876
100055395	CMTM5	CMTM5	ENSECAG00000019773	1	14.3894	6.345	0.880147	0.253749	0.000523222	0.0274876
100055741	FBN1	FBN1	ENSECAG00000018455	1	81.8737	26.945	0.976413	0.281437	0.000521658	0.0274876
100061313	ACVRL1	ACVRL1	ENSECAG00000009133	6	111.108	58.679	0.7595	0.218779	0.000517486	0.0274876
100070650	GPR141	GPR141	ENSECAG00000002370	4	80.4655	44.786	0.713245	0.205642	0.000523602	0.0274876
100073220	RGMB	RGMB	ENSECAG00000018369	14	2366.05	3289.14	-0.450163	0.130014	0.000535317	0.0280201
100033989	DEFB4B	DEFB4B	ENSECAG00000007755	27	332.356	106.381	0.980119	0.283239	0.000539384	0.0280684
100066876	KRT33B	KRT33B	ENSECAG00000013448	11	1784.71	268.64	0.978052	0.282617	0.00053877	0.0280684
102148188	LOC102148188				39.1695	90.73	-0.888743	0.257178	0.000548773	0.028474
100067886	ITGA4	ITGA4	ENSECAG00000010500	18	25.4651	13.253	0.767573	0.222451	0.000559509	0.0289469
100052872	GAS2L3	GAS2L3	ENSECAG00000010371	28	156.318	111.081	0.465687	0.135004	0.000561759	0.0289793
100061976	KAT2B	KAT2B	ENSECAG00000013925	16	1475.94	1852.95	-0.319275	0.0926082	0.000565609	0.0290938
100054388	NIPAL1	NIPAL1	ENSECAG00000019455	3	3281.74	4511.99	-0.436225	0.12659	0.000568984	0.0290997
100063050	KRT82	KRT82	ENSECAG00000007842	6	1619.4	430.746	0.995614	0.288902	0.000568541	0.0290997
100050608	SLC22A2	SLC22A2	ENSECAG00000021017	31	42.2833	11.09	0.993954	0.288977	0.000582661	0.0295854
100052192	CSGALNACT1	CSGALNACT1	ENSECAG00000017912	27	249.606	129.638	0.769751	0.223817	0.000583454	0.0295854
100071750	MYO1D	MYO1D	ENSECAG00000009709	11	1206.84	880.896	0.431424	0.125402	0.000581016	0.0295854
100052754	KIF2C	KIF2C	ENSECAG00000019038	2	225.208	158.089	0.480219	0.139719	0.000588126	0.0296789
100061863	STX1A	STX1A	ENSECAG00000023810	13	76.0471	26.429	0.957681	0.278674	0.000589144	0.0296789
111772156	LOC111772156				861.59	134.206	0.972569	0.283049	0.000590286	0.0296789
100063889	KIAA1109	KIAA1109	ENSECAG00000017899	2	2318.06	3105.13	-0.403432	0.11744	0.000592104	0.0296867
100062583	APOA1	APOA1	ENSECAG00000009752	7	24.5081	6.406	0.991895	0.288866	0.000595296	0.0297631
100055982	FAM129A	FAM129A	ENSECAG00000007385	5	511.002	240.835	0.834897	0.243271	0.000599245	0.0298769
111772995	LOC111772995		ENSECAG00000015328	3	9.5293	2.131	0.992224	0.28951	0.000609714	0.0303142
111772400	CD52	CD52	ENSECAG00000009733	2	29.8689	14.75	0.801306	0.233889	0.000612508	0.0303685
100068529	DBN1	DBN1	ENSECAG00000010616	14	497.377	255.729	0.776446	0.226713	0.000615248	0.0304198
100066198	TBXAS1	TBXAS1	ENSECAG00000017160	4	13.7035	3.543	0.989443	0.289073	0.000619774	0.0305224
100068742	UNC5A	UNC5A	ENSECAG00000007408	14	51.6967	25.806	0.790636	0.231106	0.000623694	0.0305224
100070872	GPR156	GPR156	ENSECAG00000024669	19	28.6449	6.259	0.989047	0.28912	0.000624162	0.0305224
100071457	CLIC4	CLIC4	ENSECAG00000016168	2	4273.17	2569.18	0.645327	0.188588	0.000621873	0.0305224
100052294	OTOP2	OTOP2	ENSECAG00000019575	11	17.9597	3.004	0.975736	0.285326	0.000626854	0.0305703
100051514	RGS16	RGS16	ENSECAG00000036440	5	184.412	74.17	0.909475	0.26619	0.000634002	0.0308346
100054480	ALDOB	ALDOB	ENSECAG00000015932	25	7.661	1.99	0.986265	0.288746	0.00063621	0.0308548
100063073	SLC7A1	SLC7A1	ENSECAG00000015413	17	1763.31	991.576	0.705885	0.206703	0.000637875	0.0308548
100033877	COL1A1	COL1A1	ENSECAG00000013693	11	221.906	73.032	0.963609	0.282698	0.00065295	0.0314986
100059367	MYL6B	MYL6B	ENSECAG00000018230	6	141.221	76.147	0.739791	0.217178	0.000658315	0.0316719
100033895	FABP3	FABP3	ENSECAG00000024852	2	51.5384	13.284	0.984998	0.289315	0.000662638	0.0317941
100062325	FAM53C	FAM53C	ENSECAG00000001645	14	687.751	560.838	0.28764	0.0845504	0.000668949	0.0320109
100066701	KRT36	KRT36	ENSECAG00000004999	11	305.918	68.808	0.983244	0.289198	0.000674107	0.0321715
100072588	APEX1	APEX1	ENSECAG00000022325	1	1468.49	1256.98	0.221536	0.0651769	0.000676346	0.0321923
100630543	LOC100630543		ENSECAG00000038313	3	2047.49	1417.19	0.494778	0.145622	0.000679607	0.0322615
100630653	LOC100630653		ENSECAG00000028889	3	106.196	39.097	0.935076	0.275307	0.000682585	0.0322913
102147830	LOC102147830				22.6488	8.14	0.937454	0.276049	0.000683855	0.0322913
100066856	KRT34	KRT34	ENSECAG00000001081	11	3604.73	556.585	0.957013	0.282149	0.000694173	0.0326411
100070798	HMMR	HMMR	ENSECAG00000008506	14	238.919	168.574	0.471741	0.139092	0.00069492	0.0326411
100066685	GPRC5D	GPRC5D	ENSECAG00000016275	6	2165.74	366.083	0.963496	0.284248	0.000699863	0.032787
100063542	KRT18		ENSECAG00000038379	6	54.9356	25.751	0.829802	0.244977	0.000705947	0.0328137
100068350	CX3CR1	CX3CR1	ENSECAG00000004442	16	37.1663	20.034	0.731489	0.215872	0.000702691	0.0328137
102149042	LOC102149042				21.657	11.98	0.707482	0.208848	0.000705196	0.0328137
100050623	RNF152	RNF152	ENSECAG00000006196	8	974.99	650.045	0.536737	0.158576	0.000712477	0.0328876
100062869	BNC2	BNC2	ENSECAG00000017503	23	848.056	500.556	0.660414	0.195165	0.000714692	0.0328876
100065957	DSG4	DSG4	ENSECAG00000006970	8	2149.44	386.165	0.966122	0.285514	0.000714909	0.0328876
111767919	LOC111767919				6.9634	0.797	0.939641	0.277668	0.000714252	0.0328876
100055261	CECR2	CECR2	ENSECAG00000010238	6	217.826	98.282	0.852438	0.252042	0.000719257	0.0330026
100050241	NAP1L1	NAP1L1	ENSECAG00000000066	28	2263.36	1730.44	0.372694	0.110235	0.000722467	0.0330649
100055589	HHAT	HHAT	ENSECAG00000013905	5	85.7008	56.535	0.542453	0.16051	0.000726038	0.0331124
100064788	EFHD1	EFHD1	ENSECAG00000024045	6	675.749	124.061	0.966073	0.285923	0.000728075	0.0331124
100064886	PCSK1	PCSK1	ENSECAG00000020422	14	15.122	2.389	0.958631	0.283752	0.000729071	0.0331124
100054803	CREB5	CREB5	ENSECAG00000020180	4	634.391	325.484	0.773411	0.229492	0.000751421	0.0334727
100057048	ICOSLG				500.597	314.106	0.600681	0.178004	0.000739411	0.0334727
100064261	SMARCD3	SMARCD3	ENSECAG00000017544	4	42.5409	21.223	0.792008	0.235121	0.000755756	0.0334727
100065770	FANCL	FANCL	ENSECAG00000017007	15	238.274	303.314	-0.339134	0.100594	0.000748053	0.0334727
100066438	LOC100066438		ENSECAG00000034093	PJAA01004350.1	93.2027	29.219	0.961786	0.285343	0.000749969	0.0334727
100067771	SAPCD2	SAPCD2	ENSECAG00000031808	25	318.761	184.837	0.675711	0.200357	0.000744783	0.0334727
100070061	KIAA1755	KIAA1755	ENSECAG00000017454	22	110.751	52.968	0.818109	0.242579	0.000744757	0.0334727
100072927	SLC16A13	SLC16A13	ENSECAG00000023782	11	203.8	321.331	-0.590258	0.174945	0.000740948	0.0334727
100629959	SCUBE3	SCUBE3	ENSECAG00000015613	20	76.8312	32.882	0.875023	0.259695	0.000753256	0.0334727
111774152	FSTL3	FSTL3	ENSECAG00000003580	7	325.028	196.106	0.638504	0.189549	0.00075565	0.0334727
100055093	CAPN8	CAPN8	ENSECAG00000018301	30	184.712	74.781	0.898832	0.267039	0.000762885	0.0337048
100062930	KRT81	KRT81	ENSECAG00000002542	6	5400.77	784.196	0.942113	0.280142	0.000771062	0.0338982
100067281	LOC100067281		ENSECAG00000038360	11	1010.59	159.727	0.949297	0.282273	0.000770862	0.0338982
100051079	NOS1	NOS1	ENSECAG00000009126	8	33.8885	40.621	0.884357	0.263095	0.000775578	0.0339296
100063363	ERICH2				17.5567	6.113	0.93906	0.279366	0.000775486	0.0339296
100049951	PRICKLE2	PRICKLE2	ENSECAG00000018642	16	556.82	376.219	0.52097	0.155051	0.000779436	0.034015
100146590	CNTFR	CNTFR	ENSECAG00000006176	23	96.9645	33.911	0.939967	0.279854	0.000782882	0.0340689
106781227	LOC106781227	RNF227	ENSECAG00000032885	11	497.247	810.143	-0.622868	0.185482	0.000784806	0.0340689
106782467	LOC106782467				237.672	21.096	0.900832	0.268301	0.000786396	0.0340689
100057135	CPA4	CPA4	ENSECAG00000018730	4	3485.81	1401.22	0.900488	0.268293	0.000789773	0.0341323
100051557	ACTBL2	ACTBL2	ENSECAG00000004482	21	520.772	111.413	0.96645	0.288371	0.000804001	0.0342038
100060329	ABHD3	ABHD3	ENSECAG00000010188	8	256.862	140.455	0.725071	0.2162	0.000797393	0.0342038
100063597	ZFP36L1	ZFP36L1	ENSECAG00000018860	24	4943.4	6621.58	-0.402758	0.120198	0.000805776	0.0342038
100066836	KRT31	KRT31	ENSECAG00000015169	11	8149.72	1265.32	0.944761	0.281671	0.000796145	0.0342038
100067294	PTPRN2	PTPRN2	ENSECAG00000012762	4	14.8785	4.952	0.946611	0.282339	0.000800139	0.0342038
100147678	MEMO1	MEMO1	ENSECAG00000019946	15	523.041	358.731	0.505807	0.150897	0.000802304	0.0342038
102149588	LOC102149588				46.4019	19.8	0.871966	0.260252	0.000806757	0.0342038
111767555	LOC111767555				23.8203	5.369	0.969314	0.289195	0.000802974	0.0342038
100058293	HEPHL1	HEPHL1	ENSECAG00000008947	7	2343.2	661.041	0.96655	0.288598	0.000810683	0.034262
106781903	LOC106781903				15.0309	7.363	0.789644	0.235807	0.000811968	0.034262
100067190	NFAT5	NFAT5	ENSECAG00000010266	3	1498.28	1975.1	-0.38231	0.114298	0.000823246	0.0346106
100146665	KRT83	KRT83	ENSECAG00000015478	6	8652	1583.6	0.954403	0.285415	0.000826047	0.0346106
111771007	LOC111771007				11.1236	4.336	0.905051	0.270616	0.00082459	0.0346106
100050468	PRELID3A	PRELID3A	ENSECAG00000004869	8	176.684	105.718	0.643597	0.192601	0.000832958	0.0348184
100063278	DIRAS2	DIRAS2	ENSECAG00000002969	23	22.3989	7.617	0.941307	0.281867	0.000839171	0.0349962
100066214	DCAF10	DCAF10	ENSECAG00000006857	25	887.743	1041.41	-0.227475	0.0681456	0.000843623	0.0350998
100055684	SLITRK2	SLITRK2	ENSECAG00000020489	X	17.5561	6.906	0.905664	0.271547	0.000852397	0.0353702
100056516	ILDR2	ILDR2	ENSECAG00000014851	5	206.791	67.438	0.94807	0.284309	0.000854084	0.0353702
100063080	CSNK2A2	CSNK2A2	ENSECAG00000014130	3	1513.23	2149.75	-0.473888	0.142223	0.000862243	0.0356254
100057891	CFAP45	CFAP45	ENSECAG00000014880	5	26.0041	12.46	0.807391	0.242687	0.000878262	0.0361863
100061511	TAGLN3	TAGLN3	ENSECAG00000009793	19	25.5575	8.485	0.941263	0.282971	0.000879872	0.0361863
100059745	TSEN54	TSEN54	ENSECAG00000004924	11	400.512	479.23	-0.253316	0.0762282	0.000890123	0.0362735
100071055	ADRA1B	ADRA1B	ENSECAG00000011653	14	50.4612	16.571	0.943865	0.283985	0.000888516	0.0362735
100072444	NRG2	NRG2	ENSECAG00000013341	14	143.085	220.241	-0.565569	0.170113	0.00088524	0.0362735
111773983	LOC111773983				6.1665	2.032	0.944919	0.284343	0.000890025	0.0362735
100060208	HID1	HID1	ENSECAG00000019664	11	142.473	74.791	0.751486	0.226191	0.000892601	0.0362916
102147347	LOC102147347				1.977	6.592	-0.955972	0.287816	0.000895451	0.0363248
100068487	LOC100068487				72.7352	313.784	-0.958503	0.28872	0.000900726	0.0364559
100050361	LOC100050361				82.2284	31.088	0.912225	0.275039	0.00091083	0.0367815
100050887	CDCA5	CDCA5	ENSECAG00000019578	12	93.9167	65.323	0.49325	0.148984	0.000930458	0.0370181
100051330	LMAN2L	LMAN2L	ENSECAG00000013850	15	486.712	632.293	-0.363524	0.109736	0.000923946	0.0370181
100051730	PCGF3	PCGF3	ENSECAG00000010331	3	692.763	560.86	0.298678	0.0902531	0.00093518	0.0370181
100059264	TCEAL9	TCEAL9	ENSECAG00000002607	X	122.64	81.276	0.538531	0.162573	0.000924467	0.0370181
100061567	DAPK1	DAPK1	ENSECAG00000019867	23	772.984	1072.77	-0.446076	0.13469	0.000926707	0.0370181
100062017	IL31RA	IL31RA	ENSECAG00000016934	21	586.532	259.75	0.852853	0.257585	0.000929769	0.0370181
100062175	ACTA2	ACTA2	ENSECAG00000015145	1	174.046	56.274	0.944449	0.284966	0.000918871	0.0370181
100071687	KLHL29	KLHL29	ENSECAG00000007032	15	77.9855	36.399	0.825411	0.249358	0.000932482	0.0370181
102149136	LOC102149136				54.3635	31.507	0.669684	0.202365	0.000935355	0.0370181
100066103	TSPAN13	TSPAN13	ENSECAG00000010623	4	282.584	160.389	0.690307	0.208697	0.000940647	0.0370632
100630872	LOC100630872				274.923	89.318	0.942493	0.284909	0.000939485	0.0370632
100056029	NONO	NONO	ENSECAG00000008502	X	3399.04	2992.3	0.182311	0.0551344	0.000944121	0.0371181
100053684	VSTM2B	VSTM2B	ENSECAG00000026831	10	56.2745	102.133	-0.717213	0.217014	0.000950036	0.0371868
100063991	MEDAG	MEDAG	ENSECAG00000014702	17	48.8281	14.058	0.95308	0.288352	0.00094888	0.0371868
102150286	BMP8B		ENSECAG00000008528	2	430.577	153.918	0.924474	0.279784	0.000952351	0.0371959
100073260	SERINC5	SERINC5	ENSECAG00000016315	14	661.99	545.015	0.276095	0.0835843	0.000955902	0.037253
100146260	GFRA2	GFRA2	ENSECAG00000020585	2	5.5863	12.546	-0.847934	0.256906	0.000964902	0.0375219
100052688	FEM1B	FEM1B	ENSECAG00000015587	1	3403.64	3857.46	-0.178401	0.0540728	0.00096933	0.0375441
100065734	VSIG4	VSIG4	ENSECAG00000023766	X	21.3253	10.209	0.798228	0.241992	0.000971785	0.0375441
106780829	GPATCH8	GPATCH8	ENSECAG00000040232	11	1404.87	1614.62	-0.198366	0.0601292	0.000970282	0.0375441
100061106	SULT1C4	SULT1C4	ENSECAG00000008834	15	205.791	97.469	0.816429	0.247599	0.000975909	0.037622
100049977	SLC4A4	SLC4A4	ENSECAG00000020053	3	16.9662	3.982	0.953032	0.28937	0.000989598	0.0379857
100060025	GP5				11.4253	3.389	0.945309	0.287012	0.000989074	0.0379857
100067787	BCLAF1	BCLAF1	ENSECAG00000023692	10	3210.66	3591.05	-0.160308	0.0486901	0.000993348	0.0379925
100071441	GPR63				11.5124	21.159	-0.725046	0.220231	0.000994033	0.0379925
100066454	MAP4K5	MAP4K5	ENSECAG00000005718	1	1148.6	1386.54	-0.266384	0.0809569	0.00100028	0.0381497
100053565	VSIG8				3650.38	814.031	0.948339	0.288489	0.00101169	0.0383389
100057542	DRP2	DRP2	ENSECAG00000018955	X	14.1835	1.143	0.875465	0.266241	0.00100816	0.0383389
100072273	LPIN1	LPIN1	ENSECAG00000011239	15	228.621	106.288	0.825636	0.251147	0.00101095	0.0383389
111775935	LOC111775935				58.9866	104.205	-0.694977	0.211785	0.00103249	0.0390442
100051354	PRR5	PRR5	ENSECAG00000007704	28	79.9261	47.93	0.646629	0.1971	0.00103542	0.0390724
100049999	MID1	MID1	ENSECAG00000019648	X	304.817	209.683	0.5004	0.152619	0.00104269	0.0391105
100069844	NOD1	NOD1	ENSECAG00000013825	4	785.991	1004.32	-0.342164	0.104361	0.00104301	0.0391105
102147843	TMEFF1	TMEFF1	ENSECAG00000021255	25	170.209	104.332	0.618727	0.188647	0.00103875	0.0391105
100057355	EXOC3	EXOC3	ENSECAG00000010149	21	1206.36	1374.2	-0.186028	0.0567817	0.00105219	0.0393724
100069621	ELMOD1	ELMOD1	ENSECAG00000010926	7	470.82	863.441	-0.721686	0.220353	0.00105613	0.039437
100054205	ETNK2	ETNK2	ENSECAG00000016809	5	148.734	102.733	0.496612	0.151692	0.00106108	0.0395164
100066175	EFEMP1	EFEMP1	ENSECAG00000010447	15	1273.47	752.556	0.653517	0.199682	0.0010649	0.0395164
100146944	KIF14	KIF14	ENSECAG00000024694	30	106.764	82.437	0.364044	0.111222	0.00106362	0.0395164
100067948	PDCD1	PDCD1	ENSECAG00000023275	6	8.4512	2.892	0.923362	0.282355	0.00107464	0.0397126
100068759	GCFC2	GCFC2	ENSECAG00000000453	15	144.307	197.43	-0.428519	0.131016	0.00107261	0.0397126
100057591	ZNF275		ENSECAG00000014611	X	71.4991	36.31	0.767855	0.234884	0.00107899	0.039791
100052277	HMCN1	HMCN1	ENSECAG00000007173	5	407.582	173.361	0.864095	0.264404	0.00108276	0.0398362
100068022	TESK1	TESK1	ENSECAG00000000204	25	502.118	624.622	-0.307528	0.0941153	0.00108476	0.0398362
111772468	LOC111772468				71.9789	116.038	-0.608172	0.186156	0.00108691	0.0398362
100052684	NT5M	NT5M	ENSECAG00000020634	11	73.5915	32.947	0.839814	0.257127	0.00109022	0.0398756
100059815	PDGFRA	PDGFRA	ENSECAG00000018176	3	14.321	3.252	0.941204	0.288802	0.00111806	0.0408104
100057188	LOC100057188	INTS6L	ENSECAG00000007365	X	209.17	288.074	-0.436586	0.134081	0.00112943	0.0411412
102149554	LOC102149554				23.0278	40.769	-0.692697	0.212776	0.00113186	0.0411457
100072496	ADAM17	ADAM17	ENSECAG00000005760	15	1357.13	1648	-0.274206	0.0842465	0.00113471	0.0411656
100053652	SYNE3	SYNE3	ENSECAG00000015206	24	229.352	135.482	0.651328	0.200159	0.00113771	0.0411907
100072305	LGR4	LGR4	ENSECAG00000013111	7	2800.02	1900.47	0.513623	0.15793	0.00114503	0.0413064
102150670	LOC102150670		ENSECAG00000031280	20	17.8753	6.177	0.917616	0.282161	0.00114554	0.0413064
100063985	SNCAIP	SNCAIP	ENSECAG00000012686	14	30.2633	10.26	0.920814	0.283276	0.00115164	0.0414133
100069798	HMCN2	HMCN2	ENSECAG00000023231	25	17.5633	7.371	0.862969	0.265511	0.00115314	0.0414133
100053451	REM1	REM1	ENSECAG00000017175	22	9.6798	3.863	0.877739	0.270251	0.00116273	0.0416739
100058662	KIAA1211	KIAA1211	ENSECAG00000013781	3	118.671	51.741	0.849477	0.261798	0.00117541	0.0417556
100058934	ABCB9	ABCB9	ENSECAG00000012796	8	163.811	35.15	0.933358	0.287589	0.00117263	0.0417556
100060539	LOC100060539		ENSECAG00000000339	7	8.4839	2.703	0.925139	0.285089	0.00117416	0.0417556
100070658	CSDC2	CSDC2	ENSECAG00000022234	28	505.776	113.658	0.935747	0.288318	0.00117226	0.0417556
100072455	PRSS12	PRSS12	ENSECAG00000022348	2	116.4	39.261	0.921671	0.284075	0.00117671	0.0417556
100068801	TAPT1	TAPT1	ENSECAG00000011326	3	1125.35	1492.4	-0.388723	0.119892	0.00118576	0.0419932
100066980	REEP1		ENSECAG00000024247	15	63.8809	2.374	0.816302	0.251851	0.00119026	0.0420691
100061793	EXPH5	EXPH5	ENSECAG00000008643	7	2879.37	3936.85	-0.4266	0.131657	0.00119434	0.0421298
100057571	TACC1	TACC1	ENSECAG00000014842	27	818.561	612.909	0.397011	0.122691	0.00121277	0.04219
100061178	LOC100061178		ENSECAG00000016240	5	11189	5763.94	0.758572	0.234376	0.00120978	0.04219
100061487	KRT75	KRT75	ENSECAG00000009991	6	14630	3872.73	0.937652	0.289543	0.00120211	0.04219
100062351	ALOXE3	ALOXE3	ENSECAG00000012771	11	1683.34	2584.38	-0.557909	0.172302	0.00120385	0.04219
100065702	FCHO2	FCHO2	ENSECAG00000023625	14	869.61	1012.66	-0.216985	0.067067	0.00121495	0.04219
100067483	LOC100067483	TMPRSS11E	ENSECAG00000023819	3	1545.95	938.21	0.627396	0.193885	0.00121254	0.04219
100073064	KRBA2	KRBA2	ENSECAG00000015738	11	219.94	121.297	0.709698	0.219317	0.00121242	0.04219
100146816	CAPN12	CAPN12	ENSECAG00000017728	10	346.58	58.491	0.913125	0.281929	0.00120015	0.04219
100061850	SGPP1	SGPP1	ENSECAG00000013605	24	1257.4	1564.64	-0.306751	0.0948644	0.00122253	0.0423707
100067332	LOC100067332				1868.69	314.964	0.910777	0.281746	0.00122664	0.0424307
100052804	TMC7	TMC7	ENSECAG00000016505	13	223.194	135.695	0.62532	0.193515	0.00123199	0.0424514
100055398	CCDC155	CCDC155	ENSECAG00000024488	10	24.5838	10.124	0.865085	0.267674	0.00122986	0.0424514
100050093	CCNB1	CCNB1	ENSECAG00000015806	21	348.779	253.552	0.43366	0.134355	0.00124784	0.0427435
100068388	PLK1	PLK1	ENSECAG00000017777	13	169.594	131.927	0.349813	0.108365	0.00124623	0.0427435
102148253	NFIL3	NFIL3	ENSECAG00000002437	23	624.831	422.451	0.516921	0.160113	0.00124449	0.0427435
102148273	PDPN		ENSECAG00000032595	2	279.698	170.833	0.621806	0.192676	0.00125005	0.0427435
100053389	CLPX	CLPX	ENSECAG00000016127	1	2174.82	2529.64	-0.21536	0.0667728	0.00125855	0.0429521
100053410	TRMU	TRMU	ENSECAG00000000467	28	142.145	175.229	-0.291638	0.0905782	0.00128308	0.0429944
100053785	MGLL	MGLL	ENSECAG00000007658	16	998.469	535.253	0.729005	0.226425	0.00128358	0.0429944
100054601	LOC100054601		ENSECAG00000039673	15	2280.38	2344.35	0.417933	0.129865	0.00128992	0.0429944
100054925	SLC39A10	SLC39A10	ENSECAG00000006518	18	1379.48	884.496	0.573073	0.17803	0.00128655	0.0429944
100057863	DNASE1L3	DNASE1L3	ENSECAG00000015857	16	607.545	1008.7	-0.633893	0.197015	0.00129316	0.0429944
100060404	TCHH				33074.9	6005.38	0.913955	0.283534	0.00126662	0.0429944
100060441	RPTN				30.7647	5.98	0.920797	0.285631	0.0012653	0.0429944
100062225	NTS	NTS	ENSECAG00000010879	28	145.441	43.092	0.929909	0.288577	0.00127124	0.0429944
100063910	FBP1	FBP1	ENSECAG00000021586	23	116.681	37.745	0.921284	0.286251	0.00128888	0.0429944
100065229	VMAC	VMAC	ENSECAG00000001740	7	51.6469	70.337	-0.43286	0.134537	0.00129352	0.0429944
100065724	CDS2	CDS2	ENSECAG00000012485	22	958.682	1138.25	-0.244177	0.0757877	0.00127365	0.0429944
100069784	FAM46A	TENT5A	ENSECAG00000014207	10	1510.11	2334.99	-0.564714	0.175342	0.001279	0.0429944
100071490	SYNRG	SYNRG	ENSECAG00000008489	11	640.369	737.857	-0.204005	0.0633491	0.00128047	0.0429944
100071682	CLMP	CLMP	ENSECAG00000020131	7	85.6058	46.424	0.721488	0.224136	0.00128653	0.0429944
100060769	ARHGEF16	ARHGEF16	ENSECAG00000015621	2	52.8045	33.251	0.59552	0.185391	0.00131708	0.0435833
100062926	ITSN1	ITSN1	ENSECAG00000012054	26	459.854	584.49	-0.33477	0.104207	0.00131568	0.0435833
100067401	KRT39	KRT39	ENSECAG00000012849	11	716.531	113.003	0.897909	0.279568	0.00131919	0.0435833
100070662	GOLGA7B	GOLGA7B	ENSECAG00000007985	1	411.563	97.037	0.927287	0.288751	0.001321	0.0435833
100146633	LOC100146633		ENSECAG00000017497	16	113.027	18.48	0.900933	0.28068	0.00132816	0.0437387
100054374	ITGA9	ITGA9	ENSECAG00000007848	16	98.5016	54.439	0.702951	0.219158	0.00133889	0.0440107
111767590	NME3	NME3	ENSECAG00000038477	13	202.241	294.338	-0.500339	0.15607	0.00134658	0.0441822
100059112	NPM1	NPM1	ENSECAG00000021950	14	6308.25	5220.5	0.267303	0.0834385	0.00135726	0.0443694
100064067	PTPRO	PTPRO	ENSECAG00000015695	6	20.7227	10.509	0.753171	0.235065	0.00135488	0.0443694
100058746	ABCA4	ABCA4	ENSECAG00000013379	5	20.4774	5.743	0.925974	0.289198	0.00136538	0.0445199
111772718	LOC111772718				4.4329	0.834	0.915881	0.286073	0.00136685	0.0445199
100050235	NUMB	NUMB	ENSECAG00000016684	24	1534.13	1808.74	-0.233072	0.0728803	0.00138379	0.0449798
111775638	LOC111775638		ENSECAG00000010582	11	2575.32	467.406	0.90529	0.28312	0.00138601	0.0449798
100069948	ADCYAP1R1	ADCYAP1R1	ENSECAG00000007388	4	653.082	248.013	0.88778	0.277885	0.00139938	0.045249
100147411	LOC100147411				111.383	72.284	0.563298	0.176296	0.0013974	0.045249
100068031	BNC1	BNC1	ENSECAG00000017409	1	772.875	522.26	0.51661	0.161772	0.00140581	0.045375
100065280	KRTAP27-1	KRTAP27-1	ENSECAG00000002951	26	1411.47	151.935	0.857407	0.268678	0.00141679	0.0456467
100052263	DLX5	DLX5	ENSECAG00000019565	4	183.159	274.65	-0.531434	0.166597	0.00142307	0.0456644
100052332	RAB3IP	RAB3IP	ENSECAG00000021652	6	927.383	698.047	0.390695	0.122543	0.00143145	0.0456644
100054410	DPYSL2	DPYSL2	ENSECAG00000008662	2	1024.12	696.263	0.509477	0.159812	0.00143269	0.0456644
100058381	NUF2	NUF2	ENSECAG00000009163	5	214.593	162.313	0.383114	0.120164	0.00143132	0.0456644
100060336	KCNQ1	KCNQ1	ENSECAG00000024970	12	27.3119	13.151	0.788742	0.247217	0.00142035	0.0456644
100073285	GCNT4	GCNT4	ENSECAG00000005515	14	29.9361	13.095	0.836719	0.262381	0.00142793	0.0456644
100069043	LRRC15	LRRC15	ENSECAG00000004894	19	4900.19	1085.5	0.916545	0.287569	0.00143652	0.0457048
100146297	LRRC47	LRRC47	ENSECAG00000022472	2	556.664	671.212	-0.265717	0.0834137	0.0014449	0.0458899
100066005	ADAMTS5	ADAMTS5	ENSECAG00000006500	26	61.191	30.901	0.763299	0.239684	0.00144952	0.0459546
100061693	KRT72	KRT72	ENSECAG00000011866	6	2818.36	748.422	0.921487	0.289537	0.00145945	0.0461873
100057622	ALDH2	ALDH2	ENSECAG00000017673	8	762.729	407.948	0.727284	0.228702	0.00147248	0.0464668
100067045	KPNA5	KPNA5	ENSECAG00000014734	10	259.124	343.8	-0.38834	0.122125	0.00147348	0.0464668
100033835	GPX3				10683.5	11131.5	0.470081	0.147871	0.00147785	0.0465223
100066046	ADCY9	ADCY9	ENSECAG00000024355	13	920.795	1108.07	-0.261771	0.0823635	0.00148173	0.0465625
100067425	SOGA3		ENSECAG00000023801	10	131.049	230.57	-0.682471	0.214771	0.00148467	0.0465728
100059715	CDC73	CDC73	ENSECAG00000015393	30	1368.44	1530.63	-0.161306	0.0508151	0.00150158	0.0470205
100070252	CRISPLD2	CRISPLD2	ENSECAG00000024636	3	51.1882	22.912	0.827852	0.261015	0.00151567	0.0473786
100062959	KRT86	KRT86	ENSECAG00000009201	6	5482.9	900.976	0.88662	0.279858	0.00153437	0.0478433
100071145	MED13	MED13	ENSECAG00000017895	11	2334.08	2685.02	-0.199526	0.0629853	0.0015359	0.0478433
100053832	LOC100053832	KRTAP3-1	ENSECAG00000002566	11	9594.73	1820.3	0.898762	0.283791	0.00154029	0.0478966
100071022	RRP7A	RRP7	ENSECAG00000015168	28	580.897	451.092	0.351377	0.111013	0.00154992	0.0481124
100053647	SLC1A3	SLC1A3	ENSECAG00000019371	21	167.324	86.722	0.747218	0.236203	0.0015591	0.0483132
100050590	GPX7	GPX7	ENSECAG00000021022	2	23.3619	10.979	0.796883	0.252128	0.00157431	0.0485317
100065929	PRTFDC1	PRTFDC1	ENSECAG00000009797	29	26.7559	12.798	0.786733	0.248845	0.00156939	0.0485317
100630824	CCL17	CCL17	ENSECAG00000000054	3	7.5553	1.333	0.897364	0.283918	0.00157419	0.0485317
100073055	C10H6orf58		ENSECAG00000000740	10	460.256	899.557	-0.756189	0.239295	0.00157731	0.0485403
102147645	IFIT5		ENSECAG00000032818	1	360.149	574.874	-0.594152	0.188071	0.0015821	0.0486039
100051440	SRGAP1	SRGAP1	ENSECAG00000011462	6	54.3708	28.54	0.733281	0.232173	0.00158674	0.0486627
100068480	SCN11A				9.0099	2.818	0.905954	0.287063	0.00159983	0.0489799
100051857	SMS	SMS	ENSECAG00000017447	X	1280.84	1713.43	-0.398207	0.126223	0.00160614	0.0489915
100065842	KIF22	KIF22	ENSECAG00000014452	13	242.91	198.35	0.283184	0.0897958	0.00161245	0.0489915
100071541	SLC36A2				365.289	143.817	0.870094	0.275924	0.00161393	0.0489915
100072790	GOPC		ENSECAG00000009566	10	1710.08	2191.17	-0.344259	0.109118	0.00160534	0.0489915
102148620	LOC102148620		ENSECAG00000014790	22	7946.39	12815.6	-0.603593	0.191386	0.00161157	0.0489915
100033979	PTHLH	PTHLH	ENSECAG00000014708	6	81.8084	41.399	0.760465	0.241428	0.00163348	0.0495008
100061103	IVL		ENSECAG00000017399	5	2457.13	1099.78	0.824599	0.261908	0.00164152	0.0496601
100054470	PMS1	PMS1	ENSECAG00000013591	18	639.549	759.549	-0.243404	0.0773282	0.00164572	0.0497031
100056925	DLGAP5				220.81	161.662	0.424247	0.134845	0.00165418	0.04979
100067339	SIRPA		ENSECAG00000035431	22	911.519	696.01	0.371555	0.11809	0.00165314	0.04979
100058313	40057	SEPT9	ENSECAG00000020246	11	1780.62	1343.94	0.386498	0.12287	0.0016576	0.0498089
100054603	INPP1	INPP1	ENSECAG00000024698	18	329.727	273.406	0.266795	0.0848444	0.00166361	0.0498393
100067230	LOC100067230		ENSECAG00000040146	11	1696.74	354.265	0.898842	0.285854	0.0016642	0.0498393
