# Supplementary material for: Investigating the epithelial barrier and immune signatures in the pathogenesis of equine insect bite hypersensitivity
Source: PLoS One. 2020 Apr 28;15(4):e0232189. doi: 10.1371/journal.pone.0232189 (PMC7188278; doi:10.1371/journal.pone.0232189)
Supplement: S7 Table — (XLSX) [file pone.0232189.s008.xlsx]

## Sheet: Sheet1
GO.ID	Term	Annotated	Significant	Expected	Rank in classic.Fisher	weight01.Fisher	weight01.KS	classic.Fisher	ontology
GO:0030216	keratinocyte differentiation	74	15	2.85	1	0.00651	0.08874	1.1e-07	BP
GO:0030509	BMP signaling pathway	98	14	3.77	6	0.00059	0.08899	2.2e-05	BP
GO:0007080	mitotic metaphase plate congression	40	8	1.54	21	0.00381	0.11631	0.00012	BP
GO:0010718	positive regulation of epithelial to mes...	32	7	1.23	24	0.00017	0.00955	0.00017	BP
GO:0045616	regulation of keratinocyte differentiati...	26	6	1	33	8.2e-05	0.00371	0.00038	BP
GO:0007179	transforming growth factor beta receptor...	114	13	4.39	35	0.00685	0.00519	0.00043	BP
GO:1905331	negative regulation of morphogenesis of ...	11	4	0.42	37	0.00058	0.00047	0.00058	BP
GO:1905332	positive regulation of morphogenesis of ...	21	5	0.81	47	0.00083	0.02531	0.00101	BP
GO:0001958	endochondral ossification	21	5	0.81	48	0.00101	0.02594	0.00101	BP
GO:0003337	mesenchymal to epithelial transition inv...	6	3	0.23	51	0.00104	0.05992	0.00104	BP
GO:0032331	negative regulation of chondrocyte diffe...	14	4	0.54	62	0.0016	0.00142	0.0016	BP
GO:0006941	striated muscle contraction	86	10	3.31	63	0.00825	0.16675	0.00167	BP
GO:0048488	synaptic vesicle endocytosis	34	6	1.31	65	0.00169	0.0742	0.00169	BP
GO:0060325	face morphogenesis	24	5	0.92	68	0.00192	0.01526	0.00192	BP
GO:0070328	triglyceride homeostasis	15	4	0.58	71	0.00211	0.06708	0.00211	BP
GO:0000132	establishment of mitotic spindle orienta...	25	5	0.96	79	0.00232	0.19914	0.00232	BP
GO:0006527	arginine catabolic process	8	3	0.31	84	0.00275	0.14421	0.00275	BP
GO:0030388	fructose 1,6-bisphosphate metabolic proc...	9	3	0.35	109	0.004	0.07659	0.004	BP
GO:0010460	positive regulation of heart rate	9	3	0.35	110	0.004	0.01678	0.004	BP
GO:0072215	regulation of metanephros development	9	3	0.35	111	0.0084	0.02997	0.004	BP
GO:0060485	mesenchyme development	163	14	6.28	118	0.00144	0.02265	0.00414	BP
GO:0030512	negative regulation of transforming grow...	41	6	1.58	123	0.00451	0.01017	0.00451	BP
GO:1901991	negative regulation of mitotic cell cycl...	101	10	3.89	133	0.00145	0.02272	0.00544	BP
GO:0061299	retina vasculature morphogenesis in came...	10	3	0.39	134	0.01364	0.0946	0.00556	BP
GO:0030804	positive regulation of cyclic nucleotide...	11	3	0.42	154	0.00431	0.05476	0.00743	BP
GO:0055117	regulation of cardiac muscle contraction	34	5	1.31	168	0.00398	0.01388	0.00915	BP
GO:0051349	positive regulation of lyase activity	12	3	0.46	171	0.0084	0.16719	0.00962	BP
GO:0030539	male genitalia development	12	3	0.46	172	0.00962	0.00765	0.00962	BP
GO:0051315	attachment of mitotic spindle microtubul...	12	3	0.46	173	0.00962	0.08864	0.00962	BP
GO:0045671	negative regulation of osteoclast differ...	12	3	0.46	174	0.00962	0.16764	0.00962	BP
GO:0045603	positive regulation of endothelial cell ...	12	3	0.46	175	0.00962	0.2894	0.00962	BP
GO:0061154	endothelial tube morphogenesis	12	3	0.46	176	0.00962	0.21353	0.00962	BP
GO:0045185	maintenance of protein location	64	7	2.46	195	0.00427	0.02793	0.0112	BP
GO:1900373	positive regulation of purine nucleotide...	13	3	0.5	203	0.01365	0.18351	0.01216	BP
GO:0061550	cranial ganglion development	5	2	0.19	216	0.01369	0.23442	0.01369	BP
GO:0071578	zinc II ion transmembrane import	5	2	0.19	217	0.01369	0.0332	0.01369	BP
GO:0003139	secondary heart field specification	5	2	0.19	218	0.01369	0.02796	0.01369	BP
GO:0033153	T cell receptor V(D)J recombination	5	2	0.19	219	0.01369	0.03764	0.01369	BP
GO:0055129	L-proline biosynthetic process	5	2	0.19	220	0.01369	0.2352	0.01369	BP
GO:0048050	post-embryonic eye morphogenesis	5	2	0.19	221	0.01369	0.00583	0.01369	BP
GO:0043587	tongue morphogenesis	5	2	0.19	222	0.01369	0.11822	0.01369	BP
GO:0061046	regulation of branching involved in lung...	5	2	0.19	223	0.01369	0.03911	0.01369	BP
GO:0038007	netrin-activated signaling pathway	5	2	0.19	224	0.01369	0.01573	0.01369	BP
GO:2001140	positive regulation of phospholipid tran...	5	2	0.19	225	0.01369	0.24318	0.01369	BP
GO:0035860	glial cell-derived neurotrophic factor r...	5	2	0.19	226	0.01369	0.00024	0.01369	BP
GO:0051383	kinetochore organization	16	3	0.62	333	0.00841	0.15647	0.02185	BP
GO:0048048	embryonic eye morphogenesis	19	3	0.73	436	0.01366	0.14398	0.03474	BP
GO:0050819	negative regulation of coagulation	27	3	1.04	781	0.00148	0.02025	0.08385	BP
GO:0043534	blood vessel endothelial cell migration	82	6	3.16	842	0.00839	0.02926	0.09582	BP
GO:0045184	establishment of protein localization	1166	40	44.9	3862	0.00826	0.0604	0.80582	BP
