# Supplementary material for: Investigating the epithelial barrier and immune signatures in the pathogenesis of equine insect bite hypersensitivity
Source: PLoS One. 2020 Apr 28;15(4):e0232189. doi: 10.1371/journal.pone.0232189 (PMC7188278; doi:10.1371/journal.pone.0232189)
Supplement: S8 Table — (XLSX) [file pone.0232189.s009.xlsx]

## Sheet: epi_GSEA_signed
	ID	Description	setSize	enrichmentScore	NES	pvalue	p.adjust	qvalues	rank
ecb04510	ecb04510	Focal adhesion	176	0.536441	1.87875	0.000116659	0.00657927	0.00505999	2082
ecb04512	ecb04512	ECM-receptor interaction	73	0.647518	2.04295	0.000133103	0.00657927	0.00505999	2919
ecb05150	ecb05150	Staphylococcus aureus infection	70	0.737903	2.31801	0.000133547	0.00657927	0.00505999	2699
ecb05412	ecb05412	Arrhythmogenic right ventricular cardiomyopathy (ARVC)	59	0.641871	1.96115	0.000137231	0.00657927	0.00505999	3091
ecb04978	ecb04978	Mineral absorption	47	0.642185	1.88917	0.000142248	0.00657927	0.00505999	2246
ecb04672	ecb04672	Intestinal immune network for IgA production	37	0.683535	1.92851	0.000145666	0.00657927	0.00505999	3525
ecb04514	ecb04514	Cell adhesion molecules (CAMs)	135	0.522116	1.78047	0.000243724	0.0094356	0.00725675	3564
ecb04710	ecb04710	Circadian rhythm	29	-0.688394	-2.10532	0.000294031	0.00968073	0.00744527	1542
ecb04060	ecb04060	Cytokine-cytokine receptor interaction	185	0.474393	1.67046	0.000347504	0.00968073	0.00744527	1845
ecb05146	ecb05146	Amoebiasis	92	0.562869	1.84085	0.000382897	0.00968073	0.00744527	3920
ecb04610	ecb04610	Complement and coagulation cascades	54	0.609153	1.83653	0.000414938	0.00968073	0.00744527	2714
ecb05322	ecb05322	Systemic lupus erythematosus	76	0.551286	1.75236	0.000528471	0.00968073	0.00744527	5253
ecb05414	ecb05414	Dilated cardiomyopathy (DCM)	70	0.574533	1.8048	0.000534188	0.00968073	0.00744527	2655
ecb05410	ecb05410	Hypertrophic cardiomyopathy (HCM)	69	0.579362	1.81422	0.000535834	0.00968073	0.00744527	3091
ecb05416	ecb05416	Viral myocarditis	69	0.580055	1.81639	0.000535834	0.00968073	0.00744527	4535
ecb04915	ecb04915	Estrogen signaling pathway	121	0.506012	1.70513	0.000619272	0.0104889	0.00806683	1694
ecb04310	ecb04310	Wnt signaling pathway	139	0.473142	1.61823	0.000849308	0.013539	0.0104126	1911
ecb04216	ecb04216	Ferroptosis	43	0.609107	1.76014	0.00100865	0.0151857	0.0116791	3789
ecb05323	ecb05323	Rheumatoid arthritis	78	0.521205	1.66294	0.00118297	0.0168728	0.0129766	3321
ecb04670	ecb04670	Leukocyte transendothelial migration	98	0.500805	1.6525	0.00126199	0.0170999	0.0131513	2699
ecb04145	ecb04145	Phagosome	138	0.4645	1.58702	0.00182238	0.0235174	0.0180868	4250
ecb04110	ecb04110	Cell cycle	123	0.468374	1.58153	0.00197604	0.0243412	0.0187204	2735
ecb05332	ecb05332	Graft-versus-host disease	43	0.58315	1.68513	0.00244957	0.0288623	0.0221975	4440
ecb04530	ecb04530	Tight junction	151	0.443249	1.52789	0.00275449	0.0311028	0.0239206	3158
ecb04974	ecb04974	Protein digestion and absorption	59	0.542555	1.6577	0.00301908	0.0327268	0.0251696	2890
ecb04612	ecb04612	Antigen processing and presentation	70	0.510955	1.60508	0.00373932	0.0389752	0.0299751	5384
ecb04940	ecb04940	Type I diabetes mellitus	51	0.547275	1.63124	0.00421704	0.0423266	0.0325526	4440
ecb00561	ecb00561	Glycerolipid metabolism	47	0.553536	1.62838	0.00469417	0.0446763	0.0343597	2644
ecb04810	ecb04810	Regulation of actin cytoskeleton	177	0.416173	1.45888	0.00512522	0.0446763	0.0343597	3253
ecb05320	ecb05320	Autoimmune thyroid disease	45	0.559566	1.63334	0.00514874	0.0446763	0.0343597	4440
ecb05330	ecb05330	Allograft rejection	44	0.559133	1.62409	0.00516277	0.0446763	0.0343597	5529
ecb05166	ecb05166	Human T-cell leukemia virus 1 infection	219	0.396014	1.41457	0.00543048	0.0446763	0.0343597	2699
ecb04270	ecb04270	Vascular smooth muscle contraction	97	0.469377	1.54665	0.00544028	0.0446763	0.0343597	3382
ecb04970	ecb04970	Salivary secretion	60	0.513965	1.57545	0.00602822	0.0480485	0.0369532	3382
ecb04151	ecb04151	PI3K-Akt signaling pathway	285	0.373123	1.35852	0.00711238	0.0550701	0.0423534	2872
ecb05226	ecb05226	Gastric cancer	126	0.432721	1.46434	0.0081391	0.0596388	0.0458671	2783
ecb05143	ecb05143	African trypanosomiasis	25	0.628607	1.64016	0.00814257	0.0596388	0.0458671	3377
ecb04727	ecb04727	GABAergic synapse	62	0.50078	1.53895	0.00865385	0.0617156	0.0474643	3556
ecb04020	ecb04020	Calcium signaling pathway	138	0.422587	1.44382	0.00984085	0.0655959	0.0504486	3382
ecb04022	ecb04022	cGMP-PKG signaling pathway	133	0.422629	1.43799	0.00991189	0.0655959	0.0504486	3444
ecb04621	ecb04621	NOD-like receptor signaling pathway	143	-0.332333	-1.3602	0.00992411	0.0655959	0.0504486	3565
ecb04260	ecb04260	Cardiac muscle contraction	56	0.508039	1.54125	0.0101886	0.0657409	0.0505601	5382
ecb04261	ecb04261	Adrenergic signaling in cardiomyocytes	114	0.435601	1.45874	0.0112233	0.0694344	0.0534007	3382
ecb04611	ecb04611	Platelet activation	104	0.443424	1.47199	0.0114336	0.0694344	0.0534007	3201
ecb05217	ecb05217	Basal cell carcinoma	58	0.500816	1.52648	0.0115448	0.0694344	0.0534007	2783
ecb05321	ecb05321	Inflammatory bowel disease (IBD)	53	0.512097	1.53942	0.0117859	0.0694344	0.0534007	3891
ecb05144	ecb05144	Malaria	39	0.551896	1.57098	0.0121969	0.0703268	0.054087	3929
ecb04640	ecb04640	Hematopoietic cell lineage	86	0.452958	1.46656	0.0143671	0.0811141	0.0623833	3733
ecb04520	ecb04520	Adherens junction	66	0.479024	1.48893	0.0162272	0.0897462	0.0690222	1911
ecb01230	ecb01230	Biosynthesis of amino acids	61	0.486114	1.49116	0.0168817	0.0914988	0.07037	3992
ecb05140	ecb05140	Leishmaniasis	65	0.477491	1.47967	0.0177941	0.0945528	0.0727188	2813
ecb04061	ecb04061	Viral protein interaction with cytokine and cytokine receptor	63	0.480124	1.47819	0.0187851	0.0978995	0.0752927	2760
